# Supplementary material for: Spatial multiomics map of trophoblast development in early pregnancy
Source: Nature. 2023 Mar 29;616(7955):143–51. doi: 10.1038/s41586-023-05869-0 (PMC10076224; doi:10.1038/s41586-023-05869-0)
Supplement: Supplementary file 3 — Sample metadata – see Supplementary Table Guide for details. [file 41586_2023_5869_MOESM3_ESM.xlsx]

## Sheet: A - scRNA-seq
Sample_ID	Donor	Stage_PCW	TP
FCA7167219	6	10_PCW	Sur
FCA7167221	7	8_PCW (CS23)	Sur
FCA7167222	7	8_PCW (CS23)	Sur
FCA7167223	6	10_PCW	Sur
FCA7167224	6	10_PCW	Sur
FCA7167226	7	8_PCW (CS23)	Sur
FCA7167230	7	8_PCW (CS23)	Sur
FCA7167231	6	10_PCW	Sur
FCA7167232	6	10_PCW	Sur
FCA7196218	8	6_PCW (CS18)	Sur
FCA7196219	8	6_PCW (CS18)	Sur
FCA7196220	8	6_PCW (CS18)	Sur
FCA7196224	9	10_PCW	Sur
FCA7196225	9	10_PCW	Sur
FCA7196226	9	10_PCW	Sur
FCA7196229	9	10_PCW	Sur
FCA7196231	8	6_PCW (CS18)	Sur
FCA7474062	10	7/8_PCW (CS22)	Sur
FCA7474063	10	7/8_PCW (CS22)	Sur
FCA7474064	10	7/8_PCW (CS22)	Sur
FCA7474065	10	7/8_PCW (CS22)	Sur
FCA7474068	11	4/5_PCW (CS14)	Med
FCA7511881	12	8_PCW (CS23)	Sur
FCA7511882	12	8_PCW (CS23)	Sur
FCA7511884	12	8_PCW (CS23)	Sur
FCA7474066	10	7/8_PCW (CS22)	Sur
FCA7474069	11	4/5_PCW (CS14)	Med
FCA7511883	12	8_PCW (CS23)	Sur
FCA7511885	12	8_PCW (CS23)	Sur
FCA7511886	12	8_PCW (CS23)	Sur
Pla_HDBR10142767	Hrv43	6_PCW	Sur
Pla_HDBR10142768	Hrv43	6_PCW	Sur
Pla_HDBR10142769	Hrv46	9_PCW	Sur
Pla_HDBR10142770	Hrv46	9_PCW	Sur
Pla_HDBR8624430	H2	12_PCW	Sur
Pla_HDBR8624431	H2	12_PCW	Sur
Pla_HDBR8768477	H7 + H9 pooled	12-13_PCW	Sur
Pla_HDBR8715512	H7 + H9 pooled	12-13_PCW	Sur
Pla_HDBR8715514	H7 + H9 pooled	12-13_PCW	Sur
Pla_HDBR10917730	Hrv98	9_PCW	Sur
Pla_HDBR10917731	Hrv99	8_PCW	Med
Pla_HDBR10917733	Hrv100	5_PCW	Sur
Pla_HDBR10701667	Hrv43	6_PCW	Sur
Pla_HDBR10701668	Hrv46	9_PCW	Sur

## Sheet: B - snRNA-seq
Sample_ID	Donor	Stage_PCW	TP
WSSS_PLA8764121	P13	8-9_PCW	Hys
WSSS_PLA8764122	P13	8-9_PCW	Hys
WSSS_PLA8810750	P13	8-9_PCW	Hys
WSSS_PLA8810751	P13	8-9_PCW	Hys
WSSS_PLA8811068	P14	8_PCW	Hys
WSSS_PLA8811069	P14	8_PCW	Hys
WSSS_PLA8811070	P14	8_PCW	Hys
Pla_Camb10691970	P13	8-9_PCW	Hys
Pla_Camb10691971	P13	8-9_PCW	Hys
Pla_Camb10691972	P14	8_PCW	Hys
Pla_HDBR10701666	Hrv43	6_PCW	Sur
Pla_Camb10691975	P34	12_PCW	Hys

## Sheet: C - snRNA-ATAC-seq
Sample_ID	Donor	Stage_PCW	TP	RNA/ATAC	corresponding_counterpart
Pla_HDBR10142863	Hrv43	6_PCW	Sur	RNA	Pla_HDBR10084192
Pla_HDBR10142864	Hrv43	6_PCW	Sur	RNA	Pla_HDBR10084193
Pla_HDBR10142865	Hrv43	6_PCW	Sur	RNA	Pla_HDBR10084194
Pla_Camb10714918	P14	8_PCW	Hys	RNA	Pla_Camb10687914
Pla_Camb10714919	P13	8-9_PCW	Hys	RNA	Pla_Camb10687915
Pla_Camb10714920	P13	8-9_PCW	Hys	RNA	Pla_Camb10687916
Pla_HDBR10084192	Hrv43	6_PCW	Sur	ATAC	Pla_HDBR10142863
Pla_HDBR10084193	Hrv43	6_PCW	Sur	ATAC	Pla_HDBR10142864
Pla_HDBR10084194	Hrv43	6_PCW	Sur	ATAC	Pla_HDBR10142865
Pla_Camb10687914	P14	8_PCW	Hys	ATAC	Pla_Camb10714918
Pla_Camb10687915	P13	8-9_PCW	Hys	ATAC	Pla_Camb10714919
Pla_Camb10687916	P13	8-9_PCW	Hys	ATAC	Pla_Camb10714920

## Sheet: D - Visium
Sample_ID	Donor	Stage_PCW	TP
Pla_HDBR9518710	Hrv43	6_PCW	Sur
WS_PLA_S9101764	P13	8-9_PCW	Hys
WS_PLA_S9101765	P13	8-9_PCW	Hys
WS_PLA_S9101766	P13	8-9_PCW	Hys
WS_PLA_S9101767	P13	8-9_PCW	Hys
Pla_Camb9518737	P13	8-9_PCW	Hys
WS_PLA_S9101769	P14	8_PCW	Hys
WS_PLA_S9101770	P14	8_PCW	Hys

## Sheet: E - Organoids
Sample_ID	Donor	Technology	Media	Model	Treatment	Time point	Stimulation	Media_long	Model_long
6044STDY8640561	1, 2, 3 pooled	scRNA-seq	EVTM	PTO		3h	none	extravillous trophoblast medium	Primary Trophoblast Organoids
6044STDY8640563	1, 2, 3 pooled	scRNA-seq	EVTM	PTO		24h	none	extravillous trophoblast medium	Primary Trophoblast Organoids
6044STDY8640565	1, 2, 3 pooled	scRNA-seq	EVTM	PTO		48h	none	extravillous trophoblast medium	Primary Trophoblast Organoids
Pla_Camb10123928	4, 5, 6 pooled	scRNA-seq	EVTM	PTO		-48h	none	extravillous trophoblast medium	Primary Trophoblast Organoids
Pla_Camb10123929	4, 5, 6 pooled	scRNA-seq	EVTM	PTO		0h	none	extravillous trophoblast medium	Primary Trophoblast Organoids
Pla_Camb10123930	4, 5, 6 pooled	scRNA-seq	EVTM	PTO		48h	none	extravillous trophoblast medium	Primary Trophoblast Organoids
Pla_Camb10123932	4, 5, 6 pooled	scRNA-seq	EVTM	PTO		96h	none	extravillous trophoblast medium	Primary Trophoblast Organoids
Pla_Camb10123934	4, 5, 6 pooled	scRNA-seq	TOM	PTO		96h	none	trophoblast organoid medium	Primary Trophoblast Organoids
Pla_HDBR13146298	BTS5+BTS511 pooled	scRNA-seq	EVTM	TSC	CXCL16	D5	CXCL16	extravillous trophoblast medium	Trophoblast stem cells
Pla_HDBR13146304	BTS5+BTS511 pooled	scRNA-seq	EVTM	TSC	BSA	D5	BSA	extravillous trophoblast medium	Trophoblast stem cells
Pla_HDBR13146305	BTS5+BTS511 pooled	scRNA-seq	EVTM	TSC		D0	none	extravillous trophoblast medium	Trophoblast stem cells
Pla_HDBR13146307	BTS5+BTS511 pooled	scRNA-seq	EVTM	TSC	CXCL16	D8	CXCL16	extravillous trophoblast medium	Trophoblast stem cells
Pla_HDBR13146313	BTS5+BTS511 pooled	scRNA-seq	EVTM	TSC	BSA	D8	BSA	extravillous trophoblast medium	Trophoblast stem cells
Pla_HDBR9451902	7, 8 pooled	snRNA-seq	TOM	PTO		D0	none	trophoblast organoid medium	Primary Trophoblast Organoids
HCA_Pla_Inf_10214143	BTS5+BTS511 pooled	snRNA-seq	TOM	TSC		D5	none	trophoblast organoid medium	Trophoblast stem cells

## Sheet: F - Donors
Donor	Stage_PCW	TP	Tissue	Profiled with
P13	"8-9"	Hys	Placenta, decidua basalis	snRNA-seq, Visium, smFISH
P14	8	Hys	Placenta, decidua basalis	snRNA-seq, Visium, smFISH
5	10	Sur	Placenta, decidua basalis	snRNA-seq, snATAC-seq, scRNA-seq
10	"7-8"	Sur	Placenta, decidua basalis	snRNA-seq, scRNA-seq
11	"4-5"	Med	Placenta	snRNA-seq, scRNA-seq
H2	12	Sur	Decidua basalis	scRNA-seq
H7	12-13	Sur	Decidua basalis	scRNA-seq
H9	12-13	Sur	Decidua basalis	scRNA-seq
Hrv98	9	Sur	Placenta	scRNA-seq
Hrv99	8	Med	Placenta	scRNA-seq
Hrv100	5	Sur	Placenta	scRNA-seq
Hrv43	6	Sur	Decidua basalis	scRNA-seq, snATAC-seq, snRNA-ATAC-seq, Visium
Hrv46	9	Sur	Placenta, decidua basalis	scRNA-seq
P34	12	Hys	Placenta, decidua basalis	snRNA-seq, smFISH
Hrv81	4	Sur	Decidua basalis	smFISH
6	10	Sur	Decidua basalis, peripheral blood	scRNA-seq
7	8	Sur	Decidua basalis, peripheral blood	scRNA-seq
8	6	Sur	Decidua basalis, peripheral blood	scRNA-seq
9	10	Sur	Decidua basalis, peripheral blood	scRNA-seq
12	8	Sur	Placenta, decidua basalis	scRNA-seq
