# Supplementary material for: Spatial multiomics map of trophoblast development in early pregnancy
Source: Nature. 2023 Mar 29;616(7955):143–51. doi: 10.1038/s41586-023-05869-0 (PMC10076224; doi:10.1038/s41586-023-05869-0)
Supplement: Supplementary file 4 — Quality control of samples for each 10X RNA library in our maternal-fetal interface atlas – see Supplementary Table Guide for details. [file 41586_2023_5869_MOESM4_ESM.xlsx]

## Sheet: A - scRNA-seq
Sample	Estimated Number of Cells	Mean Reads per Cell	Median Genes per Cell	Number of Reads	Valid Barcodes	Sequencing Saturation	Q30 Bases in Barcode	Q30 Bases in RNA Read	Q30 Bases in Sample Index	Q30 Bases in UMI	Reads Mapped to Genome	Reads Mapped Confidently to Genome	Reads Mapped Confidently to Intergenic Regions	Reads Mapped Confidently to Intronic Regions	Reads Mapped Confidently to Exonic Regions	Reads Mapped Confidently to Transcriptome	Reads Mapped Antisense to Gene	Fraction Reads in Cells	Total Genes Detected	Median UMI Counts per Cell
FCA7167219	661	561359	790	371058590	0.984	0.966	0.976	0.81	0.953	0.975	0.95	0.921	0.04	0.208	0.673	0.635	0.01	0.683	16598	1717
FCA7167221	1169	299499	841	350114940	0.984	0.941	0.976	0.789	0.954	0.975	0.941	0.915	0.046	0.213	0.656	0.621	0.01	0.705	18330	1876
FCA7167222	1735	195514	2247	339218290	0.985	0.84	0.976	0.765	0.945	0.975	0.939	0.917	0.031	0.108	0.778	0.738	0.01	0.656	20513	8238
FCA7167223	7848	51865	931	407039968	0.984	0.833	0.977	0.788	0.945	0.976	0.944	0.921	0.033	0.213	0.674	0.637	0.011	0.653	20473	2284
FCA7167224	2430	144453	1881	351021936	0.985	0.883	0.976	0.794	0.947	0.976	0.95	0.93	0.027	0.132	0.77	0.73	0.01	0.638	21354	5428
FCA7167226	7045	51476	1822	362650881	0.985	0.664	0.976	0.776	0.95	0.976	0.941	0.922	0.024	0.104	0.795	0.755	0.011	0.623	21772	5674
FCA7167230	455	841700	548	382973577	0.984	0.978	0.972	0.796	0.946	0.971	0.945	0.918	0.029	0.182	0.707	0.67	0.01	0.495	14722	1228
FCA7167231	1502	226426	1023	340092974	0.985	0.96	0.972	0.794	0.944	0.972	0.945	0.92	0.031	0.251	0.639	0.605	0.011	0.716	16630	2459
FCA7167232	1988	195511	728	388677793	0.985	0.952	0.972	0.77	0.939	0.972	0.937	0.913	0.028	0.201	0.684	0.649	0.01	0.497	16933	1498
FCA7196218	7590	46376	974	351994217	0.986	0.873	0.968	0.782	0.935	0.97	0.947	0.925	0.032	0.221	0.672	0.636	0.011	0.904	20398	2254
FCA7196219	3403	99349	2579	338086102	0.986	0.828	0.965	0.725	0.927	0.967	0.927	0.908	0.023	0.131	0.754	0.716	0.011	0.972	20740	10663
FCA7196220	7127	46024	2139	328013616	0.984	0.721	0.965	0.715	0.905	0.966	0.906	0.882	0.028	0.152	0.701	0.663	0.011	0.96	22922	6070
FCA7196224	7989	43962	1266	351218065	0.985	0.812	0.968	0.791	0.942	0.972	0.946	0.92	0.028	0.206	0.686	0.647	0.01	0.941	21114	3723
FCA7196225	4329	81023	1709	350751818	0.986	0.853	0.967	0.808	0.944	0.971	0.955	0.916	0.022	0.135	0.759	0.713	0.011	0.957	22602	5226
FCA7196226	4906	72002	1503	353244826	0.986	0.716	0.968	0.804	0.94	0.972	0.949	0.901	0.028	0.124	0.749	0.702	0.009	0.966	23634	4728
FCA7196229	3095	119657	1290	370339296	0.985	0.913	0.971	0.826	0.951	0.975	0.961	0.936	0.029	0.205	0.702	0.664	0.01	0.972	19274	4990
FCA7196231	4573	82350	956	376590117	0.985	0.915	0.983	0.819	0.958	0.983	0.955	0.931	0.03	0.2	0.701	0.665	0.009	0.98	18778	3647
FCA7474062	3334	106494	1127	355054032	0.983	0.91	0.968	0.774	0.94	0.971	0.946	0.92	0.04	0.188	0.692	0.657	0.009	0.944	20014	2992
FCA7474063	2760	131013	3561	361596214	0.984	0.767	0.971	0.765	0.945	0.974	0.946	0.923	0.028	0.129	0.766	0.725	0.009	0.961	21828	18898
FCA7474064	4854	75780	3588	367838149	0.983	0.648	0.973	0.777	0.948	0.976	0.953	0.928	0.031	0.153	0.744	0.704	0.01	0.963	23237	15274
FCA7474065	4765	76938	3602	366613377	0.983	0.65	0.973	0.763	0.94	0.974	0.95	0.925	0.031	0.151	0.742	0.703	0.01	0.962	23244	15544
FCA7474068	5029	71335	2388	358745155	0.984	0.636	0.97	0.776	0.943	0.973	0.946	0.918	0.028	0.117	0.773	0.73	0.01	0.954	22211	9324
FCA7511881	1979	194424	552	384766704	0.983	0.978	0.984	0.841	0.968	0.982	0.962	0.943	0.027	0.147	0.769	0.728	0.01	0.936	17006	1420
FCA7511882	2323	170248	2466	395487587	0.982	0.886	0.985	0.845	0.965	0.986	0.967	0.947	0.028	0.123	0.797	0.757	0.009	0.966	20685	12674
FCA7511884	4605	85038	2384	391600522	0.982	0.794	0.986	0.832	0.968	0.987	0.962	0.94	0.028	0.121	0.79	0.749	0.008	0.958	23210	9540
FCA7474066	5005	73793	4003	369335085	0.983	0.57	0.973	0.762	0.945	0.976	0.949	0.925	0.029	0.127	0.769	0.727	0.01	0.97	22336	19597
FCA7474069	726	491250	549	356648048	0.985	0.959	0.968	0.788	0.945	0.972	0.951	0.918	0.079	0.08	0.759	0.732	0.008	0.34	16355	1972
FCA7511883	523	773324	537	404448624	0.985	0.995	0.987	0.859	0.972	0.988	0.961	0.938	0.02	0.094	0.824	0.752	0.014	0.96	13559	1076
FCA7511885	3865	102136	2656	394755965	0.984	0.799	0.987	0.841	0.97	0.988	0.966	0.944	0.024	0.1	0.819	0.77	0.009	0.964	21835	12419
FCA7511886	3337	119163	2390	397647369	0.983	0.845	0.986	0.85	0.972	0.987	0.969	0.947	0.029	0.11	0.809	0.769	0.008	0.958	22143	9724
Pla_HDBR10142767	7562	105078	1739	794605131	0.981	0.743	0.969	0.948	0.98	0.965	0.92	0.836	0.051	0.153	0.632	0.591	0.018	0.8	25183	5288
Pla_HDBR10142768	7634	119633	2454	913285107	0.987	0.764	0.97	0.948	0.944	0.966	0.948	0.912	0.036	0.19	0.686	0.651	0.012	0.861	25369	7628
Pla_HDBR10142769	16429	48459	1608	796141905	0.987	0.643	0.97	0.948	0.98	0.966	0.967	0.938	0.037	0.193	0.708	0.666	0.014	0.819	25920	3932
Pla_HDBR10142770	12774	48438	1742	618747303	0.988	0.646	0.97	0.949	0.977	0.966	0.967	0.938	0.031	0.171	0.736	0.696	0.012	0.848	25424	4191
Pla_HDBR8624430	3362	77294	1231	259863587	0.838	0.812	0.966	0.935	0.936	0.964	0.766	0.563	0.106	0.073	0.396	0.353	0.026	0.882	20432	2918
Pla_HDBR8624431	5218	62975	1369	328605005	0.888	0.8	0.967	0.937	0.939	0.964	0.876	0.752	0.098	0.055	0.61	0.557	0.028	0.914	22637	3395
Pla_HDBR8768477	2409	240893	1319	580313602	0.844	0.951	0.948	0.894	0.885	0.943	0.88	0.693	0.122	0.071	0.516	0.471	0.026	0.925	20116	3382
Pla_HDBR8715512	221	2588385	490	572033181	0.863	0.982	0.97	0.912	0.951	0.966	0.725	0.603	0.232	0.036	0.342	0.307	0.02	0.821	15163	1638
Pla_HDBR8715514	1939	306481	1255	594267016	0.859	0.956	0.967	0.936	0.921	0.964	0.826	0.622	0.108	0.089	0.442	0.396	0.027	0.823	19087	2865
Pla_HDBR10917730	14881	31076	2040	462449472	0.982	0.502	0.972	0.948	0.983	0.97	0.961	0.907	0.03	0.222	0.655	0.607	0.016	0.883	25849	6210
Pla_HDBR10917731	13598	36308	2630	493720956	0.982	0.464	0.971	0.952	0.976	0.969	0.97	0.911	0.03	0.177	0.704	0.636	0.019	0.857	25487	8946
Pla_HDBR10917733	20332	22813	1992	463836163	0.98	0.351	0.971	0.945	0.985	0.969	0.962	0.921	0.034	0.168	0.72	0.678	0.015	0.865	25776	5782
Pla_HDBR10701667	16867	17027	1549	287206349	0.961	0.287	0.965	0.937	0.965	0.963	0.841	0.758	0.049	0.121	0.587	0.549	0.016	0.801	23760	4517
Pla_HDBR10701668	13463	18410	1795	247865210	0.969	0.314	0.966	0.948	0.964	0.965	0.928	0.873	0.074	0.195	0.604	0.572	0.011	0.798	24378	5214
Pla_HDBR13146304	13837	49377	1521	683237188	0.979	0.3	0.972	0.959	0.965	0.97	0.963	0.887	0.039	0.183	0.665	0.624	0.016	0.676	24274	4902
Pla_HDBR13146305	7137	39936	3823	285027959	0.979	0.162	0.97	0.956	0.95	0.968	0.972	0.939	0.054	0.17	0.715	0.674	0.013	0.799	23864	15955
Pla_HDBR13146313	8129	46277	3540	376189306	0.979	0.213	0.97	0.949	0.969	0.968	0.904	0.843	0.038	0.17	0.634	0.587	0.022	0.788	22913	14399
Pla_HDBR13146298	12687	59411	3003	753759477	0.98	0.274	0.971	0.964	0.969	0.968	0.974	0.911	0.039	0.176	0.696	0.656	0.015	0.72	24273	12134
Pla_HDBR13146304	13837	49377	1521	683237188	0.979	0.3	0.972	0.959	0.965	0.97	0.963	0.887	0.039	0.183	0.665	0.624	0.016	0.676	24274	4902
Pla_HDBR13146307	8345	32455	2267	270842241	0.974	0.146	0.97	0.956	0.95	0.968	0.951	0.884	0.038	0.173	0.673	0.624	0.022	0.59	22090	7041
Pla_HDBR13146313	8129	46277	3540	376189306	0.979	0.213	0.97	0.949	0.969	0.968	0.904	0.843	0.038	0.17	0.634	0.587	0.022	0.788	22913	14399

## Sheet: B - snRNA-seq
Sample	Estimated Number of Cells	Mean Reads per Cell	Median Genes per Cell	Number of Reads	Valid Barcodes	Sequencing Saturation	Q30 Bases in Barcode	Q30 Bases in RNA Read	Q30 Bases in Sample Index	Q30 Bases in UMI	Reads Mapped to Genome	Reads Mapped Confidently to Genome	Reads Mapped Confidently to Intergenic Regions	Reads Mapped Confidently to Intronic Regions	Reads Mapped Confidently to Exonic Regions	Reads Mapped Confidently to Transcriptome	Reads Mapped Antisense to Gene	Fraction Reads in Cells	Total Genes Detected	Median UMI Counts per Cell
WSSS_PLA8764121	10632	32705	1457	347727380	0.976	0.683	0.967	0.917	0.929	0.957	0.919	0.885	0.062	0	0.823	0.647	0.142	0.564	27524	2375
WSSS_PLA8764122	10668	37865	1579	403944785	0.975	0.691	0.967	0.913	0.95	0.957	0.915	0.882	0.062	0	0.821	0.648	0.138	0.565	27728	2665
WSSS_PLA8810750	18608	43140	2450	802764698	0.967	0.627	0.974	0.952	0.968	0.972	0.954	0.908	0.067	0	0.842	0.617	0.186	0.713	28781	5651
WSSS_PLA8810751	16424	44958	2428	738397373	0.967	0.648	0.974	0.954	0.951	0.973	0.955	0.911	0.066	0	0.845	0.62	0.186	0.725	28579	5604
WSSS_PLA8811068	15649	49771	2658	778866625	0.968	0.577	0.974	0.954	0.915	0.973	0.96	0.921	0.056	0	0.865	0.62	0.188	0.549	28878	4801
WSSS_PLA8811069	17195	39056	2362	671580557	0.968	0.546	0.974	0.956	0.965	0.973	0.962	0.924	0.055	0	0.868	0.622	0.188	0.549	28809	4072
WSSS_PLA8811070	9431	95363	1722	899377734	0.968	0.802	0.974	0.955	0.969	0.973	0.958	0.917	0.055	0	0.862	0.598	0.209	0.378	27868	2728
Pla_Camb10691970	12314	21057	1656	259299094	0.966	0.316	0.966	0.939	0.965	0.964	0.86	0.775	0.052	0	0.723	0.548	0.129	0.507	27514	2881
Pla_Camb10691971	12454	21029	1589	261900506	0.966	0.322	0.966	0.938	0.969	0.964	0.864	0.783	0.052	0	0.731	0.553	0.132	0.485	27518	2670
Pla_Camb10691972	7724	36661	1500	283170217	0.958	0.491	0.966	0.945	0.963	0.964	0.921	0.842	0.053	0	0.789	0.571	0.175	0.372	27543	2319
Pla_HDBR10701666	10723	24960	1343	267655614	0.94	0.33	0.965	0.939	0.969	0.962	0.837	0.64	0.048	0	0.593	0.397	0.141	0.505	27706	2039
Pla_Camb10691975	19398	16625	1320	322511111	0.944	0.328	0.964	0.947	0.971	0.962	0.898	0.758	0.052	0	0.705	0.462	0.174	0.618	28189	2121
Pla_HDBR9451902	11980	51642	1990	618680370	0.979	0.278	0.97	0.954	0.963	0.967	0.928	0.859	0.038	0.161	0.66	0.619	0.016	0.689	23732	7205
Pla_Inf10214143	7521	49931	1017	375535044	0.979	0.509	0.97	0.948	0.96	0.967	0.967	0.89	0.057	0	0.833	0.495	0.195	0.285	26686	1499

## Sheet: C - snRNA-ATAC-seq
Sample	Sample ID	Pipeline version	Genome	Estimated number of cells	ATAC Confidently mapped read pairs	ATAC Fraction of genome in peaks	ATAC Fraction of high-quality fragments in cells	ATAC Fraction of high-quality fragments overlapping TSS	ATAC Fraction of high-quality fragments overlapping peaks	ATAC Fraction of transposition events in peaks in cells	ATAC Mean raw read pairs per cell	ATAC Median high-quality fragments per cell	ATAC Non-nuclear read pairs	ATAC Number of peaks	ATAC Percent duplicates	ATAC Q30 bases in barcode	ATAC Q30 bases in read 1	ATAC Q30 bases in read 2	ATAC Q30 bases in sample index i1	ATAC Sequenced read pairs	ATAC TSS enrichment score	ATAC Unmapped read pairs	ATAC Valid barcodes	Feature linkages detected	GEX Fraction of transcriptomic reads in cells	GEX Mean raw reads per cell	GEX Median UMI counts per cell	GEX Median genes per cell	GEX Percent duplicates	GEX Q30 bases in UMI	GEX Q30 bases in barcode	GEX Q30 bases in read 2	GEX Q30 bases in sample index i1	GEX Reads mapped antisense to gene	GEX Reads mapped confidently to exonic regions	GEX Reads mapped confidently to genome	GEX Reads mapped confidently to intergenic regions	GEX Reads mapped confidently to intronic regions	GEX Reads mapped confidently to transcriptome	GEX Reads mapped to genome	GEX Reads with TSO	GEX Sequenced read pairs	GEX Total genes detected	GEX Valid UMIs	GEX Valid barcodes	Linked genes	Linked peaks
Pla_HDBR10142863	cellranger-arc101_count_486238b24ad3c6fd4a6da5d5b5f331e4	cellranger-arc-1.0.1	GRCh38	7601	0.87172	0.01455	0.38851	0.21752	0.29194	0.27321	45095.3	8314	0.00395	68377	0.2606	0.91808	0.96414	0.96206	0.95054	342769018	5.60983	0.00586	0.9804	36556	0.73598	99764.2	12563	3831	0.574	0.95992	0.96456	0.94816	0.97171	0.09877	0.48193	0.85608	0.0737	0.30045	0.66867	0.96268	0.21537	758307539	29909	0.99934	0.94753	7936	15564
Pla_HDBR10142864	cellranger-arc101_count_36f47dbcd266a6ed0591fadc511e2e02	cellranger-arc-1.0.1	GRCh38	20000	0.88344	0.01558	0.39822	0.16418	0.20415	0.18774	16474	3767	0.00613	69906	0.21704	0.92005	0.95433	0.95301	0.94296	329479765	5.58292	0.00561	0.98064	3245	0.50825	35339	2911	1604	0.54542	0.9597	0.96383	0.94695	0.97027	0.12982	0.45633	0.80879	0.07045	0.28201	0.59608	0.94714	0.28017	706779822	29624	0.99941	0.92894	1590	4091
Pla_HDBR10142865	cellranger-arc101_count_c6db992eba0f1bf2ba6e23f6000c3885	cellranger-arc-1.0.1	GRCh38	8777	0.886	0.01909	0.48732	0.24394	0.36811	0.34315	39714.3	8181	0.00501	84573	0.2698	0.91677	0.95941	0.95762	0.92846	348572376	6.30246	0.00559	0.97989	92856	0.70684	98448.5	10652	3442	0.62459	0.96124	0.96544	0.9473	0.97033	0.09058	0.50272	0.84288	0.07592	0.26424	0.66254	0.964	0.24463	864082580	29782	0.99937	0.94431	10996	31137
Pla_Camb10714918	cellranger-arc101_count_b39a3a3b1698d3b92787a61866496ca2	cellranger-arc-1.0.1	GRCh38	5145	0.86712	0.00938	0.62417	0.20091	0.18098	0.16851	24980	5941	0.00929	37407	0.11958	0.88022	0.91532	0.90846	0.84472	128522051	4.62361	0.01925	0.96906	15493	0.75548	139624	3856	2042	0.87688	0.97005	0.97176	0.95205	0.96367	0.09994	0.28998	0.84557	0.05452	0.50106	0.67284	0.94275	0.3743	718368031	29472	0.99897	0.94669	5059	8385
Pla_Camb10714919	cellranger-arc101_count_ffba77ce989d985375b31fe4fc307c01	cellranger-arc-1.0.1	GRCh38	6333	0.86294	0.01424	0.55333	0.18682	0.2413	0.22286	17372.9	4931	0.0215	61362	0.10398	0.88471	0.91505	0.90884	0.84136	110022581	4.4575	0.01812	0.97037	20402	0.65094	132069	8283	2936	0.76279	0.96883	0.97116	0.95504	0.94696	0.09297	0.34345	0.86633	0.05796	0.46492	0.69394	0.95514	0.27108	836390098	29587	0.99896	0.95552	7377	11638
Pla_Camb10714920	cellranger-arc101_count_924d43a3121503ed552d0194dfcb7299	cellranger-arc-1.0.1	GRCh38	6657	0.86331	0.01446	0.54623	0.1867	0.23825	0.2204	15249	4217	0.01931	61066	0.09792	0.88784	0.91198	0.90822	0.897	101512639	4.30931	0.01803	0.97141	18705	0.66755	114213	7759	2817	0.75225	0.96776	0.96981	0.94909	0.98815	0.09156	0.3405	0.87509	0.06023	0.47436	0.70216	0.96497	0.25455	760315890	29820	0.99899	0.95816	6918	11409

## Sheet: D - Visium
Sample	Sample ID	Number of Spots Under Tissue	Median Genes per Spot	Number of Reads	Valid Barcodes	Valid UMIs	Mean Reads per Spot	Sequencing Saturation	Q30 Bases in Barcode	Q30 Bases in RNA Read	Q30 Bases in UMI	Reads Mapped to Genome	Reads Mapped Confidently to Genome	Reads Mapped Confidently to Intergenic Regions	Reads Mapped Confidently to Intronic Regions	Reads Mapped Confidently to Exonic Regions	Reads Mapped Confidently to Transcriptome	Reads Mapped Antisense to Gene	Fraction Reads in Spots Under Tissue	Total Genes Detected	Median UMI Counts per Spot	Fraction of Spots Under Tissue
WS_PLA_S9101764	spaceranger110_count_34914_WS_PLA_S9101764_GRCh38-3_0_0_premrna	3568	2970	234992252	0.975224	0.99961	65861.1	0.794323	0.961185	0.931345	0.958358	0.975756	0.926111	0.0223238	0	0.903787	0.643632	0.0120724	0.982496	22976	8233.5	0.714744
WS_PLA_S9101765	spaceranger110_count_34914_WS_PLA_S9101765_GRCh38-3_0_0_premrna	3855	2645	268043125	0.973563	0.999346	69531.3	0.838916	0.962138	0.93118	0.959731	0.964435	0.903362	0.0223979	0	0.880964	0.643219	0.0128703	0.968594	23025	6331	0.772236
WS_PLA_S9101766	spaceranger110_count_34914_WS_PLA_S9101766_GRCh38-3_0_0_premrna	3879	1250	208091027	0.974387	0.99944	53645.5	0.86935	0.958212	0.923002	0.955206	0.862564	0.754656	0.0266274	0	0.728029	0.581733	0.0095114	0.975196	21509	2040	0.777043
WS_PLA_S9101767	spaceranger110_count_34914_WS_PLA_S9101767_GRCh38-3_0_0_premrna	4186	2706.5	240752115	0.974422	0.999544	57513.6	0.806107	0.96085	0.933391	0.958084	0.964927	0.90656	0.0219636	0	0.884597	0.644903	0.0119738	0.987391	23015	6884	0.838542
WS_PLA_S9101769	spaceranger110_count_34882_WS_PLA_S9101769_GRCh38-3_0_0-premrna	3130	2609	221402207	0.975368	0.990395	70735.5	0.832582	0.951794	0.907446	0.946162	0.962615	0.9088	0.0256727	0	0.883127	0.653677	0.0148221	0.958951	22885	6743.5	0.627003
WS_PLA_S9101770	spaceranger110_count_34882_WS_PLA_S9101770_GRCh38-3_0_0-premrna	3355	2436	255506223	0.974846	0.990413	76156.8	0.860982	0.951957	0.910017	0.946655	0.956203	0.907424	0.0241025	0	0.883322	0.671487	0.0153965	0.967295	22826	6151	0.672075
Pla_HDBR9518710	spaceranger110_count_36173_Pla_HDBR9518710_GRCh38-3_0_0_premrna	1216	3661.5	295032106	0.972876	0.999435	242625	0.896321	0.973463	0.93944	0.973276	0.924193	0.872603	0.0325036	0	0.840099	0.634505	0.0171837	0.861115	22551	13099	0.24359
Pla_Camb9518737	spaceranger110_count_36173_Pla_Camb9518737_GRCh38-3_0_0_premrna	4071	2197	259220673	0.971221	0.999277	63674.9	0.859384	0.972627	0.932701	0.971574	0.896085	0.838924	0.0224427	0	0.816482	0.628538	0.021832	0.961034	23723	4654	0.815505
