# Supplementary material for: Spatial multiomics map of trophoblast development in early pregnancy
Source: Nature. 2023 Mar 29;616(7955):143–51. doi: 10.1038/s41586-023-05869-0 (PMC10076224; doi:10.1038/s41586-023-05869-0)
Supplement: Supplementary file 5 — Annotation summary for each sample – see Supplementary Table Guide for details. [file 41586_2023_5869_MOESM5_ESM.xlsx]

## Sheet: Supplementary_table_3
	10_fMyeloid	1_mFibroblast	2_mEpithelial	3_mEndothelial	4_mNK_ILC	5_mT_cells	6_mMyeloid	7_fTrophoblast	8_fFibroblast	9_fEndothelial
P13	3340	6528	2082	1031	2653	73	4088	44545	2989	492
P14	442	36620	1464	2305	744	85	2354	905	59	188
Hrv43	153	47137	4967	1892	3004	1232	1604	599	65	184
All_donors	10733	123402	16969	8638	33587	13728	30284	75042	11816	1466
