# Supplementary material for: Spatial multiomics map of trophoblast development in early pregnancy
Source: Nature. 2023 Mar 29;616(7955):143–51. doi: 10.1038/s41586-023-05869-0 (PMC10076224; doi:10.1038/s41586-023-05869-0)
Supplement: Supplementary file 6 — Variance explained (R2 column) in the MEFISTO model by each factor in each modality (RNA or ATAC) – see Supplementary Table Guide for details. [file 41586_2023_5869_MOESM6_ESM.xlsx]

## Sheet: Sheet1
	Factor	View	Group	R2
0	Factor1	RNA	group1	7.01469
1	Factor1	ATAC_all	group1	0.928563
2	Factor2	RNA	group1	1.89204
3	Factor2	ATAC_all	group1	0.0579417
4	Factor3	RNA	group1	1.35826
5	Factor3	ATAC_all	group1	0.0251174
6	Factor4	RNA	group1	0.931376
7	Factor4	ATAC_all	group1	0.0792801
8	Factor5	RNA	group1	-0.667727
9	Factor5	ATAC_all	group1	1.60635
10	Factor6	RNA	group1	0.773042
11	Factor6	ATAC_all	group1	0.0321209
12	Factor7	RNA	group1	0.38538
13	Factor7	ATAC_all	group1	0.0291467
14	Factor8	RNA	group1	0.357318
15	Factor8	ATAC_all	group1	0.0285089
16	Factor9	RNA	group1	0.300342
17	Factor9	ATAC_all	group1	0.0469983
18	Factor10	RNA	group1	0.109094
19	Factor10	ATAC_all	group1	0.175577
