# Supplementary material for: Spatial multiomics map of trophoblast development in early pregnancy
Source: Nature. 2023 Mar 29;616(7955):143–51. doi: 10.1038/s41586-023-05869-0 (PMC10076224; doi:10.1038/s41586-023-05869-0)
Supplement: Supplementary file 7 — Differentially expressed genes (DEG) along trophoblast trajectories in P13 – see Supplementary Table Guide for details. [file 41586_2023_5869_MOESM7_ESM.xlsx]

## Sheet: A. Tradeseq_association_tests
## Tradeseq_association_tests
Gene	waldStat	df	pvalue	meanLogFC
ADAM12	1592.1	13	0	0.629559
PAPPA2	1069.79	13	0	0.558854
CBLB	1016.81	13	0	0.806913
PAPPA	937.504	13	0	0.835088
NOTUM	912.767	13	0	0.866534
HSPG2	872.672	13	0	0.966173
VGLL3	855.093	13	0	0.458825
TCF7L2	814.073	13	0	0.6188
FNDC3A	813.59	13	0	0.574187
PTPRF	773.146	13	0	0.624075
GPR78	750.264	13	0	0.958876
EPAS1	743.132	13	0	0.508696
AC016831.7	723.829	13	0	0.794829
CSGALNACT1	694.347	13	0	0.800109
MGAT5	690.419	13	0	0.644908
TEAD1	685.223	13	0	0.644733
AFF1	684.236	13	0	0.612523
ARL15	678.233	13	0	0.858308
NEAT1	673.569	13	0	0.430555
LIFR	672.525	13	0	0.751741
ADGRG6	659.938	13	0	1.00746
HIP1	651.091	13	0	0.950843
TBL1X	644.161	13	0	1.21733
MYCNUT	632.304	13	0	1.16519
FNDC3B	620.773	13	0	0.471551
AC211486.5	605.535	13	0	0.956956
KIAA1217	604.536	13	0	0.959657
FN1	597.009	13	0	0.927795
RBFOX2	596.297	13	0	0.804563
FBN2	593.377	13	0	1.18257
MAN1A2	573.323	13	0	0.576891
ADAM19	569.281	13	0	0.896067
UTRN	557.721	13	0	0.817884
MSI2	557.374	13	0	0.760368
PLAC4	549.339	13	0	0.403327
HPGD	545.696	13	0	0.833379
KLHL5	542.286	13	0	0.902078
ELMO1	517.266	13	0	0.955285
TIMP3	503.482	13	0	1.01171
ARHGAP26	501.362	13	0	0.431752
NCOA1	497.314	13	0	0.639629
SEMA6D	484.038	13	0	1.5538
KANK1	480.371	13	0	1.20712
HTRA4	478.26	13	0	0.949885
PLXDC2	475.163	13	0	0.990995
MALAT1	473.002	13	0	0.438514
ISM2	470.642	13	0	0.536782
ASAP3	460.211	13	0	0.780168
DOCK5	456.202	13	0	0.515214
ANXA4	453.96	13	0	0.74793
NRIP1	441.722	13	0	0.559237
NAV1	437.123	13	0	0.608048
CUX1	434.694	13	0	0.501391
PBX1	433.082	13	0	0.723782
CDKN1C	430.026	13	0	0.748337
CSH1	427.052	13	0	0.652293
PDLIM5	424.653	13	0	0.580063
TPM1	424.111	13	0	0.610325
AC016205.1	423.127	13	0	1.49207
TNS3	422.965	13	0	0.608931
ANK3	421.062	13	0	0.602237
TENM3	419.979	13	0	0.407578
GTF2I	413.522	13	0	0.669675
UBASH3B	411.845	13	0	0.635855
LHFPL6	409.785	13	0	0.755685
MBNL2	407.978	13	0	0.401365
PLCL2	407.679	13	0	0.682861
ATP11A	404.374	13	0	0.968366
ENTPD1	402.786	13	0	0.83881
COL4A1	402.73	13	0	0.764154
LTBP1	400.723	13	0	0.673981
ITGA1	400.317	13	0	0.686038
ZNRF3	399.909	13	0	1.05281
PSG4	399.776	13	0	0.43921
GNA12	399.699	13	0	0.776284
GULP1	398.878	13	0	0.383707
LVRN	391.056	13	0	0.831639
QSOX1	389.679	13	0	0.765999
FAM184A	387.508	13	0	0.819307
MAMDC2	384.881	13	0	0.920469
CYP19A1	382.45	13	0	0.390899
RHOBTB3	382.071	13	0	0.325609
TIMP2	381.387	13	0	0.62282
RYBP	379.069	13	0	0.345912
MPP7	379.014	13	0	0.764347
BAIAP2L1	377.465	13	0	0.747773
CDK17	373.831	13	0	0.573266
COL4A2	370.608	13	0	0.700782
TGFBR3	369.969	13	0	0.453544
PCSK6	365.183	13	0	1.04459
TFPI	363.314	13	0	0.746863
MYO1E	362.101	13	0	0.655105
CDC42SE2	361.247	13	0	0.632172
HSD3B1	358.068	13	0	0.541096
KIF21A	357.891	13	0	0.687365
FSTL3	356.919	13	0	0.921215
SLC24A3	356.729	13	0	1.33256
SH3PXD2B	356.171	13	0	0.696191
ANKH	354.996	13	0	0.9584
SLC23A2	353.762	13	0	0.661796
ST3GAL1	352.222	13	0	0.594948
DIAPH3	349.974	13	0	1.09771
KATNBL1	349.089	13	0	0.367726
AFAP1	348.9	13	0	0.778156
HUNK	344.336	13	0	0.796328
MYH10	342.244	13	0	0.88584
GCM1	340.482	13	0	0.804983
FLNB	339.941	13	0	0.552656
MED13L	339.672	13	0	0.463421
CBL	331.396	13	0	0.701735
SLC6A2	330.893	13	0	1.28079
TET3	329.273	13	0	0.538151
NRP1	328.598	13	0	0.904925
IL1RAP	327.763	13	0	0.72114
EHBP1	325.962	13	0	0.731352
C4orf19	325.713	13	0	0.525135
FLT1	324.112	13	0	0.927337
LIMA1	322.965	13	0	0.524183
RALBP1	322.518	13	0	0.885626
MBD2	321.808	13	0	0.521743
LGR5	321.341	13	0	1.17731
STK3	321.001	13	0	0.310004
RAPGEF2	320.857	13	0	0.601336
CSF3R	320.291	13	0	0.638735
CDK19	317.665	13	0	0.66453
SAT1	316.531	13	0	0.412861
NRXN3	315.171	13	0	1.10222
SSH2	314.056	13	0	0.587721
CLIC4	312.961	13	0	0.522454
PEG10	312.682	13	0	0.766008
COL21A1	312.352	13	0	0.907399
SASH1	310.807	13	0	0.617299
ANGPT2	308.486	13	0	0.465204
TMEM108	307.927	13	0	0.678882
COLEC12	305.716	13	0	1.10317
ELL2	303.288	13	0	0.694227
TSC22D1	302.667	13	0	0.460073
SERPINE2	302.429	13	0	0.597881
AGAP1	302.176	13	0	0.583307
RBPMS	301.293	13	0	0.530505
CHODL	301.212	13	0	0.57632
FRMD4A	300.576	13	0	0.516534
LNPEP	299.581	13	0	0.400931
EBI3	299.497	13	0	0.723997
PHACTR2	297.784	13	0	0.616442
PRKAG2	297.48	13	0	0.868249
SH3PXD2A	297.101	13	0	0.616245
GRK5	296.672	13	0	0.766757
CORO6	295.595	13	0	1.12373
COL27A1	292.946	13	0	1.80936
XYLT1	292.576	13	0	0.84935
ADAMTS20	292.175	13	0	1.72372
INPP5B	291.165	13	0	0.80537
ITM2B	291.136	13	0	0.550518
FRAS1	290.57	13	0	1.33802
PSG8	290.25	13	0	0.527341
FMNL2	289.827	13	0	0.515713
CPM	289.695	13	0	0.839805
SESTD1	289.663	13	0	0.57393
PSG6	288.447	13	0	0.37193
GATA3	287.702	13	0	0.507046
CHSY1	286.584	13	0	0.698742
ADAMTS19	286.348	13	0	1.20284
EXPH5	285.754	13	0	0.36428
SPTLC3	285.379	13	0	0.321675
RASGRF2	284.64	13	0	1.03475
FOXJ3	284.592	13	0	0.338302
SVIL	283.993	13	0	0.559703
SLC4A7	283.568	13	0	0.545525
TRIO	283.143	13	0	0.506174
FER	280.983	13	0	0.501134
ADAMTS6	280.62	13	0	0.64718
MYO9B	279.49	13	0	0.527629
PALLD	278.448	13	0	0.94744
DOCK8	278.279	13	0	0.748838
JAK1	278.269	13	0	0.879405
C1orf21	278.265	13	0	0.72812
ALDH7A1	278.172	13	0	0.953632
ITPR2	278.139	13	0	0.474828
WWTR1	277.921	13	0	0.55464
CREB3L2	277.881	13	0	0.323753
SMAD3	276.86	13	0	1.37875
SMARCA2	276.83	13	0	0.549785
MTSS1	275.42	13	0	0.787468
BMP1	275.127	13	0	0.542512
PDE4D	274.639	13	0	0.390474
IGF2BP2	274.193	13	0	0.906762
TANC2	273.921	13	0	0.618219
TENT5A	273.339	13	0	0.469508
ACSL4	272.42	13	0	0.459961
LRP2	271.616	13	0	1.39489
IWS1	271.094	13	0	0.416662
CROT	269.674	13	0	1.2328
PARD3	269.638	13	0	0.365907
ZNF117	269.399	13	0	0.444268
GRAMD2B	268.402	13	0	0.76803
ARHGAP24	268.269	13	0	0.60803
AZIN1	267.59	13	0	0.272827
CTNNB1	266.988	13	0	0.420412
GNAS	266.592	13	0	0.473706
GRB10	264.841	13	0	1.27862
NOTCH2	264.451	13	0	0.995355
SLC38A9	264.311	13	0	0.560563
TCAF1	263.841	13	0	0.618673
TP63	263.524	13	0	0.899907
TMTC2	263.201	13	0	1.04481
DDX60L	263.057	13	0	0.590858
MMP2	262.764	13	0	0.854933
TPK1	262.546	13	0	0.613124
EGFR	261.99	13	0	0.575864
ASCC3	261.362	13	0	0.346251
ZNF704	261.156	13	0	0.829597
ECHDC2	260.263	13	0	0.724646
RABGAP1L	259.832	13	0	0.362526
CSF2RB	259.798	13	0	0.775728
EZR	259.531	13	0	0.338579
HLA-G	259.3	13	0	1.02029
RBBP6	259.29	13	0	0.389093
INSR	259.234	13	0	0.524185
STAT5B	258.396	13	0	0.435239
ACSS1	257.915	13	0	0.795564
ABCA1	257.483	13	0	1.15012
AC044810.3	256.671	13	0	0.773763
BAZ2B	255.941	13	0	0.499737
CDK7	255.613	13	0	0.610948
FHOD3	255.593	13	0	0.844137
HS6ST2	255.133	13	0	0.975375
PHLDB2	254.507	13	0	0.487971
ZBTB7C	254.5	13	0	0.991372
WIPF1	254.389	13	0	0.649181
LIMCH1	253.723	13	0	0.564776
GRB2	251.299	13	0	0.480979
RNF103-CHMP3	251.223	13	0	0.445001
HERC1	250.747	13	0	0.353996
FBLN1	249.173	13	0	0.406059
PPP1R9A	249.085	13	0	0.568168
PRKD3	248.34	13	0	0.841655
DAPK1	248.237	13	0	0.48668
HOPX	244.966	13	0	0.414676
SRGAP2	244.365	13	0	0.911646
AHCYL2	242.755	13	0	0.49689
TBC1D1	242.551	13	0	0.377388
GREB1L	242.23	13	0	1.00326
NR2F2-AS1	241.102	13	0	0.980001
NCALD	240.739	13	0	0.821174
SH3BP5	240.655	13	0	0.941383
MICAL3	239.138	13	0	0.635067
APBB2	238.165	13	0	0.606129
PDE4B	238.077	13	0	0.925301
ARHGEF7	237.858	13	0	0.460166
FGD4	237.298	13	0	0.861465
BZW2	235.317	13	0	0.403609
SEPT9	235.011	13	0	0.452007
KYNU	234.933	13	0	0.481697
CTIF	234.91	13	0	0.62171
PPP3CA	234.639	13	0	0.449034
SLC22A11	234.455	13	0	1.17434
ADCY7	233.503	13	0	0.995887
PID1	233.446	13	0	0.718226
PAM	232.29	13	0	0.573413
MAN1C1	232.288	13	0	0.477962
DNMT1	231.421	13	0	0.64315
CDYL	231.393	13	0	0.540603
GAREM1	231.308	13	0	0.658859
ABR	230.584	13	0	1.12545
CPED1	230.559	13	0	1.14595
IL6ST	230.162	13	0	0.429999
ARHGAP17	229.978	13	0	0.311672
LRP5	229.855	13	0	1.04592
AGPAT4	228.839	13	0	0.624834
PARVA	228.814	13	0	0.753731
ESRRG	228.746	13	0	0.543876
B4GALT5	228.545	13	0	0.57426
KMT2C	228.51	13	0	0.396999
IPO9-AS1	228.048	13	0	0.763166
IL1RAPL2	226.239	13	0	0.889945
RAB8B	226.026	13	0	0.771579
AL137024.1	224.528	13	0	2.25999
PSG5	224.122	13	0	0.362761
TMEM150C	223.771	13	0	1.18067
DIP2C	221.954	13	0	0.497277
PPM1H	221.861	13	0	0.824941
GCNT2	221.573	13	0	0.776247
CSH2	220.842	13	0	0.593422
FSTL1	220.457	13	0	0.529649
PAG1	219.801	13	0	0.709258
SOS2	219.193	13	0	0.531528
SYN3	218.914	13	0	0.488127
PICALM	218.485	13	0	0.490435
CLNK	217.989	13	0	0.942449
AL138720.1	217.954	13	0	0.749344
RAI14	217.145	13	0	0.441219
ADGRL3	216.903	13	0	0.806489
LYN	216.783	13	0	0.833804
MMP15	216.663	13	0	0.881084
FRMD6	216.072	13	0	0.612173
YAP1	215.488	13	0	0.362434
TGFBR2	215.465	13	0	0.885144
DENND1A	214.96	13	0	0.395253
MYCNOS	214.938	13	0	1.18143
MET	214.545	13	0	1.08812
ITGA5	213.866	13	0	1.02779
EXTL3	213.751	13	0	1.26221
ARID3A	213.687	13	0	0.418089
KISS1	212.897	13	0	0.348861
SLC40A1	212.678	13	0	0.774777
GRK3	212.223	13	0	0.679573
SLC22A23	211.806	13	0	0.805319
KLHL29	211.639	13	0	0.978946
PLEKHA6	211.456	13	0	0.741207
GHR	210.775	13	0	1.07571
GALNT18	210.428	13	0	1.00009
MED12L	210.401	13	0	0.440404
EPHB2	209.313	13	0	1.54084
KIF2A	209.051	13	0	0.361478
RRBP1	208.845	13	0	0.319002
MAP4	208.501	13	0	0.463827
IQCJ-SCHIP1	208.14	13	0	0.818991
GRAMD1B	204.987	13	0	0.636412
TOM1L2	204.95	13	0	0.72948
AC069277.1	204.615	13	0	0.503518
CASTOR2	204.003	13	0	0.649245
PRKCE	203.702	13	0	0.460698
USP32	203.647	13	0	0.517949
CLIP1	202.753	13	0	0.515835
SLC39A8	202.294	13	0	0.812138
KLRD1	202.193	13	0	0.596385
ITGB1	200.966	13	0	0.522443
TACC2	200.612	13	0	0.521337
BMP7	200.454	13	0	1.11828
TAOK3	200.262	13	0	0.390661
AC015849.5	200.118	13	0	0.502588
C20orf194	200.083	13	0	0.667666
MME	199.439	13	0	0.747104
RHOBTB1	199.153	13	0	0.689719
CTDSPL	198.722	13	0	1.03336
SSBP3	198.709	13	0	0.649758
BCAR3	198.558	13	0	0.612161
NPAS2	198.267	13	0	0.443431
SRGAP1	198.125	13	0	0.662975
ADAM10	198.069	13	0	0.420095
ERBB2	197.709	13	0	0.497317
HPCAL1	196.946	13	0	1.14215
TGFB1	196.899	13	0	0.854528
SLC35D1	196.327	13	0	0.880515
TTBK2	196.073	13	0	0.371804
TRIM25	195.736	13	0	0.515816
DENND5A	195.312	13	0	0.470045
DEPDC1B	194.654	13	0	0.707409
TSPAN14	193.875	13	0	0.778975
SEMA6A	193.637	13	0	0.462712
PTK2	193.052	13	0	0.331049
DIO2	192.659	13	0	0.877522
ITGB6	192.653	13	0	1.54822
HEG1	192.641	13	0	1.13871
PITPNM2	192.483	13	0	0.627479
ITGA6	192.212	13	0	1.00125
FAM13A	191.944	13	0	0.319567
SCARB1	191.896	13	0	0.730005
AC063944.1	191.785	13	0	1.14513
PARD3B	191.635	13	0	1.54677
PGF	191.612	13	0	0.717435
PIP5K1B	191.145	13	0	0.638446
SIPA1L1	190.936	13	0	0.40393
PSG3	190.891	13	0	0.389692
SORBS1	190.56	13	0	0.517005
EPS8	189.901	13	0	0.765291
ITGB5	189.549	13	0	0.682844
PCED1B	189.395	13	0	1.36017
SFMBT2	188.988	13	0	0.543486
SPATA9	188.663	13	0	0.951889
ADM	188.648	13	0	0.634043
BMT2	188.494	13	0	0.667058
ACER3	188.005	13	0	0.412219
GLRX	187.134	13	0	0.582927
INHBA	186.487	13	0	0.455105
PLCB1	186.303	13	0	0.500823
COBLL1	185.623	13	0	0.477485
ENAH	185.385	13	0	0.515439
HMGN3	185.368	13	0	0.442543
AES	184.989	13	0	0.594244
IMMP2L	183.442	13	0	0.448063
EDNRB	183.119	13	0	1.50989
TFRC	183.038	13	0	0.477107
FHIT	183.026	13	0	0.396797
CASC15	182.794	13	0	0.996889
FOS	182.755	13	0	0.652628
PAGE4	181.558	13	0	0.923132
MBNL3	180.465	13	0	0.456743
PTPN12	180.416	13	0	0.403846
TFDP2	180.411	13	0	0.739001
CHST11	179.792	13	0	0.652342
PSG2	179.572	13	0	0.585389
CLIP4	178.818	13	0	0.320882
GLDC	178.563	13	0	0.713587
SHROOM2	178.225	13	0	2.16314
TMEM245	178.003	13	0	0.549799
ARHGAP10	177.721	13	0	0.576958
PTBP3	176.739	13	0	0.397378
PKIB	176.492	13	0	0.467055
COBL	176.482	13	0	0.387523
SLC41A2	176.34	13	0	0.657614
NSD2	176.312	13	0	1.08938
GALNT2	176.25	13	0	0.83667
SLC43A2	175.532	13	0	0.387508
SLC2A3	175.117	13	0	1.09969
ADGRA3	175.064	13	0	0.871482
TET2	174.801	13	0	0.431802
SDK2	174.751	13	0	0.845748
USP25	174.648	13	0	0.378761
SEC24D	174.621	13	0	0.385306
MAMDC2-AS1	174.147	13	0	1.39081
HERC4	173.885	13	0	0.435065
PTK2B	173.351	13	0	0.676432
SGPP1	173.092	13	0	0.35514
PCDH11X	172.94	13	0	0.757368
MORF4L2	172.361	13	0	0.33607
CTDSP1	172.357	13	0	0.582463
LINC01949	172.025	13	0	0.316079
TBL1XR1	171.866	13	0	0.401264
AACS	171.202	13	0	0.801016
MCTP2	171.195	13	0	0.727038
PLPP3	171.074	13	0	0.858859
DNM2	170.897	13	0	0.459021
IL1R1	170.359	13	0	0.665746
PSD3	170.291	13	0	0.736099
PPP2R2B	170.211	13	0	0.997171
SLC13A3	169.77	13	0	0.872764
MAST4	169.585	13	0	0.385105
TMCO4	169.41	13	0	0.559544
IGF2BP3	169.372	13	0	0.236819
ATP6V1C2	169.132	13	0	0.617883
ENG	168.999	13	0	0.760206
COTL1	168.936	13	0	0.567863
PRKCZ	168.768	13	0	0.353397
TRAF3	168.191	13	0	0.591333
MYO1D	168.028	13	0	0.421675
MAP4K4	167.925	13	0	0.651878
RAPGEF1	167.369	13	0	0.420458
NABP1	166.383	13	0	0.723956
FOXP1	166.374	13	0	0.368505
BMPR2	166.206	13	0	0.366326
CTSL	165.554	13	0	0.542989
ARHGAP18	165.52	13	0	0.610897
FOSL2	165.479	13	0	0.722243
SLC13A4	165.055	13	0	0.874699
NCAM1	165.055	13	0	0.830155
SERPINE1	165.01	13	0	0.83005
MKL1	164.7	13	0	0.357006
CENPP	164.534	13	0	0.813433
MAOA	164.432	13	0	0.580917
TGM2	164.04	13	0	0.367932
AC078980.1	163.879	13	0	0.818708
GFOD1	163.671	13	0	1.16595
DNAJC1	163.652	13	0	0.592461
NTN4	163.566	13	0	1.02658
PHLDA2	163.564	13	0	0.693982
NFE2L3	163.521	13	0	1.03732
LIFR-AS1	163.189	13	0	1.55049
KLF6	163.18	13	0	0.479919
UBE2K	162.806	13	0	0.293893
MYCN	162.606	13	0	1.23048
IGF1R	162.071	13	0	0.275861
AGPAT5	162.042	13	0	0.451985
PIK3CB	161.965	13	0	0.371736
CGA	160.889	13	0	0.484069
CCSAP	160.857	13	0	0.505778
MFAP5	160.523	13	0	0.569162
CYFIP2	160.481	13	0	0.84222
NEURL1	160.09	13	0	0.577259
NHSL1	159.629	13	0	0.300805
MACF1	159.318	13	0	0.234044
TRPV6	158.937	13	0	0.558795
ZFAND3	158.678	13	0	0.337092
SRGAP2B	158.677	13	0	0.73871
STK10	158.67	13	0	0.763227
AL691420.1	158.543	13	0	1.12735
MINDY2	158.24	13	0	0.412239
ITGB4	157.896	13	0	0.757972
PPARG	157.336	13	0	0.407786
AC064834.1	157.25	13	0	1.1269
SEPT11	157.129	13	0	0.615531
FBXL20	157.116	13	0	0.464077
WWC2	156.772	13	0	0.816916
BRIP1	156.725	13	0	1.80874
LINC02428	156.639	13	0	1.29831
SMC4	156.597	13	0	1.10494
CRIM1	156.395	13	0	0.345571
UBC	156.266	13	0	0.408243
EFNA5	155.906	13	0	0.712854
MGAT4A	155.694	13	0	0.59873
ARHGAP31	155.32	13	0	0.521005
ZNF292	155.007	13	0	0.291744
PXN	154.951	13	0	0.497117
ZDHHC14	154.853	13	0	0.588933
LITAF	154.547	13	0	0.930194
CTBP2	154.374	13	0	0.508212
PSG1	153.798	13	0	0.435525
PLIN2	153.131	13	0	0.665114
EXOC6B	152.887	13	0	0.327141
PRAG1	152.525	13	0	0.743294
TFPI2	152.475	13	0	0.304721
SLC25A37	152.351	13	0	0.582005
NAALADL2	152.341	13	0	0.60091
LCMT1-AS2	151.955	13	0	0.484992
SLC6A4	151.372	13	0	0.964166
MCAM	151.292	13	0	0.859352
DENND4C	149.702	13	0	0.384065
TNFAIP2	149.695	13	0	1.05065
PPME1	149.494	13	0	0.570274
ARHGAP32	149.376	13	0	0.343467
CAMTA1	149.083	13	0	0.59886
HTRA1	148.773	13	0	0.74575
STARD13	148.542	13	0	0.62099
SLC1A3	148.442	13	0	0.921553
AC091057.6	148.418	13	0	1.37378
CDK6	148.41	13	0	0.601656
NR2F2	147.806	13	0	0.825739
STS	147.782	13	0	0.489876
LINC01483	147.67	13	0	0.621107
AP1S3	147.588	13	0	1.05518
GRHL2	147.505	13	0	0.408659
GRAMD2A	147.46	13	0	0.50497
TLL1	147.126	13	0	1.02181
DGKD	147.062	13	0	1.37572
SHTN1	147.043	13	0	0.521236
CYTH3	146.96	13	0	0.305425
RNF217	146.927	13	0	0.657699
TBC1D5	146.925	13	0	0.409059
LTN1	146.818	13	0	0.442857
RNF43	146.652	13	0	1.04081
PSG7	146.606	13	0	0.429715
FBN1	146.586	13	0	0.680984
BMPR1A	146.552	13	0	0.654886
TANC1	146.334	13	0	0.334647
DOPEY2	145.918	13	0	0.879881
LNX1	145.715	13	0	0.491581
KRT19	145.571	13	0	0.638617
EPS8L1	145.539	13	0	0.410535
CHPT1	145.504	13	0	1.14266
PDK3	145.078	13	0	0.671135
RAP2C-AS1	144.795	13	0	0.510705
SH3TC2	144.277	13	0	0.383418
EML4	144.024	13	0	0.336126
LSS	143.605	13	0	0.544739
LRCH1	142.968	13	0	0.395456
MORC4	142.881	13	0	0.653271
PRSS12	142.85	13	0	1.17066
NCBP3	142.784	13	0	0.413578
HERPUD1	142.774	13	0	0.516844
TGFB2	142.565	13	0	0.856596
TINAGL1	142.526	13	0	0.511573
EPN2	141.924	13	0	0.317607
GALNT11	141.843	13	0	0.57694
MVB12B	141.776	13	0	0.972009
IL2RB	141.362	13	0	0.855024
SLC26A2	141.207	13	0	0.858712
MFSD2A	141.171	13	0	0.768563
MBNL1	140.801	13	0	0.420819
AGL	140.783	13	0	0.648889
FADS3	140.749	13	0	0.65315
C5orf30	140.681	13	0	0.861169
SH3RF1	140.11	13	0	0.33562
FGFR1	139.966	13	0	0.69338
AC022872.1	139.809	13	0	0.31064
ROBO1	139.445	13	0	0.721019
SLC27A2	139.443	13	0	1.1403
MAPK8IP3	139.357	13	0	0.565766
MAML2	139.29	13	0	0.339759
LAMA4	139.2	13	0	1.02014
ASPSCR1	139.081	13	0	0.439443
PLEKHA7	138.818	13	0	0.466653
ENPEP	138.668	13	0	0.683013
ARPC2	138.618	13	0	0.290781
ATAD2	138.598	13	0	0.932673
ADAP2	138.473	13	0	1.04613
UVRAG	137.779	13	0	0.310215
VWA8	137.776	13	0	0.554898
FAM49B	137.745	13	0	0.408152
MICU3	137.014	13	0	0.37104
LAMB1	136.843	13	0	0.586143
2022-03-07	136.738	13	0	0.295837
KANK4	136.524	13	0	0.837409
RNF219-AS1	136.445	13	0	1.46859
LGR4	136.228	13	0	0.47663
FHDC1	136.052	13	0	0.430049
SMAGP	135.963	13	0	0.640107
CCDC125	135.883	13	0	0.493592
ACBD3	135.876	13	0	0.39393
BACH1	135.836	13	0	0.365502
HELLS	135.633	13	0	0.974094
HES4	135.443	13	0	1.85567
PPFIBP1	135.355	13	0	0.489024
EPSTI1	135.014	13	0	0.839138
RNF111	134.97	13	0	0.415348
DAPP1	134.937	13	0	0.78507
LRRFIP1	134.854	13	0	0.46095
SLC7A1	134.728	13	0	1.07609
PLK2	134.701	13	0	0.734793
WLS	134.45	13	0	0.826061
THSD4	134.426	13	0	0.506632
ATP10D	134.396	13	0	0.632525
CDH1	134.138	13	0	0.651554
EEA1	134.108	13	0	0.332621
PGAP1	133.715	13	0	0.639537
SRSF5	133.406	13	0	0.34546
MYO1B	133.4	13	0	0.495509
EFEMP1	133.299	13	0	0.548329
AC011287.1	133.021	13	0	0.639219
GDF15	133.02	13	0	0.388834
ISYNA1	132.998	13	0	0.773863
ACTR3	132.939	13	0	0.401038
SIPA1L3	132.787	13	0	0.637216
ATAD5	132.609	13	0	0.791192
ITGB8	132.538	13	0	0.840781
AC078881.1	132.49	13	0	0.548576
ABCC5	132.456	13	0	0.95738
MAGI3	132.116	13	0	0.425619
IQSEC1	131.997	13	0	0.542873
LINC00882	131.915	13	0	0.567464
GMDS	131.863	13	0	0.433488
PTPRS	131.744	13	0	0.575111
KAT6A	131.617	13	0	0.328432
FRYL	131.483	13	0	0.410387
ZNF91	131.46	13	0	0.226977
OSBPL3	131.451	13	0	0.844521
FNBP1L	131.138	13	0	0.596114
NFAT5	131.047	13	0	0.429975
NECTIN3	131	13	0	0.524477
MAP7D2	130.974	13	0	0.937365
CRYBG1	130.718	13	0	0.620899
FLT4	130.621	13	0	1.21841
PRUNE2	130.408	13	0	0.884851
ANKRD44	130.345	13	0	1.0402
DISC1	130.341	13	0	0.766072
PLXNB2	130.339	13	0	1.11832
ID3	130.275	13	0	0.748506
RAB2A	130.264	13	0	0.228518
FERMT2	130.077	13	0	0.414076
SOX4	130.039	13	0	0.937913
CCNYL1	129.924	13	0	0.709754
TIAM1	129.754	13	0	0.415433
LINC01572	129.728	13	0	0.958991
BIN2	129.396	13	0	0.587161
CCNB1	129.332	13	0	1.89696
FOXN2	129.309	13	0	0.470007
JARID2	129.254	13	0	0.341881
FAM126A	129.076	13	0	0.543604
SMYD2	128.988	13	0	0.562235
SEC23A	128.543	13	0	0.515524
B2M	128.454	13	0	0.629006
GFPT1	128.443	13	0	0.340513
DIP2B	128.404	13	0	0.479128
SLC26A7	128.374	13	0	0.501979
PKP2	128.271	13	0	0.621152
RASAL2	128.235	13	0	0.274539
OLR1	128.004	13	0	0.772419
RASA1	127.678	13	0	0.213947
BMP2K	127.577	13	0	0.623076
DCAF6	127.541	13	0	0.333101
VCL	127.371	13	0	0.370754
AC004704.1	127.27	13	0	0.520944
CMYA5	127.056	13	0	0.580817
FDX1	127.017	13	0	0.378088
NCKAP5L	126.985	13	0	1.27134
SLC7A6	126.783	13	0	0.700812
BTG3	126.755	13	0	0.611666
CDKL5	126.727	13	0	0.461159
KSR1	126.357	13	0	0.409809
SLC38A1	126.208	13	0	0.264647
SLC1A2	125.914	13	0	1.43207
AADACL2-AS1	125.677	13	0	0.738861
LINC00623	125.578	13	0	0.705934
GDA	125.578	13	0	0.794822
CSHL1	125.575	13	0	0.498582
CAP1	125.093	13	0	0.353426
AP3S1	125.06	13	0	0.549963
ODF2L	125.05	13	0	0.600549
BCAR4	125.047	13	0	0.917374
SEL1L3	125.043	13	0	0.876154
ITSN2	124.914	13	0	0.405634
TMEM135	124.6	13	0	0.569371
PLAC8	124.273	13	0	1.81302
QKI	124.129	13	0	0.480834
CMIP	124.097	13	0	0.434647
ABHD17C	124.078	13	0	1.4523
CADM1	123.775	13	0	1.08352
LARGE2	123.591	13	0	1.59608
NLRP2	123.589	13	0	0.774755
AMZ1	123.587	13	0	0.811022
CRTC3	123.271	13	0	0.494207
OTOGL	123.251	13	0	0.753614
CYP11A1	123.056	13	0	0.401459
APP	123.049	13	0	0.380378
CCNE1	122.975	13	0	0.921036
PPFIBP2	122.734	13	0	0.780434
SRGAP2C	122.375	13	0	0.887764
AC007319.1	122.295	13	0	0.396572
OSBPL10	122.193	13	0	0.382662
MIR181A2HG	122.073	13	0	0.846875
NBPF14	121.897	13	0	1.17708
SMOC2	121.89	13	0	0.247959
PTPRG	121.838	13	0	0.843462
MTHFD1L	121.781	13	0	0.670205
TNFRSF21	121.709	13	0	1.38801
XPO6	121.626	13	0	0.300114
PHYHIPL	121.554	13	0	0.459398
ACER2	121.369	13	0	0.488553
FAR1	121.148	13	0	0.48295
ARID5B	121.097	13	0	0.412939
SYDE1	121.042	13	0	0.705469
EYA2	120.969	13	0	0.662123
SPIDR	120.958	13	0	0.43402
CNNM2	120.757	13	0	0.523952
SNRNP70	120.747	13	0	0.261576
FOXN3	120.545	13	0	0.410496
ERVMER61-1	120.466	13	0	1.05383
BCAT1	120.321	13	0	0.661774
TBX3	120.245	13	0	0.604862
DHRS3	120.146	13	0	0.901823
ATP7B	120.127	13	0	0.789464
RBL2	120.114	13	0	0.569973
STAT2	120.085	13	0	0.447853
LDLRAD3	119.916	13	0	1.10399
STRIP2	119.732	13	0	1.02132
MTUS1	119.732	13	0	0.505442
NRP2	119.691	13	0	0.785553
ECT2	119.511	13	0	1.46194
CENPK	119.381	13	0	1.17711
SIAH2	119.082	13	0	0.880612
NEBL	118.982	13	0	0.464698
CEP128	118.887	13	0	1.0463
OXR1	118.875	13	0	0.323538
THRB	118.868	13	0	0.449354
PHF20	118.658	13	0	0.450473
MAP3K8	118.62	13	0	0.41892
KNTC1	118.591	13	0	0.788289
NUMB	118.542	13	0	0.268296
SEMA4B	118.521	13	0	0.439074
CACNA2D3	118.385	13	0	0.766556
NAV2	118.378	13	0	0.474965
DOCK1	118.216	13	0	0.30345
FCHSD2	118.186	13	0	0.311302
NPL	118.107	13	0	0.926807
MAFK	118.098	13	0	0.50047
USP3	117.965	13	0	0.359556
GGT2	117.691	13	0	3.00646
GCN1	117.612	13	0	0.359195
PDE7A	117.514	13	0	0.3668
WDFY2	117.467	13	0	0.470892
RBMS1	117.315	13	0	0.299373
EVI5	117.221	13	0	0.340985
NHS	117.183	13	0	0.526134
LATS2	117.099	13	0	0.422296
VAV3	117.071	13	0	0.378531
CPNE8	116.978	13	0	0.533509
LPP	116.921	13	0	0.25355
DOCK9	116.83	13	0	0.336823
SMYD3	116.826	13	0	0.455417
AC013394.1	116.602	13	0	0.31676
AC104041.1	116.481	13	0	0.396954
FAM129B	116.45	13	0	0.294799
FUT8	116.419	13	0	0.449466
FAR2	116.273	13	0	0.600188
VAV2	116.271	13	0	1.04446
ADK	116.192	13	0	0.282406
PIK3C2G	116.181	13	0	1.25344
GLDN	116.113	13	0	0.382144
SLC19A3	115.967	13	0	0.652102
CYFIP1	115.698	13	0	0.331876
AIF1L	115.684	13	0	0.743901
PSG9	115.548	13	0	0.266108
ATP2B1	115.397	13	0	0.506474
CREB5	115.235	13	0	0.926283
ARHGAP42	115.212	13	0	0.456896
SKP2	115.145	13	0	0.606045
EFHD1	115.077	13	0	0.446226
PLOD3	115.065	13	0	0.542571
KNL1	115.039	13	0	1.17113
REPS2	115.028	13	0	1.23754
HIST1H2AC	114.979	13	0	1.03727
ACTN1	114.634	13	0	0.643855
LARP4B	114.569	13	0	0.201596
LINC01194	113.862	13	0	0.303243
ST3GAL6	113.768	13	0	0.575096
SLC35F5	113.702	13	0	0.624833
PSPC1	113.673	13	0	0.279547
DGKZ	113.453	13	0	0.559198
CIT	113.342	13	0	2.02373
BNC2	113.087	13	0	0.744312
ATG9B	113.072	13	0	1.0595
CENPE	113.022	13	0	1.46198
LINC01725	112.848	13	0	1.10932
DIAPH2	112.654	13	0	0.274693
MB21D2	112.566	13	0	0.352032
KCNQ1OT1	112.422	13	0	0.474007
MKLN1	112.419	13	0	0.435972
PCSK5	112.382	13	0	0.668281
RPS6KA5	112.186	13	0	0.319061
CLMP	112.18	13	0	1.41398
TMC6	112.099	13	0	0.788025
C16orf74	112.071	13	0	0.476177
AL136962.1	111.933	13	0	0.373209
SCLT1	111.842	13	0	0.448024
TFCP2L1	111.824	13	0	0.810615
PDLIM1	111.59	13	0	1.1897
CATSPERB	111.571	13	0	0.467783
FTO	111.363	13	0	0.407007
PPM1L	111.263	13	0	0.865854
RANBP17	111.105	13	0	0.601669
UBE2E3	110.904	13	0	0.731657
LINC02583	110.677	13	0	0.524438
MST1	110.634	13	0	0.602921
ACSF2	110.55	13	0	0.818755
AGPAT3	110.134	13	0	0.76377
PLEKHG5	110.108	13	0	1.45686
MYO10	110.096	13	0	0.484478
ANGPTL4	109.987	13	0	0.939461
KAZN	109.703	13	0	0.483261
SHROOM3	109.672	13	0	0.85821
UPP1	109.591	13	0	0.620514
POLA1	109.585	13	0	0.624419
RAP1B	109.48	13	0	0.401087
NUDT4	109.453	13	0	0.559042
ANXA1	109.447	13	0	0.601361
ERGIC1	109.44	13	0	0.467361
PLCD4	109.27	13	0	3.48701
ZNF562	109.222	13	0	0.44463
OSBPL9	109.132	13	0	0.341313
MPDZ	109.064	13	0	0.769745
LIMS1	108.849	13	0	0.398185
PSG11	108.795	13	0	0.441648
MTMR4	108.523	13	0	0.46569
CEP152	108.486	13	0	0.514421
UBE2G1	108.255	13	0	0.477235
PARP14	108.222	13	0	0.472709
FAM107B	108.148	13	0	0.369383
EFCAB2	108.061	13	0	0.378587
MIR4435-2HG	108.011	13	0	1.12786
SLTM	107.899	13	0	0.344703
ANTXR2	107.841	13	0	0.840786
SIPA1L2	107.8	13	0	1.02231
BRD4	107.717	13	0	0.267417
ARHGEF16	107.668	13	0	0.834768
CD46	107.309	13	1.11022e-16	0.346755
TNKS2	107.294	13	1.11022e-16	0.317613
CMTM4	107.217	13	1.11022e-16	0.631998
GPR1	107.069	13	1.11022e-16	0.674684
XACT	107.056	13	1.11022e-16	2.84424
FANCI	106.909	13	1.11022e-16	1.31253
GSTA3	106.88	13	1.11022e-16	1.02641
UGDH	106.752	13	1.11022e-16	1.22145
AC058822.1	106.708	13	1.11022e-16	0.532138
C12orf75	106.542	13	1.11022e-16	0.706429
AC093827.5	106.511	13	1.11022e-16	0.60911
SP100	106.404	13	1.11022e-16	0.818283
MAGI1	106.268	13	1.11022e-16	0.529921
DLC1	106.258	13	1.11022e-16	0.781934
ATP13A3	106.253	13	1.11022e-16	0.562461
CLIC5	106.149	13	1.11022e-16	0.805651
EGLN3	106.112	13	1.11022e-16	1.04421
PRTG	106.051	13	1.11022e-16	0.630952
MYO7A	105.978	13	1.11022e-16	1.40857
SLC2A9	105.836	13	1.11022e-16	0.769937
AP3B1	105.618	13	1.11022e-16	0.303728
LAMC1	105.52	13	1.11022e-16	0.467984
PLAGL1	105.373	13	1.11022e-16	0.784528
DOCK7	105.298	13	1.11022e-16	0.26406
MEST	105.232	13	1.11022e-16	0.878015
VASP	105.15	13	1.11022e-16	0.549268
PCOLCE2	105.139	13	1.11022e-16	0.56263
SEMA3B	105.119	13	2.22045e-16	0.942389
SEC31A	104.944	13	2.22045e-16	0.266744
TLE4	104.802	13	2.22045e-16	0.659708
LINC02055	104.713	13	2.22045e-16	0.415535
KRT7	104.607	13	2.22045e-16	0.525245
RASGEF1B	104.55	13	2.22045e-16	0.348973
P3H2	104.501	13	2.22045e-16	0.661442
ANKRD50	104.5	13	2.22045e-16	0.816005
LINC00513	104.362	13	2.22045e-16	0.863246
ARFGEF3	104.323	13	2.22045e-16	1.01573
SQSTM1	103.982	13	3.33067e-16	0.360455
DHTKD1	103.952	13	3.33067e-16	0.84797
MMP12	103.905	13	3.33067e-16	0.966858
AMOT	103.841	13	3.33067e-16	0.728544
FHL2	103.562	13	3.33067e-16	0.4663
MMP11	103.501	13	3.33067e-16	0.672611
F5	103.469	13	3.33067e-16	1.10975
EPHB4	103.465	13	3.33067e-16	0.698387
GAB2	103.326	13	3.33067e-16	0.376571
TAPT1-AS1	103.211	13	4.44089e-16	0.795034
ACBD6	103.196	13	4.44089e-16	0.443193
JPT1	103.194	13	4.44089e-16	0.657628
PCCA	103.16	13	4.44089e-16	0.345305
CSF1R	103.119	13	4.44089e-16	0.928402
UBTD2	103.082	13	4.44089e-16	0.535417
VGLL4	103.035	13	4.44089e-16	0.420865
SIN3B	102.988	13	4.44089e-16	0.473537
ARHGEF3	102.956	13	4.44089e-16	0.375232
SLC16A3	102.784	13	4.44089e-16	1.02166
AP003086.2	102.735	13	4.44089e-16	0.769956
PIPOX	102.6	13	5.55112e-16	1.5506
PTPRA	102.53	13	5.55112e-16	0.370149
DUSP9	102.263	13	5.55112e-16	0.718079
PKIG	102.221	13	6.66134e-16	0.511821
CPEB4	102.051	13	6.66134e-16	0.58477
PLOD2	101.905	13	6.66134e-16	0.608855
SLC4A8	101.898	13	6.66134e-16	1.37662
DPP4	101.782	13	7.77156e-16	0.953603
BRCA1	101.742	13	7.77156e-16	0.905085
NCOR2	101.671	13	7.77156e-16	0.438289
GDPD1	101.645	13	7.77156e-16	1.01876
MYO7B	101.52	13	8.88178e-16	2.10792
FAT2	101.507	13	8.88178e-16	1.30995
RALGAPA2	101.451	13	8.88178e-16	0.226496
CPT1A	101.351	13	8.88178e-16	0.8672
AC011447.3	101.311	13	8.88178e-16	0.778401
GLIS3	101.267	13	8.88178e-16	0.70132
AC011933.4	101.241	13	9.99201e-16	0.806702
KIAA1211L	101.179	13	9.99201e-16	2.32491
ERC1	101.014	13	1.11022e-15	0.227104
TUBB6	100.98	13	1.11022e-15	0.604368
MMS22L	100.835	13	1.11022e-15	0.88357
RPS2	100.831	13	1.11022e-15	0.734136
MFSD12	100.731	13	1.22125e-15	0.499371
ATG10	100.631	13	1.22125e-15	0.52118
ISPD	100.613	13	1.22125e-15	0.562198
KCNQ1	100.582	13	1.33227e-15	0.626203
RFC3	100.544	13	1.33227e-15	0.862006
PTPN14	100.528	13	1.33227e-15	0.383978
MTMR10	100.515	13	1.33227e-15	0.475586
ETS2	100.353	13	1.44329e-15	1.14558
AC024230.1	100.133	13	1.55431e-15	0.655796
CDC37	100.054	13	1.66533e-15	0.575316
LPIN2	99.9515	13	1.66533e-15	0.373081
KIF26B	99.9508	13	1.66533e-15	1.10611
HSD17B1	99.949	13	1.66533e-15	0.353867
DENND5B	99.9033	13	1.77636e-15	0.493133
DYSF	99.8208	13	1.77636e-15	0.53012
RAD51B	99.768	13	1.88738e-15	0.293903
POLQ	99.74	13	1.88738e-15	1.10527
PVT1	99.6821	13	1.88738e-15	1.03485
TRIP12	99.5674	13	1.9984e-15	0.308899
2022-03-03	99.5391	13	1.9984e-15	0.920431
APLP2	99.466	13	2.10942e-15	0.403539
ZNF609	99.3917	13	2.22045e-15	0.365816
GLCCI1	99.3587	13	2.22045e-15	0.297467
RDH13	98.8988	13	2.66454e-15	0.571606
MPRIP	98.8691	13	2.77556e-15	0.327673
IGFBP3	98.8131	13	2.77556e-15	0.760772
NR6A1	98.7461	13	2.88658e-15	0.397038
GPC3	98.649	13	2.9976e-15	0.401682
SLC6A6	98.5694	13	3.10862e-15	0.56622
AK3	98.4971	13	3.21965e-15	0.622393
GDPD5	98.4108	13	3.33067e-15	0.606997
ATF7IP2	98.3429	13	3.44169e-15	0.505872
BGN	98.2296	13	3.66374e-15	0.528523
ATP11B	98.2296	13	3.66374e-15	0.61843
RAP1GAP2	98.2102	13	3.66374e-15	0.674095
CTNNAL1	98.2003	13	3.66374e-15	0.647402
PLEKHH1	98.1193	13	3.88578e-15	0.393044
MPP1	98.0834	13	3.88578e-15	0.74163
ANKRD6	97.8698	13	4.32987e-15	0.832619
EXTL2	97.8674	13	4.32987e-15	0.681502
ZFAT	97.8415	13	4.32987e-15	0.285946
ZNRF1	97.7921	13	4.44089e-15	0.371034
SPARC	97.6819	13	4.66294e-15	0.55176
PGM1	97.5385	13	4.996e-15	0.412325
EPHA1-AS1	97.4804	13	5.10703e-15	0.501107
GREM2	97.4612	13	5.10703e-15	1.19007
Z82217.1	97.3558	13	5.44009e-15	1.10868
LEP	97.3401	13	5.44009e-15	0.54396
EXOC4	97.2722	13	5.55112e-15	0.346942
SLC20A2	97.1166	13	5.9952e-15	0.404402
NIPAL1	97.1163	13	5.9952e-15	0.743392
AC023905.1	97.0978	13	5.9952e-15	1.2316
WIPI1	97.0481	13	6.21725e-15	0.449715
KIFC3	97	13	6.32827e-15	0.488761
NLK	96.9191	13	6.55032e-15	0.304548
MX1	96.7477	13	7.10543e-15	0.669864
ANKRD12	96.728	13	7.10543e-15	0.207125
UBE2A	96.6284	13	7.43849e-15	0.574981
TBC1D8	96.5856	13	7.54952e-15	0.408601
PAPLN	96.4698	13	7.99361e-15	1.89555
TET1	96.2925	13	8.65974e-15	0.766899
AL365275.1	96.2903	13	8.65974e-15	0.583694
MBD5	96.2846	13	8.65974e-15	0.408254
MAP3K5	96.1222	13	9.32587e-15	0.429967
FBXL17	96.1178	13	9.32587e-15	0.286004
IQGAP2	95.9763	13	9.99201e-15	0.498236
CLDN10	95.7979	13	1.07692e-14	0.520239
CSE1L	95.7228	13	1.11022e-14	0.660291
PTPRK	95.5992	13	1.17684e-14	0.349907
DLG5	95.5309	13	1.21014e-14	0.336922
ADAMTS1	95.4755	13	1.24345e-14	0.471956
TPD52	95.4157	13	1.27676e-14	0.584242
CALU	95.4002	13	1.28786e-14	0.397211
BCAS3	95.3658	13	1.29896e-14	0.430285
AZIN1-AS1	95.3194	13	1.33227e-14	0.410526
L1TD1	95.2618	13	1.36557e-14	0.646697
CCSER1	95.2335	13	1.38778e-14	0.453264
APMAP	95.064	13	1.4877e-14	0.79438
ACTN4	95.0427	13	1.5099e-14	0.365566
THSD7A	94.9621	13	1.55431e-14	0.282292
FOCAD	94.9412	13	1.57652e-14	0.566473
RIMKLB	94.9408	13	1.57652e-14	0.279495
FAM135A	94.9297	13	1.58762e-14	0.257269
MAPRE2	94.8483	13	1.64313e-14	1.50723
JAG1	94.7534	13	1.70974e-14	1.17145
MELK	94.5459	13	1.87628e-14	2.31011
MTSS1L	94.4812	13	1.93179e-14	1.04609
AL513164.1	94.4105	13	1.9873e-14	1.12499
TOP2A	94.3961	13	2.0095e-14	1.84795
DLGAP4	94.2563	13	2.13163e-14	0.365257
RBM47	94.1843	13	2.19824e-14	0.33954
MAPK4	94.1689	13	2.22045e-14	0.965809
SGMS1	93.9646	13	2.43139e-14	0.518322
PTEN	93.8697	13	2.53131e-14	0.323767
VSTM5	93.782	13	2.63123e-14	1.44254
AC087857.1	93.6852	13	2.74225e-14	0.79522
LINC01876	93.5331	13	2.94209e-14	0.645939
PRSS8	93.4817	13	3.0087e-14	0.729589
SH3D19	93.4781	13	3.0087e-14	0.280006
KDELC2	93.3287	13	3.21965e-14	0.513137
NASP	93.3214	13	3.23075e-14	0.488649
EZH2	93.1526	13	3.475e-14	0.743438
MOCOS	93.102	13	3.55271e-14	0.776148
DGKI	92.9683	13	3.77476e-14	0.714778
SDC1	92.9205	13	3.85247e-14	0.398254
MORF4L1	92.8882	13	3.90799e-14	0.377276
LY6E	92.8711	13	3.94129e-14	1.11906
FAM89A	92.7931	13	4.07452e-14	0.715919
TTC28	92.7874	13	4.08562e-14	0.407702
TANK	92.729	13	4.19664e-14	0.456778
CEP85L	92.7158	13	4.21885e-14	0.499378
YWHAG	92.7072	13	4.22995e-14	0.455025
SOAT1	92.6134	13	4.40759e-14	0.68667
AC124861.1	92.5492	13	4.54081e-14	1.18608
ASPM	92.5032	13	4.62963e-14	1.8721
DMD	92.3576	13	4.94049e-14	0.417009
CHD9	92.1958	13	5.30687e-14	0.31416
PDXK	92.0923	13	5.55112e-14	0.43708
ZCCHC7	92.0717	13	5.60663e-14	0.260196
SMURF1	91.9865	13	5.81757e-14	0.291494
GALNT7	91.9761	13	5.85088e-14	0.826286
AP2A2	91.8833	13	6.09512e-14	0.357623
MYH9	91.7172	13	6.55032e-14	0.447606
IQCB1	91.6799	13	6.66134e-14	0.409
SLC25A16	91.5067	13	7.19425e-14	0.467653
PAK1	91.4973	13	7.22755e-14	0.403344
FYN	91.3595	13	7.67164e-14	1.05278
SH3BGRL2	91.3414	13	7.73825e-14	0.426835
CGNL1	91.1816	13	8.30447e-14	1.12329
GSK3B	91.1284	13	8.50431e-14	0.238849
RPS3	90.9675	13	9.12603e-14	0.730295
BAZ1A	90.8548	13	9.59233e-14	0.459869
PLA2G7	90.8535	13	9.59233e-14	0.937972
PLEKHA1	90.8352	13	9.67004e-14	0.322641
PDE4DIP	90.6142	13	1.06581e-13	0.406683
FANCL	90.4626	13	1.1402e-13	0.752712
AC099329.1	90.3706	13	1.18683e-13	0.542245
FAM110B	90.2002	13	1.28009e-13	2.24253
AC073167.1	90.147	13	1.31006e-13	0.625725
ISM1	90.1167	13	1.32783e-13	0.784681
ARHGAP23	89.8638	13	1.48437e-13	1.07768
ENTPD1-AS1	89.8406	13	1.4988e-13	0.34101
SLC27A1	89.7955	13	1.52878e-13	0.554789
SLC12A9	89.7945	13	1.52989e-13	0.586224
STRA6	89.7182	13	1.58207e-13	1.24675
ATP11C	89.5697	13	1.68865e-13	0.905606
SLC19A1	89.4795	13	1.75748e-13	1.19659
C2orf72	89.3818	13	1.83409e-13	0.945186
NR3C1	89.317	13	1.88738e-13	0.441503
YPEL2	88.964	13	2.2049e-13	1.06636
RNF213	88.9537	13	2.21489e-13	0.41246
GRHL1	88.9182	13	2.24931e-13	0.375456
FAM172A	88.8896	13	2.27818e-13	0.363478
UBL3	88.8876	13	2.2804e-13	0.491748
GLIPR1	88.848	13	2.32037e-13	1.11106
OPHN1	88.7796	13	2.39031e-13	0.190231
MCPH1	88.7414	13	2.43139e-13	0.22792
ANLN	88.6648	13	2.51466e-13	2.00205
HOMER1	88.656	13	2.52465e-13	0.310745
AC015923.1	88.6548	13	2.52576e-13	0.619549
IGSF3	88.6516	13	2.52909e-13	0.353396
OSMR	88.6433	13	2.53797e-13	0.349972
SECISBP2L	88.6196	13	2.56462e-13	0.347026
E2F3	88.5231	13	2.67564e-13	0.697004
ACTB	88.4831	13	2.72338e-13	0.477403
ABCG2	88.4236	13	2.79554e-13	0.514054
PTPRQ	88.1652	13	3.13194e-13	1.16559
SCAPER	88.1361	13	3.17191e-13	0.300082
TMC1	88.1251	13	3.18745e-13	0.414132
BARD1	88.0882	13	3.23963e-13	0.748401
TAX1BP1	88.0712	13	3.26406e-13	0.436016
N4BP2	88.0402	13	3.30846e-13	0.529687
DIRC2	87.918	13	3.49054e-13	0.481236
LINC01119	87.8844	13	3.54272e-13	1.11439
JMJD1C	87.8599	13	3.58047e-13	0.255293
AVEN	87.8265	13	3.63376e-13	0.561787
ANO10	87.5505	13	4.10116e-13	0.469097
AC005186.1	87.5459	13	4.11005e-13	0.808603
ARL8B	87.5026	13	4.18887e-13	0.299913
MTR	87.437	13	4.311e-13	0.344606
DLG1	87.3017	13	4.57412e-13	0.329073
TLE1	87.194	13	4.79616e-13	0.476042
TCHH	87.1881	13	4.80838e-13	1.6527
VRK1	87.0897	13	5.02043e-13	1.13266
AXIN1	87.0361	13	5.13922e-13	0.717828
ZNF486	87.0215	13	5.17253e-13	1.09974
GAB1	86.9617	13	5.3102e-13	0.348009
FBLIM1	86.9315	13	5.38125e-13	0.9646
ERVW-1	86.8464	13	5.58553e-13	0.381641
ATXN2	86.8427	13	5.59441e-13	0.221908
MIR503HG	86.8208	13	5.6477e-13	0.682565
PPP2R5E	86.7837	13	5.74096e-13	0.278593
PTGER3	86.7467	13	5.83533e-13	0.914137
NOS3	86.6802	13	6.00742e-13	0.595022
COPA	86.631	13	6.13842e-13	0.228786
ESAM	86.6232	13	6.15952e-13	0.830722
TNFSF10	86.6201	13	6.16729e-13	1.89545
TMEM168	86.4619	13	6.61027e-13	0.383968
CD9	86.4306	13	6.70131e-13	0.607511
TARBP1	86.3835	13	6.84119e-13	0.418703
TPX2	86.374	13	6.86895e-13	1.68309
BCL2	86.3685	13	6.8856e-13	0.468385
URI1	86.3255	13	7.01661e-13	0.288898
ACACA	86.2992	13	7.09877e-13	0.259856
ANTXR1	86.2627	13	7.21201e-13	1.6927
SERINC5	86.2504	13	7.25087e-13	0.452248
ITIH5	86.1868	13	7.45626e-13	0.48738
PRKX	86.1673	13	7.52065e-13	0.834848
CPAMD8	86.0734	13	7.83595e-13	0.679291
HSPD1	86.0399	13	7.95142e-13	0.631174
SYNE1	86.0268	13	7.99694e-13	0.871402
ST7	86.0179	13	8.02802e-13	0.400883
ADORA1	86.0093	13	8.05911e-13	1.69804
SMC5	86.0057	13	8.07132e-13	0.244577
DLG2	85.9882	13	8.13349e-13	0.543374
ATRN	85.9828	13	8.15237e-13	0.410583
MIR193BHG	85.9557	13	8.25007e-13	1.03893
TPST2	85.9083	13	8.42326e-13	0.397681
BTBD3	85.852	13	8.63309e-13	0.538355
AIG1	85.8052	13	8.81184e-13	0.439473
DNA2	85.76	13	8.98726e-13	1.0719
ACTR2	85.7388	13	9.07163e-13	0.297923
UBE2E1	85.561	13	9.80438e-13	0.384101
N4BP3	85.552	13	9.84324e-13	0.883727
WDHD1	85.4916	13	1.01075e-12	1.06962
RPL13	85.4791	13	1.0163e-12	0.597037
SND1	85.2724	13	1.11233e-12	0.169987
RALGPS1	85.2044	13	1.14597e-12	0.526899
TJP1	85.1739	13	1.16129e-12	0.452289
SLC27A6	85.1411	13	1.17806e-12	0.268213
AL109761.1	85.1356	13	1.18094e-12	0.753376
DNAH11	85.1107	13	1.19382e-12	1.65528
SYMPK	85.1097	13	1.19438e-12	0.37864
KCTD1	84.9087	13	1.30396e-12	0.573739
AC006378.1	84.8511	13	1.33726e-12	0.644
LMTK3	84.7905	13	1.37312e-12	0.86003
SLCO2A1	84.7425	13	1.40221e-12	1.91921
IQGAP1	84.7083	13	1.42331e-12	0.281448
SYT12	84.5508	13	1.52467e-12	0.827834
CEP85	84.459	13	1.58695e-12	0.479919
PLEKHA5	84.4525	13	1.5915e-12	0.311879
CFLAR	84.376	13	1.64557e-12	0.465422
BRAF	84.3743	13	1.64668e-12	0.362553
AC008591.1	84.371	13	1.64913e-12	1.32397
ARHGEF2	84.1422	13	1.82232e-12	0.558972
DSC3	84.1099	13	1.84808e-12	0.7317
PRRC2B	83.9741	13	1.96088e-12	0.336936
MAP2K6	83.962	13	1.97131e-12	1.01201
SGSM1	83.9112	13	2.0155e-12	0.555339
MAN1A1	83.8678	13	2.05391e-12	0.544858
TWSG1	83.7064	13	2.20368e-12	0.508913
ELK3	83.6968	13	2.21301e-12	1.54679
BRI3	83.5973	13	2.31115e-12	0.284372
SEC14L1	83.5654	13	2.34346e-12	0.414678
GATAD2A	83.535	13	2.37477e-12	0.268581
MAPK8	83.4985	13	2.41274e-12	0.485965
MRC2	83.4875	13	2.42439e-12	1.29486
GPD1L	83.4548	13	2.45926e-12	0.57555
MINDY3	83.4547	13	2.45926e-12	0.267475
KIF20B	83.4151	13	2.50211e-12	0.903846
HEXB	83.2953	13	2.63622e-12	0.397813
SHANK2	83.2265	13	2.71638e-12	0.273295
HM13	83.1287	13	2.83462e-12	0.333682
CGB3	83.0032	13	2.99394e-12	0.323633
GRAMD1C	82.9905	13	3.01048e-12	0.72021
ZNF439	82.9867	13	3.01548e-12	0.81758
UNC13D	82.9704	13	3.0369e-12	1.32123
RBL1	82.961	13	3.04934e-12	0.530027
KLHL42	82.9559	13	3.05611e-12	0.417701
DDX58	82.9264	13	3.09563e-12	0.63121
CPXM2	82.7811	13	3.29781e-12	0.341138
TMSB10	82.7351	13	3.36453e-12	0.634189
FAM114A1	82.6948	13	3.42404e-12	0.778052
SLCO2B1	82.6297	13	3.52252e-12	1.3386
UCK2	82.6109	13	3.55138e-12	1.31879
NCKAP1	82.2774	13	4.10594e-12	0.224836
USP15	82.1407	13	4.35729e-12	0.231094
SLC16A12	82.1284	13	4.38083e-12	1.07391
ABHD15-AS1	82.124	13	4.38916e-12	0.599127
RAB3B	82.1072	13	4.42135e-12	0.480764
KCNN4	82.0637	13	4.50584e-12	0.683956
SIGLEC6	82.0378	13	4.55669e-12	0.646271
LDHB	81.9772	13	4.67848e-12	0.461738
AP003181.1	81.975	13	4.68292e-12	0.250394
RPS27A	81.9606	13	4.71223e-12	0.731456
SCCPDH	81.9149	13	4.80682e-12	0.621942
NUP50-DT	81.6964	13	5.28555e-12	0.430847
ARFIP1	81.6959	13	5.28677e-12	0.309135
DTL	81.6625	13	5.36393e-12	1.15956
TNS1	81.6568	13	5.37737e-12	0.611236
DENND2A	81.4349	13	5.92137e-12	0.751488
CHRNE	81.4053	13	5.99787e-12	1.29194
SNX10	81.3508	13	6.14164e-12	1.37907
RILPL1	81.3417	13	6.16607e-12	0.527131
SPTBN1	81.3341	13	6.18627e-12	0.769444
PRIM2	81.2391	13	6.44695e-12	0.417331
FYB1	81.2253	13	6.48559e-12	0.501727
GFOD2	81.2213	13	6.4968e-12	0.712181
PELI1	81.1981	13	6.56253e-12	0.605798
PLEKHG1	81.1488	13	6.70464e-12	0.420313
ANO6	81.1266	13	6.76947e-12	0.326469
MPP5	81.0923	13	6.87084e-12	0.349486
DUSP1	81.0864	13	6.88871e-12	0.380868
CDYL2	81.0525	13	6.99063e-12	0.498815
KCNK12	81.0373	13	7.03693e-12	1.37282
ARFGEF1	81.003	13	7.1424e-12	0.233155
DDX5	80.9762	13	7.22589e-12	0.202028
LPCAT2	80.9363	13	7.35234e-12	0.647922
NMD3	80.8633	13	7.58871e-12	0.376172
TPP2	80.8126	13	7.75757e-12	0.282091
KIF23	80.7935	13	7.82197e-12	1.29603
SYT7	80.7248	13	8.05878e-12	0.582474
PALM2	80.6474	13	8.33367e-12	0.78873
ZNHIT6	80.6225	13	8.42426e-12	0.646377
TFEB	80.5668	13	8.63021e-12	0.681182
PIK3C2A	80.3609	13	9.4359e-12	0.314514
AC026202.2	80.2929	13	9.718e-12	0.535708
HK2	80.2428	13	9.93139e-12	0.853594
HP1BP3	80.2129	13	1.0061e-11	0.247567
RRM1	80.1975	13	1.01282e-11	1.28607
CLMN	80.1825	13	1.01943e-11	0.724052
ZNF451	80.1731	13	1.02358e-11	0.308556
SLC25A15	80.0813	13	1.0651e-11	0.949851
KIF18B	80.0659	13	1.07226e-11	2.48504
KANSL1	80.0485	13	1.08038e-11	0.19392
MPZL1	80.0364	13	1.08602e-11	0.417438
EVL	80.0076	13	1.09965e-11	0.634432
NRK	80.0019	13	1.10236e-11	0.536871
ACAN	79.9913	13	1.10746e-11	3.65882
NEDD4	79.9673	13	1.11902e-11	0.38261
SLC7A2	79.9291	13	1.13771e-11	0.587878
RAB1A	79.8947	13	1.15479e-11	0.229104
POLE	79.84	13	1.18243e-11	1.37337
PREP	79.7896	13	1.20854e-11	0.408968
FNBP1	79.7865	13	1.21017e-11	0.415922
CD200	79.7327	13	1.23868e-11	0.665172
DAGLB	79.7273	13	1.24158e-11	0.593996
TMEM74B	79.5706	13	1.32873e-11	0.552101
TMCC3	79.5352	13	1.3492e-11	1.00339
USP31	79.5256	13	1.35482e-11	0.356313
GLS	79.5103	13	1.36386e-11	0.45404
MICAL2	79.4955	13	1.37258e-11	0.43985
SNTB1	79.4706	13	1.38747e-11	0.669248
PTN	79.4196	13	1.41841e-11	0.741771
KIAA0040	79.4162	13	1.42054e-11	0.842085
IPMK	79.4033	13	1.42844e-11	0.442664
PADI1	79.3399	13	1.46818e-11	1.40171
EPB41L3	79.259	13	1.52046e-11	0.442416
MYO5C	79.2288	13	1.54046e-11	0.597244
STK40	79.1771	13	1.57531e-11	0.491413
MAP3K20	79.1425	13	1.59901e-11	0.725224
ENOSF1	79.1362	13	1.60343e-11	0.252628
UXS1	79.1313	13	1.60679e-11	0.496368
AC098864.1	79.1309	13	1.6071e-11	0.797553
FANCD2	79.1025	13	1.6269e-11	1.91709
ATXN1	78.8933	13	1.78091e-11	0.443155
NUSAP1	78.8768	13	1.79368e-11	1.93599
DHX32	78.8542	13	1.81132e-11	0.281828
LAIR2	78.8383	13	1.82376e-11	0.648204
DHRS9	78.7701	13	1.87834e-11	4.71688
TEAD4	78.7287	13	1.91224e-11	1.76363
PTPN9	78.6686	13	1.96255e-11	0.527149
FAM117B	78.5961	13	2.02495e-11	0.739302
KIAA0232	78.5268	13	2.08645e-11	0.171769
GH2	78.5259	13	2.0873e-11	0.924711
SMC5-AS1	78.5014	13	2.10952e-11	0.445551
ATG4C	78.4995	13	2.11123e-11	0.361885
TTC7B	78.4817	13	2.12756e-11	0.295496
IFI27	78.4771	13	2.13177e-11	0.582244
RIPOR2	78.453	13	2.15409e-11	0.757808
SBF2	78.4039	13	2.20026e-11	0.265502
PNKD	78.3581	13	2.24415e-11	0.55761
RETREG1	78.2585	13	2.34281e-11	0.914669
NUP107	78.1628	13	2.44157e-11	0.767125
EXO1	78.0881	13	2.52159e-11	1.92375
TUSC3	78.0866	13	2.52325e-11	0.194998
PNP	78.076	13	2.53473e-11	0.65939
RNF13	77.9594	13	2.66556e-11	0.435794
ELMO1-AS1	77.7708	13	2.89146e-11	1.62691
FANCA	77.7616	13	2.90296e-11	0.521068
LINC00474	77.7184	13	2.95753e-11	1.27339
NUBPL	77.6119	13	3.09659e-11	0.454639
TRERF1	77.4751	13	3.28459e-11	0.782919
PIP4K2A	77.4672	13	3.29585e-11	0.447291
AP001831.1	77.3748	13	3.42975e-11	0.446398
NUP210	77.3398	13	3.4819e-11	0.796814
UBR1	77.339	13	3.48299e-11	0.377466
GNAQ	77.3355	13	3.48824e-11	0.23512
WEE1	77.3242	13	3.50525e-11	0.542417
DNMT3A	77.3004	13	3.5415e-11	0.560735
DCBLD1	77.2821	13	3.56941e-11	0.777472
MEIS1	77.2731	13	3.5833e-11	0.580614
ZNF124	77.2494	13	3.62017e-11	0.526293
NCF1	77.2138	13	3.67602e-11	0.609901
PARP8	77.1903	13	3.71355e-11	0.55552
SDCBP	77.0327	13	3.97437e-11	0.436754
ZNF93	77.0148	13	4.005e-11	0.738002
AC022146.2	77.0074	13	4.01781e-11	1.02415
RALB	76.9999	13	4.03088e-11	0.78932
TMEM164	76.8347	13	4.32803e-11	0.452153
DCAF5	76.8009	13	4.39129e-11	0.329138
LINC01091	76.7263	13	4.53464e-11	0.591822
ETV6	76.6816	13	4.62264e-11	0.259282
ZCCHC2	76.6461	13	4.69396e-11	0.557051
HAPLN3	76.5874	13	4.81405e-11	2.02907
RGPD1	76.5825	13	4.82419e-11	0.426651
STAG1	76.5787	13	4.83209e-11	0.222768
ANGPT4	76.5672	13	4.856e-11	5.46382
TIAM2	76.5324	13	4.92918e-11	0.428531
CYTH1	76.5122	13	4.97227e-11	0.405762
FIGN	76.509	13	4.97913e-11	0.511272
RASSF6	76.4034	13	5.21043e-11	0.580749
MAML3	76.2744	13	5.50772e-11	0.33698
KMO	76.2112	13	5.65926e-11	0.513997
MAP4K5	76.193	13	5.70377e-11	0.354237
RPS4X	76.0689	13	6.01639e-11	0.648435
PLA2R1	76.0519	13	6.06053e-11	0.8449
MROH1	76.0156	13	6.15564e-11	0.28262
MAP7D3	75.8531	13	6.60088e-11	0.581993
FAM118A	75.85	13	6.60957e-11	0.644253
USP53	75.7953	13	6.76689e-11	0.289498
MAP3K13	75.7805	13	6.81009e-11	0.427254
GABRE	75.7612	13	6.86655e-11	0.391578
RACK1	75.7422	13	6.92277e-11	0.668219
B3GALNT2	75.6684	13	7.1458e-11	0.553165
DAP	75.6236	13	7.28473e-11	0.311136
ARHGAP21	75.5745	13	7.43975e-11	0.316246
AL390957.1	75.5487	13	7.52277e-11	0.574038
GOLPH3	75.4317	13	7.91026e-11	0.260942
STK33	75.2926	13	8.39678e-11	1.74117
AMD1	75.2845	13	8.42588e-11	0.291653
LMO4	75.249	13	8.55513e-11	0.402817
BASP1	75.2433	13	8.57615e-11	0.422118
XPO1	75.2079	13	8.7075e-11	0.278834
PDXDC1	75.115	13	9.06158e-11	0.178975
ST8SIA1	75.0773	13	9.20919e-11	1.5665
MYLK	75.0561	13	9.29323e-11	0.406906
HDAC5	75.0276	13	9.40775e-11	0.699586
GOLGA4	75.0075	13	9.48885e-11	0.179836
EDARADD	74.9704	13	9.64109e-11	0.476867
GRIP1	74.9465	13	9.74054e-11	0.217311
AC015878.1	74.9039	13	9.91988e-11	1.15565
CSNK1A1	74.8986	13	9.9425e-11	0.203545
COG3	74.8726	13	1.00542e-10	0.338946
AC020916.1	74.8085	13	1.03341e-10	0.542642
VGLL1	74.7471	13	1.06096e-10	0.501023
TNK2	74.7415	13	1.0635e-10	0.672042
HK1	74.73	13	1.06878e-10	0.378339
CDKAL1	74.7077	13	1.07903e-10	0.305297
AF127577.2	74.6855	13	1.08936e-10	1.0039
CCDC97	74.6778	13	1.09294e-10	0.879107
LINC00939	74.6712	13	1.09606e-10	0.894941
MGLL	74.6596	13	1.10149e-10	0.465302
IL17RE	74.6247	13	1.11811e-10	1.04569
NR3C2	74.5531	13	1.15291e-10	0.909266
PLSCR1	74.5304	13	1.16421e-10	0.450011
TMEM263	74.5261	13	1.16635e-10	0.377843
TNFRSF25	74.5209	13	1.16894e-10	2.26673
NPAS3	74.5063	13	1.17626e-10	0.80031
RPL11	74.4919	13	1.18354e-10	0.635942
SLCO4A1	74.4855	13	1.1868e-10	2.04849
TPD52L1	74.4529	13	1.20349e-10	0.985222
AP002026.1	74.3946	13	1.2339e-10	0.941467
RNF145	74.3812	13	1.241e-10	0.499453
OSMR-AS1	74.3756	13	1.24399e-10	0.361928
HS3ST3B1	74.3397	13	1.26324e-10	0.568898
ZNF432	74.3341	13	1.26628e-10	0.749303
C7orf71	74.3215	13	1.27316e-10	0.570178
IFNGR2	74.2953	13	1.28752e-10	0.531728
DSP	74.2542	13	1.31038e-10	0.358171
ST5	74.2413	13	1.3176e-10	0.317939
SLC25A35	74.1876	13	1.34828e-10	0.467109
VPS13C	74.1588	13	1.365e-10	0.443674
AL365273.2	74.0782	13	1.4129e-10	0.387599
DIO2-AS1	74.0442	13	1.43361e-10	1.08965
ZNF730	74.0089	13	1.45541e-10	0.750386
RASSF8	73.9473	13	1.49428e-10	0.454741
COP1	73.9343	13	1.5026e-10	0.220468
ZC2HC1A	73.9263	13	1.50776e-10	0.330683
LAMA3	73.8729	13	1.5426e-10	0.500336
AKR1B1	73.8645	13	1.54819e-10	0.791567
ASAP1	73.8561	13	1.55374e-10	0.422529
CERCAM	73.8471	13	1.55972e-10	0.708457
MREG	73.8198	13	1.57808e-10	0.651463
RPS19	73.8091	13	1.58527e-10	0.594282
TPGS2	73.735	13	1.63636e-10	0.769684
CSNK2A2	73.6587	13	1.69062e-10	0.328573
TCF12	73.6319	13	1.71012e-10	0.179765
NDC1	73.612	13	1.72469e-10	1.07456
FAM214A	73.5178	13	1.79558e-10	0.554792
RNF24	73.5162	13	1.7968e-10	0.814933
TICRR	73.501	13	1.8085e-10	2.38192
ARHGEF12	73.4842	13	1.8215e-10	0.246498
NAP1L1	73.4677	13	1.83441e-10	0.461755
AC098850.3	73.4533	13	1.84579e-10	0.346322
OLAH	73.4503	13	1.84815e-10	0.370791
TRIM62	73.4217	13	1.87088e-10	0.994476
ANKRD10	73.3573	13	1.92302e-10	0.204603
ARID4B	73.1387	13	2.11129e-10	0.300077
FGD6	73.1178	13	2.13022e-10	0.526783
RACGAP1	73.0818	13	2.16318e-10	1.11202
ZNF440	73.034	13	2.20778e-10	0.288587
PUM1	72.9863	13	2.25324e-10	0.193577
TLE3	72.9369	13	2.30122e-10	0.729797
FOXO1	72.9052	13	2.33262e-10	0.623343
SPINT1	72.8977	13	2.34005e-10	0.586046
DIAPH2-AS1	72.7822	13	2.45828e-10	0.495109
CERS4	72.7644	13	2.47704e-10	0.821405
FRMD6-AS2	72.754	13	2.48802e-10	0.46238
RPL13A	72.7305	13	2.51313e-10	0.715055
ADAMTSL1	72.6807	13	2.5671e-10	0.59369
VMP1	72.6057	13	2.65054e-10	0.333306
GPSM2	72.5739	13	2.68676e-10	0.497757
NT5C2	72.5351	13	2.73153e-10	0.251874
TTYH3	72.4974	13	2.77588e-10	1.03729
SAMD4A	72.4816	13	2.79467e-10	0.670593
AC026167.1	72.4518	13	2.83032e-10	0.665925
DGKH	72.4445	13	2.83916e-10	1.06985
WWC1	72.4386	13	2.8463e-10	0.434571
BCAP29	72.335	13	2.97488e-10	0.456835
GPC4	72.2359	13	3.10316e-10	1.36122
PTH1R	72.2167	13	3.12872e-10	1.74437
LINC02253	72.1082	13	3.27675e-10	1.01991
TULP4	72.1038	13	3.28289e-10	0.33084
SRI	72.0519	13	3.35625e-10	1.27656
DDX17	72.045	13	3.36619e-10	0.231394
CRYBG3	71.9959	13	3.43727e-10	0.554991
HECW2	71.8312	13	3.687e-10	0.771725
MTDH	71.809	13	3.72201e-10	0.604688
GSE1	71.7944	13	3.74534e-10	0.344311
MAN2A1	71.7584	13	3.80311e-10	0.303771
TNIK	71.6653	13	3.95694e-10	0.684418
CTNND2	71.6615	13	3.96336e-10	2.81417
P2RY14	71.6558	13	3.97295e-10	0.573236
NBPF19	71.6429	13	3.99479e-10	0.592584
CARMIL1	71.6129	13	4.04616e-10	0.370134
AC010197.1	71.5781	13	4.10652e-10	0.951806
ZNF367	71.5716	13	4.1178e-10	1.74948
SPRY4-AS1	71.5429	13	4.16835e-10	0.495351
IDH2	71.5068	13	4.23293e-10	0.399404
GPT2	71.4311	13	4.37157e-10	1.2203
TUT4	71.3563	13	4.51285e-10	0.29822
ZMYND8	71.3074	13	4.60765e-10	0.291339
ASPH	71.2712	13	4.67917e-10	0.300341
PISD	71.2325	13	4.75673e-10	0.226279
ZBTB10	71.1646	13	4.89611e-10	0.335389
LINC02484	71.156	13	4.91397e-10	0.415051
RCC2	71.133	13	4.9622e-10	0.447059
CD63	71.1149	13	5.0006e-10	0.530651
SLC10A7	71.1097	13	5.01168e-10	0.26308
ZNF90	70.9672	13	5.32451e-10	0.471231
GAPDH	70.9637	13	5.33244e-10	0.54665
AC105411.1	70.952	13	5.35904e-10	0.905859
ASCL2	70.8584	13	5.57646e-10	0.976154
GMCL1	70.8216	13	5.66422e-10	0.310613
SLC35F2	70.8091	13	5.69447e-10	0.930891
RPS23	70.8085	13	5.69589e-10	0.591323
NIN	70.7462	13	5.84858e-10	0.32109
HIBCH	70.5907	13	6.24769e-10	0.496791
MACROD2	70.4941	13	6.50942e-10	0.545871
C1QTNF6	70.456	13	6.61541e-10	0.833597
VTI1A	70.4444	13	6.64813e-10	0.174907
B4GALT4-AS1	70.3769	13	6.84125e-10	1.62739
SLC45A4	70.3643	13	6.87783e-10	0.605813
STXBP5	70.338	13	6.95497e-10	0.22359
DST	70.3274	13	6.9863e-10	0.493842
ITSN1	70.268	13	7.16477e-10	0.352086
LRRC1	70.2328	13	7.27249e-10	0.234122
CHIC2	70.1895	13	7.40716e-10	0.372799
TOP1	70.1593	13	7.50275e-10	0.324658
STMP1	70.1535	13	7.52118e-10	0.507494
EXOC1	70.1499	13	7.53263e-10	0.314407
BET1	70.1296	13	7.59781e-10	0.317802
RASSF3	70.0687	13	7.79647e-10	0.365054
AKT1	69.993	13	8.05077e-10	0.588875
ZFYVE9	69.9753	13	8.11155e-10	0.493643
SPATS2	69.9157	13	8.31883e-10	0.513424
FAM219A	69.8928	13	8.40029e-10	0.3913
PTPRM	69.8694	13	8.48374e-10	0.333455
SETD3	69.8504	13	8.55231e-10	0.522377
MIR4713HG	69.8003	13	8.73575e-10	0.613584
ATAD1	69.7893	13	8.77677e-10	0.263923
AC008014.1	69.7863	13	8.78787e-10	0.579774
RPL29	69.7513	13	8.91927e-10	0.734018
FLVCR2	69.7336	13	8.9861e-10	0.347552
CECR2	69.7181	13	9.04541e-10	0.352087
UHRF1BP1L	69.5818	13	9.5831e-10	0.412689
SH3GLB1	69.4969	13	9.93365e-10	0.344738
RPLP0	69.4939	13	9.94624e-10	0.598536
ABHD5	69.4882	13	9.9703e-10	0.554014
C9orf72	69.1927	13	1.12985e-09	0.518202
ELF4	69.1721	13	1.13976e-09	0.918715
PRKAR2A	69.1473	13	1.15177e-09	0.49272
ANKUB1	69.1069	13	1.17164e-09	0.53457
ROCK1	68.9741	13	1.23928e-09	0.339929
ANXA3	68.8742	13	1.29274e-09	0.377856
TMED3	68.8168	13	1.32451e-09	0.357718
DIAPH1	68.7625	13	1.35524e-09	0.43126
KDM4C	68.7428	13	1.36661e-09	0.30618
CALD1	68.6999	13	1.3916e-09	0.313279
RIOK3	68.6995	13	1.39179e-09	0.43252
PLS3	68.6518	13	1.42017e-09	0.812893
PITPNC1	68.6421	13	1.426e-09	0.583822
NEDD4L	68.6204	13	1.43911e-09	0.44954
CBFA2T2	68.606	13	1.44788e-09	0.392769
WWOX	68.5875	13	1.45923e-09	0.252528
AOC1	68.5595	13	1.47662e-09	0.925018
RNF144B	68.5254	13	1.49802e-09	0.602954
AUTS2	68.442	13	1.5517e-09	0.46807
FBXO34	68.4372	13	1.55488e-09	0.388975
LINC00894	68.4113	13	1.57195e-09	0.36134
RPS14	68.3829	13	1.59094e-09	0.652211
POR	68.3363	13	1.62256e-09	0.337783
PTPN3	68.2964	13	1.6501e-09	0.378949
INPP4B	68.2465	13	1.6852e-09	0.481445
AC245297.3	68.1504	13	1.75494e-09	0.360435
NEK7	68.1387	13	1.76369e-09	0.285111
BLM	68.1214	13	1.77654e-09	2.37738
PABPC1	68.1028	13	1.79057e-09	0.442698
LLGL2	68.0595	13	1.82356e-09	0.832504
NT5E	68.0084	13	1.86333e-09	0.712431
ZNF462	68.0075	13	1.86402e-09	0.558279
PPIP5K2	67.9666	13	1.89647e-09	0.402336
PBX4	67.9237	13	1.93108e-09	2.24902
CD2AP	67.9054	13	1.94598e-09	0.243885
CAP2	67.6757	13	2.14388e-09	0.272652
MOB3B	67.6745	13	2.14498e-09	0.455336
AKAP13	67.6398	13	2.17651e-09	0.280546
CIP2A	67.6338	13	2.18205e-09	1.22044
AFAP1L1	67.6177	13	2.19687e-09	0.800925
DNAJC15	67.507	13	2.30179e-09	0.989598
ARHGDIB	67.4591	13	2.34865e-09	0.464839
IGSF5	67.4438	13	2.36386e-09	1.22773
RAB31	67.3783	13	2.42998e-09	0.293493
TMCC1	67.3448	13	2.46452e-09	0.209275
MYO5B	67.3343	13	2.47537e-09	0.748024
MTMR3	67.0804	13	2.75457e-09	0.38913
UBE4B	67.0741	13	2.76192e-09	0.250364
DSCAM	67.0621	13	2.77583e-09	0.961227
CACUL1	67.0477	13	2.79275e-09	0.314604
CRY1	67.0145	13	2.83202e-09	0.615987
GPATCH2	67.0001	13	2.84915e-09	0.350565
FBXO32	66.9866	13	2.86547e-09	0.794379
KIAA1328	66.969	13	2.88666e-09	0.532739
SSR3	66.9095	13	2.95983e-09	0.384287
EFR3A	66.8911	13	2.98287e-09	0.299504
KRT23	66.8157	13	3.07893e-09	0.647911
PAWR	66.7932	13	3.10824e-09	0.402416
IMPA2	66.7694	13	3.13944e-09	0.49905
IER5	66.6968	13	3.23678e-09	0.657142
PLEKHG6	66.5906	13	3.38446e-09	0.558991
SLC22A15	66.5835	13	3.39447e-09	0.698141
CENPF	66.5663	13	3.41922e-09	1.55575
ME3	66.5636	13	3.42297e-09	0.678672
LIPG	66.535	13	3.46442e-09	1.7871
ZNF714	66.4833	13	3.54042e-09	0.451473
SUPT3H	66.3925	13	3.67812e-09	0.253069
PYGL	66.3519	13	3.74134e-09	0.87454
MT-ATP6	66.3244	13	3.78484e-09	0.52952
NSD3	66.3228	13	3.78731e-09	0.269063
TCF25	66.3166	13	3.79716e-09	0.207909
RPSA	66.2842	13	3.84918e-09	0.635476
AC112229.3	66.095	13	4.16729e-09	0.446943
C21orf58	66.0003	13	4.33614e-09	1.70382
MKI67	65.9895	13	4.35589e-09	2.10727
FGFR2	65.9879	13	4.35885e-09	1.16761
SWAP70	65.9564	13	4.41673e-09	0.212167
GBF1	65.9384	13	4.45028e-09	0.234493
HMGB2	65.8224	13	4.67215e-09	1.12638
MYO9A	65.8193	13	4.67805e-09	0.216892
TMEM117	65.8193	13	4.67821e-09	0.422655
PSD4	65.7913	13	4.73338e-09	0.572791
DPP10	65.764	13	4.78793e-09	1.45135
AP001347.1	65.7117	13	4.89408e-09	1.41707
RHEB	65.6797	13	4.96001e-09	0.272098
LMNB1	65.6624	13	4.9962e-09	1.39303
FP700111.1	65.6281	13	5.06858e-09	0.509738
ADGRG1	65.6241	13	5.07703e-09	0.707567
FAM84A	65.6169	13	5.09226e-09	0.924222
ORMDL1	65.6002	13	5.12807e-09	0.392152
ATP6V0E1	65.5872	13	5.15601e-09	0.411962
TBC1D10A	65.5853	13	5.16021e-09	0.420502
ARMH3	65.4851	13	5.38149e-09	0.309184
PRLR	65.2656	13	5.89952e-09	0.402978
NCAPG	65.2287	13	5.99119e-09	3.19229
PSTPIP2	65.2015	13	6.05992e-09	1.04067
LAMA5	65.161	13	6.16347e-09	0.480097
SNX24	65.0981	13	6.32785e-09	0.28679
DCX	65.0821	13	6.37021e-09	1.75455
MACO1	65.0767	13	6.38473e-09	0.438563
TECPR1	65.0294	13	6.51239e-09	0.628739
PDE10A	64.99	13	6.62049e-09	0.385837
KIF14	64.965	13	6.69002e-09	1.30012
C6orf106	64.9637	13	6.69372e-09	0.246068
RHOBTB2	64.9635	13	6.69443e-09	0.627308
FAM43A	64.877	13	6.94079e-09	0.69251
NECTIN4	64.8219	13	7.10258e-09	0.793328
TUT7	64.8026	13	7.16009e-09	0.372055
SLC52A1	64.7726	13	7.25054e-09	1.06256
ANKIB1	64.7603	13	7.28806e-09	0.238637
KIF4A	64.7488	13	7.32297e-09	3.02539
N4BP2L2	64.7221	13	7.40526e-09	0.188863
RUSC2	64.5503	13	7.9564e-09	0.510191
MDM2	64.4593	13	8.26449e-09	0.321502
RNF169	64.4556	13	8.27737e-09	0.258433
SMARCC1	64.4503	13	8.29568e-09	0.221645
FTH1	64.4429	13	8.32155e-09	0.709347
CEBPB	64.4402	13	8.33066e-09	0.623175
EPS8L2	64.3603	13	8.61326e-09	0.315757
SLC19A2	64.3346	13	8.70643e-09	0.429666
DNAH6	64.3344	13	8.70716e-09	1.17987
ARHGAP28	64.2427	13	9.04666e-09	0.885316
PDCD1LG2	64.2412	13	9.05248e-09	0.740015
CASD1	64.2221	13	9.12504e-09	0.385159
TMPO	64.2202	13	9.13196e-09	0.891669
SLC9A7	64.205	13	9.1903e-09	0.944382
PLEKHB2	64.1859	13	9.26388e-09	0.327797
SH3KBP1	64.1597	13	9.36556e-09	0.520035
CHEK1	64.1002	13	9.60099e-09	1.36101
SLC39A10	64.0709	13	9.71894e-09	0.730253
PARP1	64.0663	13	9.73753e-09	0.829478
AC009264.1	63.9533	13	1.02077e-08	0.518808
TBC1D2B	63.8558	13	1.0631e-08	0.425509
TMEM254-AS1	63.7747	13	1.09968e-08	0.885967
RPL7A	63.6478	13	1.15937e-08	0.724432
FTX	63.558	13	1.20354e-08	0.251964
MT-CO3	63.4343	13	1.26718e-08	0.597337
AGO2	63.3653	13	1.30409e-08	0.310186
BCKDHB	63.3488	13	1.31308e-08	0.410226
ZFX	63.3225	13	1.32756e-08	0.275863
SFRP1	63.3134	13	1.33261e-08	1.90324
HLA-E	63.2778	13	1.35247e-08	0.650295
LGMN	63.2659	13	1.35917e-08	0.33507
KDM4B	63.2174	13	1.38692e-08	0.211909
AFF4	63.1249	13	1.44131e-08	0.232317
ZRANB3	63.04	13	1.4931e-08	0.354788
UGCG	63.0152	13	1.50861e-08	0.384476
PRSS22	62.9133	13	1.57386e-08	0.66248
USP47	62.8864	13	1.59156e-08	0.301644
STAT3	62.8127	13	1.64106e-08	0.346376
SRSF10	62.7669	13	1.67259e-08	0.505057
QSER1	62.756	13	1.68016e-08	0.647877
ARHGAP44	62.5606	13	1.8222e-08	1.18928
KIF11	62.5591	13	1.82338e-08	2.22324
OLA1	62.509	13	1.86171e-08	0.290805
SH2D4A	62.4962	13	1.87163e-08	0.476032
TCP11L1	62.318	13	2.01528e-08	0.694472
CMC1	62.2436	13	2.07848e-08	0.476618
PTGES	62.2286	13	2.0914e-08	0.76584
XAGE3	62.2029	13	2.11383e-08	0.677904
HELZ	62.1844	13	2.13014e-08	0.317237
SKI	62.1451	13	2.16507e-08	0.602748
MEX3D	62.1389	13	2.17068e-08	0.824611
RFX3	62.0739	13	2.22998e-08	0.446251
ZNF682	62.0695	13	2.23402e-08	0.655145
SLC7A5	62.0187	13	2.28158e-08	0.575639
TNFAIP8	61.9515	13	2.34608e-08	0.286534
TSPAN9	61.9492	13	2.34826e-08	0.31561
SH3BP4	61.9168	13	2.38007e-08	0.474735
CEP295	61.8861	13	2.41045e-08	0.541685
ABTB2	61.8614	13	2.43529e-08	0.597774
GOLGB1	61.8452	13	2.45165e-08	0.292076
MYO19	61.7548	13	2.54525e-08	0.685036
ARG2	61.7302	13	2.57128e-08	1.11855
AC004784.1	61.6955	13	2.60855e-08	0.758915
SH3TC2-DT	61.663	13	2.64389e-08	0.55039
CAPZA2	61.6414	13	2.66764e-08	0.475087
USP24	61.5478	13	2.77293e-08	0.259921
RCOR1	61.5281	13	2.79571e-08	0.246523
DHX36	61.4967	13	2.83219e-08	0.193876
INF2	61.3962	13	2.9525e-08	0.428775
TUBA1C	61.3918	13	2.95788e-08	0.674134
CNN3	61.386	13	2.96497e-08	0.537049
KDM5B	61.3669	13	2.98848e-08	0.347594
ZNF83	61.3508	13	3.00847e-08	0.221989
AP2B1	61.2793	13	3.09873e-08	0.275872
DIS3L2	61.2459	13	3.14181e-08	0.302865
ADAM9	61.2226	13	3.17231e-08	0.306458
CCNDBP1	61.2185	13	3.17761e-08	0.549867
EVA1A	61.0674	13	3.38239e-08	0.48839
EFNB1	61.0598	13	3.3931e-08	2.16594
RFX7	61.0175	13	3.45291e-08	0.485894
A2ML1-AS1	61.017	13	3.45358e-08	0.425699
BANP	60.9548	13	3.54354e-08	0.336342
KIF18A	60.8064	13	3.76745e-08	1.68516
RAB6A	60.8041	13	3.77099e-08	0.238714
PLPP7	60.7697	13	3.82505e-08	1.82333
TPT1	60.761	13	3.83869e-08	0.539489
STT3B	60.7467	13	3.86154e-08	0.198382
AC008056.1	60.7387	13	3.87425e-08	1.34811
BCAM	60.7301	13	3.88798e-08	1.02032
XRCC4	60.717	13	3.90901e-08	0.485926
LCP1	60.7088	13	3.92232e-08	0.63029
CALM1	60.6955	13	3.94395e-08	0.405691
RPL6	60.6878	13	3.95646e-08	0.655424
RPS16	60.6578	13	4.00583e-08	0.539001
ITPK1	60.6435	13	4.02953e-08	0.359296
CPEB2	60.6336	13	4.04595e-08	0.674389
RTN4	60.6156	13	4.07617e-08	0.307574
KPNA4	60.5902	13	4.11904e-08	0.23299
ISG15	60.5075	13	4.26198e-08	0.513556
USP13	60.4971	13	4.28037e-08	0.547799
GPCPD1	60.4902	13	4.29257e-08	0.309474
MDFIC	60.4225	13	4.41408e-08	0.492517
KRT8	60.3917	13	4.47046e-08	0.508274
NAA11	60.2859	13	4.66971e-08	0.402657
LRRK1	60.2499	13	4.73962e-08	0.450334
TMEM120B	60.236	13	4.76681e-08	0.435438
AC008250.1	60.2171	13	4.80414e-08	0.787506
RPS8	60.1199	13	5.00044e-08	0.665924
GTSE1	60.1182	13	5.00394e-08	2.43779
ZFP36L1	60.0806	13	5.08193e-08	0.245447
IDH1	59.9736	13	5.31091e-08	0.516861
RPL36	59.9592	13	5.3424e-08	0.691996
ICA1L	59.9521	13	5.35813e-08	0.723145
UIMC1	59.9408	13	5.38318e-08	0.51789
POLE2	59.9127	13	5.44576e-08	0.712784
LINC00842	59.8727	13	5.53612e-08	1.37478
SEPT10	59.795	13	5.7161e-08	0.550267
BRCA2	59.7854	13	5.73862e-08	1.13366
ZNF43	59.7699	13	5.77545e-08	0.327841
LRBA	59.701	13	5.94143e-08	0.164564
GCH1	59.6621	13	6.03716e-08	0.905955
GART	59.6538	13	6.05797e-08	0.382859
CREBRF	59.6469	13	6.07506e-08	0.451146
AC012409.2	59.6227	13	6.13584e-08	0.849785
DAB2	59.6213	13	6.13941e-08	0.447045
SYT17	59.5694	13	6.27188e-08	0.747506
BRWD1	59.5592	13	6.29826e-08	0.175626
SLC2A13	59.5264	13	6.38351e-08	0.455527
PRKCA	59.4849	13	6.49349e-08	0.408098
FAM78A	59.4619	13	6.55524e-08	1.1964
MED13	59.3834	13	6.76997e-08	0.231902
EIF4G3	59.3618	13	6.83041e-08	0.314466
RPL8	59.3361	13	6.9028e-08	0.551173
FOSB	59.2907	13	7.03286e-08	0.451588
DYNLT1	59.2771	13	7.0721e-08	0.457162
YEATS2	59.2336	13	7.19981e-08	0.414835
CAPZA1	59.1732	13	7.38059e-08	0.220761
AC099520.1	59.1678	13	7.3968e-08	0.441826
EIF2AK2	59.1541	13	7.4387e-08	0.289053
ZNF121	59.1418	13	7.47623e-08	0.551092
UVSSA	59.1033	13	7.59535e-08	0.313243
LMAN1	59.0395	13	7.7968e-08	0.387676
RREB1	58.9489	13	8.09227e-08	0.248165
ANKRD13A	58.9416	13	8.11657e-08	0.334219
IFNAR1	58.8634	13	8.38116e-08	0.821865
TGIF1	58.8534	13	8.41538e-08	0.352205
FBXL5	58.7589	13	8.74809e-08	0.364755
FES	58.7575	13	8.75302e-08	1.07275
RPL5	58.7429	13	8.80563e-08	0.527916
HEATR5B	58.6497	13	9.14849e-08	0.40689
L3MBTL3	58.6172	13	9.27121e-08	0.445903
LINC01524	58.5923	13	9.366e-08	0.626364
AC068234.1	58.5814	13	9.40788e-08	0.441144
SH2D5	58.572	13	9.44439e-08	0.637393
EXOC6	58.5574	13	9.50088e-08	0.295875
ATXN10	58.5251	13	9.62735e-08	0.344264
AC008109.1	58.5083	13	9.69391e-08	0.33341
CEMIP2	58.5068	13	9.70002e-08	0.27919
MXRA7	58.5004	13	9.72562e-08	1.90003
PROSER2-AS1	58.485	13	9.78703e-08	0.943213
CSGALNACT2	58.4583	13	9.89444e-08	0.656227
PPP2R3A	58.4311	13	1.00056e-07	0.353039
AC097478.1	58.3752	13	1.0237e-07	0.780422
TTC37	58.3408	13	1.03823e-07	0.342371
BPGM	58.3337	13	1.04125e-07	0.403128
NUMA1	58.3021	13	1.05478e-07	0.367135
RPS25	58.2501	13	1.0775e-07	0.574018
NCAPD3	58.2094	13	1.09559e-07	0.846633
RPIA	58.1937	13	1.10264e-07	0.410469
FOXO3	58.1847	13	1.10672e-07	0.291447
ADGRE5	58.1431	13	1.12569e-07	0.706689
DAZAP2	58.1259	13	1.13364e-07	0.392263
LINC01804	58.1168	13	1.13787e-07	0.564944
PLCD3	58.113	13	1.13966e-07	0.504366
TRAM2	58.11	13	1.14103e-07	0.372537
CCDC91	58.0516	13	1.16866e-07	0.31203
KIAA1211	58.0286	13	1.17967e-07	0.572332
FRMD4B	57.9329	13	1.22672e-07	0.359163
DEK	57.9266	13	1.22989e-07	0.641049
RPL19	57.9166	13	1.23496e-07	0.64462
ZDHHC17	57.8319	13	1.27844e-07	0.321897
FAM3C	57.7936	13	1.29859e-07	0.302201
AC009961.1	57.7706	13	1.31087e-07	1.0881
SVEP1	57.7602	13	1.31643e-07	0.457256
TMC5	57.7289	13	1.33339e-07	0.586177
ITFG1	57.7185	13	1.33906e-07	0.218901
CNKSR1	57.7158	13	1.34056e-07	0.333287
KIF13B	57.6426	13	1.3812e-07	0.551022
TCEAL4	57.5995	13	1.40573e-07	0.308984
NEK10	57.5848	13	1.41417e-07	0.936714
AC007388.1	57.5636	13	1.42647e-07	0.587706
KLF5	57.5317	13	1.44518e-07	0.337682
PRDX6	57.4593	13	1.48853e-07	0.346351
GEN1	57.4539	13	1.4918e-07	0.800643
TTC19	57.4282	13	1.50754e-07	0.282527
ERBIN	57.3275	13	1.57072e-07	0.329221
EEF1A1	57.3231	13	1.57356e-07	0.617781
FAF1	57.3206	13	1.57516e-07	0.21283
PPP1R14C	57.308	13	1.58326e-07	0.42954
KDM1A	57.2454	13	1.62417e-07	0.432881
GNB1	57.2308	13	1.63388e-07	0.298695
AC243964.2	57.2231	13	1.63905e-07	0.986972
SCIN	57.2201	13	1.64104e-07	0.252653
LNX2	57.1834	13	1.66578e-07	0.492987
HNMT	57.1499	13	1.68867e-07	0.600125
CAMSAP1	57.1463	13	1.69115e-07	0.404683
ADCY6	57.1183	13	1.71055e-07	0.638035
LINC01205	57.0985	13	1.72442e-07	0.566189
CAPN6	57.0878	13	1.73196e-07	0.763923
ABCB1	57.0701	13	1.7445e-07	0.437931
PLEKHG4B	57.0548	13	1.75542e-07	2.52462
AC092567.1	57.0414	13	1.76498e-07	1.10399
HMGA1	57.0167	13	1.78284e-07	1.01922
TTC3	57.0138	13	1.785e-07	0.297539
PLXNA2	57.0118	13	1.78641e-07	1.05519
XYLB	56.9945	13	1.79902e-07	0.503256
NBAS	56.9754	13	1.8131e-07	0.309667
STAT1	56.9533	13	1.82952e-07	0.429436
FAM81A	56.9331	13	1.84463e-07	0.697181
P4HA3	56.8752	13	1.88862e-07	0.657497
HSD11B2	56.8381	13	1.91732e-07	0.340937
RPS15	56.8063	13	1.94236e-07	0.682943
MRPS6	56.8035	13	1.94451e-07	0.445191
ANKDD1A	56.7814	13	1.96211e-07	0.48525
KCTD12	56.7666	13	1.97398e-07	0.670132
AC010894.3	56.7031	13	2.02566e-07	0.259995
SSBP2	56.6997	13	2.02844e-07	0.576369
TMC4	56.6927	13	2.03426e-07	0.683704
ERI1	56.6906	13	2.03594e-07	0.37999
RPL27A	56.6267	13	2.08959e-07	0.630417
RANBP2	56.625	13	2.09099e-07	0.174231
CAST	56.6104	13	2.1035e-07	0.200053
EFNA1	56.6035	13	2.1094e-07	0.625905
LSM14A	56.5906	13	2.12051e-07	0.162613
SLC25A24	56.5215	13	2.18088e-07	0.527344
ZNF354B	56.5162	13	2.18562e-07	0.341901
AC024145.1	56.5124	13	2.18898e-07	0.64897
PON2	56.5001	13	2.19995e-07	0.457748
LMO7	56.4557	13	2.24001e-07	0.380969
ACAP3	56.3854	13	2.30496e-07	0.478013
ANAPC4	56.378	13	2.31189e-07	0.409267
MNAT1	56.3744	13	2.31526e-07	0.285176
SMAP2	56.3443	13	2.34381e-07	0.739571
S100A11	56.3304	13	2.35702e-07	0.610165
TESK2	56.3142	13	2.37265e-07	0.44003
PHKB	56.2992	13	2.38707e-07	0.213638
TLN2	56.2541	13	2.4312e-07	0.790946
RPLP2	56.2527	13	2.43258e-07	0.669989
ABCC9	56.2495	13	2.43582e-07	1.01999
RPL30	56.2452	13	2.44001e-07	0.730569
STAT6	56.1787	13	2.50683e-07	0.611094
SNAP23	56.1232	13	2.56399e-07	0.331403
MT-CO1	56.078	13	2.61141e-07	0.62613
CTTN	56.0718	13	2.618e-07	0.206987
MTA3	56.0539	13	2.63709e-07	0.288028
CHRM3	56.0534	13	2.63766e-07	0.610065
CAV1	56.0346	13	2.65783e-07	0.727258
PI4KA	55.9858	13	2.71095e-07	0.203526
ELOVL6	55.9737	13	2.72429e-07	0.826265
ROCK2	55.9448	13	2.75648e-07	0.240614
PDE8A	55.9193	13	2.78514e-07	0.373368
PTGES3	55.8868	13	2.82208e-07	0.384548
MGAT1	55.8589	13	2.85416e-07	0.70711
TNFAIP3	55.8095	13	2.91188e-07	0.622723
CEP68	55.7968	13	2.92696e-07	0.469055
TFAP2A	55.7218	13	3.01727e-07	0.222058
BIRC6	55.6843	13	3.06346e-07	0.180517
SPIRE2	55.6125	13	3.1539e-07	0.318858
CORO2A	55.5925	13	3.17957e-07	0.992305
NOS2	55.5865	13	3.18741e-07	2.40909
RPL41	55.5726	13	3.2053e-07	0.588301
SGMS2	55.569	13	3.21e-07	0.740524
GBE1	55.5625	13	3.21852e-07	0.27362
RAP2A	55.5595	13	3.22238e-07	0.701839
HIBADH	55.53	13	3.26112e-07	0.35864
ZNF846	55.4751	13	3.33445e-07	0.931196
RPS7	55.4547	13	3.36208e-07	0.527223
PAPOLA	55.4203	13	3.40917e-07	0.230466
TUBB	55.4132	13	3.41906e-07	0.913668
SH3BGRL3	55.383	13	3.46113e-07	0.646512
R3HDM1	55.3761	13	3.47079e-07	0.246063
KDM7A	55.3398	13	3.52216e-07	0.306557
STRBP	55.3013	13	3.5775e-07	0.333666
CTDSPL2	55.273	13	3.61859e-07	0.431804
ASCC2	55.2416	13	3.66494e-07	0.324869
MMP14	55.2221	13	3.69398e-07	0.59333
CTNNBL1	55.1999	13	3.7272e-07	0.414401
MAPKBP1	55.1839	13	3.7515e-07	0.213062
DYRK1A	55.1735	13	3.76718e-07	0.221251
RNF185	55.1523	13	3.79973e-07	0.483889
KDM6A	55.1359	13	3.82497e-07	0.227879
ARSK	55.1255	13	3.84114e-07	1.2875
LIN28B	55.1241	13	3.84326e-07	0.206074
BTBD10	55.0971	13	3.88548e-07	0.328124
PDSS2	55.0965	13	3.88642e-07	0.331227
RPS9	55.0818	13	3.90956e-07	0.561153
ARNT	55.0551	13	3.95194e-07	0.275687
PHLPP1	55.0522	13	3.95667e-07	0.226199
RBMX	55.0477	13	3.96378e-07	0.550418
C18orf54	54.9771	13	4.07847e-07	1.54883
ABCA5	54.9333	13	4.1514e-07	0.302693
IFI6	54.9258	13	4.16402e-07	0.540097
TOR1AIP2	54.892	13	4.22124e-07	0.194206
UBAC1	54.8902	13	4.22426e-07	0.653236
MAPRE3	54.8646	13	4.26811e-07	0.696581
LPCAT1	54.7985	13	4.38354e-07	0.776514
USP3-AS1	54.7772	13	4.42144e-07	0.384862
FURIN	54.7449	13	4.47959e-07	0.595337
TMEM63A	54.6852	13	4.58883e-07	0.507899
CACNA1C	54.685	13	4.58914e-07	0.592493
EPB41L5	54.6617	13	4.63255e-07	0.310918
GNG4	54.6245	13	4.70252e-07	0.582359
CDC14B	54.5999	13	4.74939e-07	0.372373
RP2	54.5483	13	4.84936e-07	0.504825
PIM3	54.5273	13	4.8906e-07	1.04736
CTNNA1	54.5157	13	4.9136e-07	0.158914
PIK3C2B	54.4869	13	4.97087e-07	0.384767
UBE3D	54.4701	13	5.00471e-07	0.428801
GTF2F2	54.451	13	5.0434e-07	0.255269
KIF15	54.3963	13	5.15596e-07	2.24023
LINC01210	54.3782	13	5.19368e-07	3.14697
AP002336.2	54.3759	13	5.19839e-07	0.590846
PLXNB1	54.3754	13	5.1995e-07	0.707542
TPM4	54.3267	13	5.30247e-07	0.427165
COL28A1	54.271	13	5.42293e-07	0.508777
MARC1	54.2418	13	5.48711e-07	0.669187
MAP3K1	54.2401	13	5.49073e-07	0.379598
AC053527.1	54.2303	13	5.51263e-07	0.533121
P2RY6	54.2018	13	5.57611e-07	0.39365
SH3BP2	54.17	13	5.64804e-07	0.528872
VWCE	54.1508	13	5.69183e-07	0.81434
HNRNPR	54.1447	13	5.70597e-07	0.455839
DNMT3B	54.1127	13	5.77983e-07	2.09132
B4GALT4	54.1123	13	5.78077e-07	0.448594
PKD2	54.0889	13	5.83564e-07	0.499852
SLC11A2	54.0638	13	5.89479e-07	0.406814
ENO1	54.0632	13	5.89633e-07	0.694054
SLC4A4	54.0564	13	5.91251e-07	0.561961
GADD45G	54.0523	13	5.92214e-07	0.842951
NUTM2B-AS1	54.0507	13	5.92595e-07	0.281001
ZNF423	53.9715	13	6.11795e-07	0.9668
BBS9	53.9492	13	6.17292e-07	0.517072
SCAMP1	53.9459	13	6.18133e-07	0.535365
CBR3	53.937	13	6.20346e-07	0.559531
PKN1	53.9114	13	6.2676e-07	0.685128
IGDCC4	53.8972	13	6.30366e-07	1.05569
WSB1	53.8923	13	6.31593e-07	0.327813
PTMA	53.8851	13	6.33439e-07	0.76324
TMEM50A	53.8159	13	6.51315e-07	0.341554
SOGA1	53.8151	13	6.51506e-07	0.368632
TRIM71	53.8012	13	6.5517e-07	0.594367
ANKRD30A	53.796	13	6.56525e-07	0.871849
FRS2	53.761	13	6.65831e-07	0.326736
GNAI1	53.7414	13	6.7111e-07	0.292594
CASQ1	53.6732	13	6.8975e-07	0.89948
PEPD	53.6582	13	6.93919e-07	0.664693
RPS6KA4	53.6028	13	7.09535e-07	0.625589
PYCR1	53.5409	13	7.27397e-07	1.39863
SMC6	53.5357	13	7.28939e-07	0.742835
UGP2	53.5327	13	7.29804e-07	0.325993
PTCHD1-AS	53.4895	13	7.42572e-07	0.351128
SUGCT	53.4851	13	7.43907e-07	0.45003
IL20RA	53.3822	13	7.75273e-07	1.5059
ZDHHC9	53.3734	13	7.77996e-07	0.623203
ARPC3	53.3348	13	7.90143e-07	0.314417
AC108062.1	53.3275	13	7.9246e-07	0.433928
SNTG2	53.3252	13	7.93204e-07	2.88115
TMEM40	53.3179	13	7.95526e-07	0.457374
THOP1	53.2941	13	8.03161e-07	0.641657
ITGAV	53.2941	13	8.03169e-07	0.268743
USP33	53.257	13	8.15192e-07	0.262862
RPL3	53.2454	13	8.18991e-07	0.695943
[truncated: 27,060 more rows]

## Sheet: B.Along_trajectory_P13
logFC	AveExpr	P.Value	adj.P.Val	cluster	gene
1.73813	8.15736	0	0	VCT_CCC	AC016205.1
1.41854	8.59062	0	0	VCT_CCC	FLNB
1.41361	8.40566	0	0	VCT_CCC	DIAPH3
1.40844	8.15614	0	0	VCT_CCC	GREB1L
1.29857	8.37729	0	0	VCT_CCC	TPM1
1.2228	8.25076	0	0	VCT_CCC	PVT1
1.07304	8.005	0	0	VCT_CCC	SLC2A3
0.826235	7.99552	0	0	VCT_CCC	RASGRF2
0.806475	7.93667	0	0	VCT_CCC	BRIP1
0.730741	7.91382	0	0	VCT_CCC	AC091057.6
0.673624	7.88587	0	0	VCT_CCC	MELK
0.659946	7.88002	0	0	VCT_CCC	POLQ
0.64039	7.83628	0	0	VCT_CCC	VAV2
0.53818	7.84731	0	0	VCT_CCC	CIT
0.445679	7.8157	0	0	VCT_CCC	NUSAP1
0.391996	7.78541	0	0	VCT_CCC	KIF18B
0.391054	7.79194	0	0	VCT_CCC	GTSE1
-1.56466	9.66109	0	0	VCT_CCC	COLEC12
-1.67343	10.1339	0	0	VCT_CCC	RHOBTB1
-2.03833	10.2358	0	0	VCT_CCC	PCDH11X
-2.1668	11.8433	0	0	VCT_CCC	FBN2
-2.16776	10.8317	0	0	VCT_CCC	KANK1
-1.59015	9.8318	2.31331e-319	2.48913e-315	VCT_CCC	SLC24A3
0.815292	8.14948	2.82579e-316	3.04056e-312	VCT_CCC	NLRP2
-1.34856	9.33793	2.16044e-315	2.32464e-311	VCT_CCC	MTSS1
-1.5828	10.5533	4.66318e-314	5.01758e-310	VCT_CCC	NAALADL2
1.11864	8.4616	9.21442e-304	9.91472e-300	VCT_CCC	PALLD
0.353911	7.79442	8.08169e-303	8.6959e-299	VCT_CCC	NCAPG
-1.39891	10.3284	4.38932e-302	4.72291e-298	VCT_CCC	PBX1
0.357966	7.79981	3.93063e-299	4.22936e-295	VCT_CCC	EXO1
0.718759	8.01671	2.14041e-297	2.30308e-293	VCT_CCC	CEP128
1.11216	8.6169	1.04872e-296	1.12842e-292	VCT_CCC	MTHFD1L
0.330485	7.79046	5.99172e-292	6.44709e-288	VCT_CCC	KIF4A
0.501766	7.85807	9.09223e-291	9.78324e-287	VCT_CCC	CENPE
0.753127	8.05914	1.3359e-288	1.43742e-284	VCT_CCC	IL1RAP
-1.2566	9.34486	6.18678e-283	6.65698e-279	VCT_CCC	SORBS1
0.501106	7.85355	1.34439e-278	1.44657e-274	VCT_CCC	TOP2A
-1.33084	9.431	2.93058e-277	3.15331e-273	VCT_CCC	LGR5
0.369458	7.80901	6.7944e-277	7.31077e-273	VCT_CCC	TPX2
0.81159	8.19103	2.35889e-270	2.53816e-266	VCT_CCC	EZH2
-1.10992	8.84699	7.17365e-270	7.71884e-266	VCT_CCC	TMEM150C
0.294531	7.78418	1.09716e-263	1.18055e-259	VCT_CCC	TICRR
0.689106	8.05246	5.72643e-260	6.16164e-256	VCT_CCC	ATAD2
0.396248	7.8264	1.75908e-257	1.89277e-253	VCT_CCC	ANLN
0.900755	8.23868	4.12929e-255	4.44312e-251	VCT_CCC	CENPP
0.566471	7.93172	1.65486e-252	1.78063e-248	VCT_CCC	ECT2
-1.43646	11.8752	4.31187e-250	4.63957e-246	VCT_CCC	ARL15
0.459798	7.87294	5.01705e-246	5.39834e-242	VCT_CCC	KIF23
0.93488	8.27263	8.63974e-246	9.29636e-242	VCT_CCC	ITGB6
0.332869	7.79027	5.34837e-242	5.75484e-238	VCT_CCC	HMCN1
0.222969	7.7636	5.27908e-238	5.68029e-234	VCT_CCC	AURKB
0.696059	8.08562	4.59025e-237	4.93911e-233	VCT_CCC	NCALD
-1.28804	10.3071	8.30972e-232	8.94126e-228	VCT_CCC	MPP7
0.270775	7.7811	2.33849e-229	2.51622e-225	VCT_CCC	MND1
0.281691	7.78516	6.38392e-229	6.86909e-225	VCT_CCC	CDK1
0.975899	8.61264	1.20934e-228	1.30125e-224	VCT_CCC	ACTN1
0.401033	7.84621	2.20598e-225	2.37363e-221	VCT_CCC	AC245041.2
0.451067	7.88835	1.34714e-224	1.44952e-220	VCT_CCC	KNL1
0.478796	7.91855	5.76133e-224	6.19919e-220	VCT_CCC	CENPK
0.237954	7.77053	3.84442e-222	4.1366e-218	VCT_CCC	ARHGAP11A
-1.12713	9.50769	1.90781e-221	2.0528e-217	VCT_CCC	DOCK8
0.251128	7.76897	6.1874e-221	6.65764e-217	VCT_CCC	PFKP
0.221987	7.76625	7.76347e-220	8.35349e-216	VCT_CCC	KIF2C
0.271846	7.78685	2.05113e-219	2.20701e-215	VCT_CCC	MCM10
0.320339	7.81158	5.50643e-218	5.92492e-214	VCT_CCC	KIF11
0.348901	7.82851	6.18954e-217	6.65994e-213	VCT_CCC	LPCAT1
0.679289	8.04907	5.42082e-214	5.83281e-210	VCT_CCC	CLMP
-1.284	9.59376	6.11266e-214	6.57723e-210	VCT_CCC	TMTC2
0.3256	7.81536	9.63747e-214	1.03699e-209	VCT_CCC	BLM
-1.46375	9.58411	4.9387e-212	5.31404e-208	VCT_CCC	IL1RAPL2
0.276911	7.78844	4.80995e-211	5.1755e-207	VCT_CCC	BUB1B
0.344292	7.81742	4.8087e-207	5.17417e-203	VCT_CCC	MKI67
0.202363	7.76087	1.75744e-206	1.891e-202	VCT_CCC	IQGAP3
0.43047	7.87144	6.49681e-205	6.99057e-201	VCT_CCC	PCED1B
0.369857	7.83807	7.26544e-204	7.81761e-200	VCT_CCC	LASP1
-1.01234	9.19646	2.18011e-203	2.3458e-199	VCT_CCC	FRMD6
0.242837	7.77698	6.21997e-202	6.69269e-198	VCT_CCC	CDCA2
0.241445	7.77721	1.90405e-201	2.04875e-197	VCT_CCC	TACC3
-1.06819	9.33374	3.15336e-200	3.39302e-196	VCT_CCC	MAP3K13
0.312568	7.81148	6.7609e-199	7.27472e-195	VCT_CCC	KIF14
0.222235	7.76454	1.24714e-197	1.34192e-193	VCT_CCC	SPSB1
-0.979011	9.31069	1.99761e-196	2.14942e-192	VCT_CCC	MORC4
0.510307	7.95411	1.82856e-195	1.96753e-191	VCT_CCC	PTK2B
0.30845	7.81708	5.22962e-195	5.62707e-191	VCT_CCC	RACGAP1
0.247924	7.78425	2.74405e-194	2.9526e-190	VCT_CCC	KIF15
0.454017	7.87025	9.33031e-193	1.00394e-188	VCT_CCC	CENPF
0.650147	8.10806	1.33774e-192	1.43941e-188	VCT_CCC	LINC01572
0.188847	7.75847	2.46093e-192	2.64796e-188	VCT_CCC	NEIL3
-0.983551	10.2833	5.31064e-192	5.71425e-188	VCT_CCC	WSB1
0.369719	7.85788	1.77996e-191	1.91524e-187	VCT_CCC	DNA2
0.454919	7.90268	6.95734e-191	7.4861e-187	VCT_CCC	PLEKHG4B
0.305778	7.81564	4.73311e-188	5.09282e-184	VCT_CCC	IGF2BP1
0.351303	7.84574	1.95618e-185	2.10485e-181	VCT_CCC	CORO2A
0.204125	7.7652	3.8616e-185	4.15509e-181	VCT_CCC	CCNF
-0.94349	9.46323	8.46976e-184	9.11346e-180	VCT_CCC	CD46
-1.13537	9.5267	1.24537e-183	1.34002e-179	VCT_CCC	HS6ST2
0.435476	7.92596	1.71107e-183	1.84111e-179	VCT_CCC	POLE
0.465866	7.94559	3.86554e-182	4.15932e-178	VCT_CCC	FANCI
0.317545	7.81893	9.41207e-182	1.01274e-177	VCT_CCC	CCNB1
0.502947	7.98049	2.18851e-181	2.35484e-177	VCT_CCC	SMC4
-0.834289	8.83603	4.37779e-180	4.7105e-176	VCT_CCC	ACSS1
0.384177	7.85117	5.34719e-180	5.75357e-176	VCT_CCC	ADCY5
-1.04692	9.85506	9.96094e-180	1.0718e-175	VCT_CCC	AHCYL2
0.203672	7.76839	1.18176e-179	1.27157e-175	VCT_CCC	RAD54L
-1.01567	9.3347	1.94334e-179	2.09103e-175	VCT_CCC	LRP2
0.312884	7.81833	2.06467e-179	2.22159e-175	VCT_CCC	NUAK2
-1.10335	9.2394	2.064e-175	2.22087e-171	VCT_CCC	BCL2
0.182343	7.76066	2.62293e-175	2.82228e-171	VCT_CCC	MYBL2
0.188498	7.76353	1.20326e-174	1.29471e-170	VCT_CCC	SHCBP1
0.417279	7.89639	1.69768e-174	1.8267e-170	VCT_CCC	ASPM
-1.15428	9.51997	9.05372e-174	9.7418e-170	VCT_CCC	ADAMTS19
0.37433	7.86375	3.94275e-173	4.2424e-169	VCT_CCC	ZNF367
0.322481	7.81589	4.04655e-173	4.35409e-169	VCT_CCC	SYT16
-0.977615	9.20955	4.36779e-173	4.69974e-169	VCT_CCC	ZBTB7C
0.232971	7.77763	1.66472e-172	1.79124e-168	VCT_CCC	AC015878.1
-0.915833	9.02602	3.45965e-172	3.72258e-168	VCT_CCC	CEP85L
0.391013	7.88984	1.76851e-171	1.90291e-167	VCT_CCC	C12orf75
-1.06745	9.09798	3.9168e-171	4.21447e-167	VCT_CCC	AC063944.1
1.11594	9.40195	7.26689e-171	7.81918e-167	VCT_CCC	FN1
0.432771	7.91211	3.80859e-170	4.09805e-166	VCT_CCC	ATP11A
0.86116	8.70927	1.46184e-169	1.57294e-165	VCT_CCC	COL4A1
0.450458	7.94523	1.47258e-169	1.58449e-165	VCT_CCC	FLNA
0.247715	7.78246	4.77497e-169	5.13787e-165	VCT_CCC	SH3GL3
0.195917	7.76513	5.85853e-168	6.30378e-164	VCT_CCC	PLPP7
0.312984	7.83432	1.41605e-167	1.52367e-163	VCT_CCC	PIEZO1
0.258622	7.80312	8.36688e-167	9.00276e-163	VCT_CCC	DDX11
0.199702	7.76912	1.56143e-166	1.6801e-162	VCT_CCC	BUB1
0.529608	7.99213	7.71405e-164	8.30032e-160	VCT_CCC	ERVMER61-1
-1.13858	9.32692	8.64101e-164	9.29773e-160	VCT_CCC	PTPRG
-0.935756	10.2355	9.00106e-163	9.68514e-159	VCT_CCC	NFAT5
0.427831	7.94257	9.78371e-163	1.05273e-158	VCT_CCC	TMPO
-1.00579	10.6626	2.03125e-161	2.18563e-157	VCT_CCC	UTRN
0.712419	8.46081	2.43358e-161	2.61854e-157	VCT_CCC	PTPRF
-1.09317	9.70718	2.47785e-160	2.66616e-156	VCT_CCC	AUTS2
0.191365	7.7684	7.31714e-160	7.87324e-156	VCT_CCC	KIFC1
0.710254	8.34493	9.27013e-160	9.97466e-156	VCT_CCC	MYO10
0.186812	7.76162	1.66447e-158	1.79097e-154	VCT_CCC	DCX
0.473508	8.00397	1.57094e-154	1.69033e-150	VCT_CCC	SH3PXD2B
0.247202	7.7977	1.57714e-154	1.697e-150	VCT_CCC	CLSPN
-0.911178	9.18676	2.99083e-154	3.21814e-150	VCT_CCC	ATP10D
-0.909866	9.66877	3.7652e-154	4.05135e-150	VCT_CCC	CSF3R
0.40099	7.89546	5.8716e-154	6.31784e-150	VCT_CCC	DTL
0.440736	7.9563	7.45284e-154	8.01926e-150	VCT_CCC	CAPN6
0.350415	7.87451	1.69362e-153	1.82233e-149	VCT_CCC	LMNB1
0.451859	7.96975	9.05042e-153	9.73825e-149	VCT_CCC	DENND2A
-0.943494	9.4998	2.50504e-152	2.69542e-148	VCT_CCC	FBN1
0.14062	7.74901	5.25654e-152	5.65603e-148	VCT_CCC	TROAP
0.192509	7.7712	4.57531e-151	4.92303e-147	VCT_CCC	PRR11
0.498725	8.06441	9.60205e-151	1.03318e-146	VCT_CCC	SPTBN1
0.889832	9.03367	1.06211e-150	1.14283e-146	VCT_CCC	COL4A2
-0.900153	9.09855	1.21142e-150	1.30349e-146	VCT_CCC	MAGI1
0.266922	7.81097	1.02929e-149	1.10752e-145	VCT_CCC	KIF18A
0.180052	7.765	2.16002e-149	2.32419e-145	VCT_CCC	NDC80
-0.892284	9.40798	9.36741e-149	1.00793e-144	VCT_CCC	SECISBP2L
0.972284	9.21218	6.40045e-148	6.88688e-144	VCT_CCC	CALD1
0.643734	8.33161	3.92013e-147	4.21806e-143	VCT_CCC	CTBP2
0.182766	7.76739	9.99678e-147	1.07565e-142	VCT_CCC	E2F7
-0.68928	8.49148	2.05528e-146	2.21148e-142	VCT_CCC	SLC6A4
-0.873628	9.21491	6.84184e-144	7.36182e-140	VCT_CCC	PDE10A
0.140493	7.74949	8.3404e-144	8.97427e-140	VCT_CCC	C2orf48
0.155484	7.75655	1.00604e-143	1.0825e-139	VCT_CCC	RECQL4
0.392877	7.91805	1.87381e-143	2.01622e-139	VCT_CCC	LCP1
0.221477	7.7832	2.00464e-143	2.157e-139	VCT_CCC	AC097487.1
0.283089	7.82129	1.8281e-142	1.96703e-138	VCT_CCC	SLC7A1
0.34988	7.85471	4.67066e-142	5.02563e-138	VCT_CCC	HEG1
-0.893153	9.83219	1.7798e-141	1.91506e-137	VCT_CCC	MBNL3
0.148424	7.75469	2.73642e-141	2.94438e-137	VCT_CCC	NCAPH
0.768434	8.7449	6.58236e-141	7.08262e-137	VCT_CCC	ACTN4
0.178892	7.76675	7.57919e-141	8.1552e-137	VCT_CCC	ZNF732
-0.902262	9.72038	1.12107e-140	1.20628e-136	VCT_CCC	SEMA6A
0.46606	7.97244	1.73366e-140	1.86542e-136	VCT_CCC	LHFPL6
-0.85208	8.91125	3.31047e-140	3.56207e-136	VCT_CCC	LINC01091
0.761347	8.80809	1.01634e-139	1.09358e-135	VCT_CCC	TSC22D1
0.155402	7.75964	4.74017e-139	5.10042e-135	VCT_CCC	ESPL1
0.140899	7.75217	8.1086e-139	8.72485e-135	VCT_CCC	ESCO2
0.779715	8.88994	2.44099e-138	2.62651e-134	VCT_CCC	DOCK5
-0.986501	11.344	4.55436e-138	4.90049e-134	VCT_CCC	EGFR
0.428009	7.8941	4.70376e-138	5.06125e-134	VCT_CCC	DPP10
0.285149	7.83807	5.5897e-138	6.01451e-134	VCT_CCC	LMNB2
0.616307	8.22839	4.18403e-137	4.50202e-133	VCT_CCC	PCSK5
0.309099	7.85449	9.72031e-137	1.0459e-132	VCT_CCC	KIF20B
0.719609	8.58484	1.3322e-136	1.43345e-132	VCT_CCC	NAV1
0.371277	7.91246	4.66471e-136	5.01923e-132	VCT_CCC	ASAP3
-0.979944	9.25889	1.7394e-135	1.87159e-131	VCT_CCC	FRAS1
-0.854799	9.60771	2.5249e-134	2.71679e-130	VCT_CCC	VAV3
0.286291	7.84437	2.25306e-133	2.4243e-129	VCT_CCC	FANCD2
-0.68852	8.74077	2.94963e-133	3.1738e-129	VCT_CCC	SLC22A11
0.298351	7.85527	2.87824e-132	3.09699e-128	VCT_CCC	NCAPG2
0.29596	7.84704	6.86305e-132	7.38464e-128	VCT_CCC	UCK2
0.127811	7.74915	6.94521e-132	7.47305e-128	VCT_CCC	PKMYT1
0.405785	7.96225	1.66831e-131	1.7951e-127	VCT_CCC	VRK1
0.505758	8.08487	7.11164e-131	7.65212e-127	VCT_CCC	ANKRD6
-0.894886	9.37036	1.14143e-130	1.22817e-126	VCT_CCC	LINC00882
-0.793091	9.34704	2.35497e-130	2.53395e-126	VCT_CCC	TET2
0.267784	7.824	1.27891e-129	1.37611e-125	VCT_CCC	LIPG
0.138911	7.75269	1.92282e-129	2.06896e-125	VCT_CCC	CDCA8
0.438973	8.00878	3.66922e-129	3.94808e-125	VCT_CCC	GRK3
0.390749	7.95938	4.3344e-128	4.66381e-124	VCT_CCC	BRCA1
0.361293	7.88396	5.2376e-128	5.63565e-124	VCT_CCC	PLXNA2
0.482188	8.06237	6.85185e-128	7.37259e-124	VCT_CCC	ARHGAP31
0.301353	7.85031	2.46197e-127	2.64908e-123	VCT_CCC	AP001347.1
0.314345	7.82853	3.19364e-127	3.43636e-123	VCT_CCC	COL27A1
0.522381	8.12518	1.07303e-126	1.15458e-122	VCT_CCC	E2F3
-0.821042	9.69607	1.82301e-126	1.96156e-122	VCT_CCC	LINC01949
0.134086	7.74977	2.98046e-126	3.20697e-122	VCT_CCC	PIF1
0.135229	7.75292	4.77217e-126	5.13486e-122	VCT_CCC	PBK
0.259016	7.82155	6.21055e-126	6.68255e-122	VCT_CCC	OTUD7A
0.224258	7.79752	8.6828e-126	9.34269e-122	VCT_CCC	ECE1
0.294341	7.85779	3.53317e-125	3.80169e-121	VCT_CCC	MTSS1L
0.814623	9.76761	1.74484e-124	1.87745e-120	VCT_CCC	TCF7L2
0.356178	7.92256	2.2657e-124	2.4379e-120	VCT_CCC	NDC1
0.560082	8.24125	2.93712e-124	3.16034e-120	VCT_CCC	FSTL3
0.577055	8.33181	1.26296e-123	1.35894e-119	VCT_CCC	PKP2
0.319122	7.86323	3.26382e-123	3.51186e-119	VCT_CCC	LARGE1
0.445255	8.0694	1.4267e-121	1.53513e-117	VCT_CCC	MYO19
-0.728766	8.86998	1.49883e-121	1.61274e-117	VCT_CCC	PRLR
0.193385	7.78276	5.24885e-121	5.64776e-117	VCT_CCC	TTK
-0.671263	8.61331	1.7949e-120	1.93131e-116	VCT_CCC	CROT
0.212562	7.79236	3.28813e-120	3.53803e-116	VCT_CCC	CELSR1
0.814388	9.6823	5.04765e-120	5.43127e-116	VCT_CCC	TRIO
0.679432	8.7312	5.72054e-120	6.15531e-116	VCT_CCC	MYH9
-0.609723	8.41544	9.19804e-120	9.89709e-116	VCT_CCC	AC097478.1
0.238291	7.81536	2.47793e-119	2.66625e-115	VCT_CCC	CIP2A
0.318297	7.87917	1.19495e-118	1.28576e-114	VCT_CCC	FGFR1
0.324339	7.90007	1.79554e-118	1.932e-114	VCT_CCC	RRM1
-0.692654	8.72091	2.22384e-118	2.39285e-114	VCT_CCC	IKZF2
0.39934	7.9864	2.40854e-118	2.59159e-114	VCT_CCC	SKIL
0.478603	8.0905	5.49768e-118	5.91551e-114	VCT_CCC	ADAMTS1
-0.768719	9.23481	7.46662e-118	8.03408e-114	VCT_CCC	ANKH
0.347465	7.91481	9.31446e-118	1.00224e-113	VCT_CCC	TUBB6
-0.720686	8.88849	1.10187e-117	1.18561e-113	VCT_CCC	GALNT11
-0.58785	8.37445	2.87938e-117	3.09822e-113	VCT_CCC	NPL
-0.808027	9.22095	3.12794e-117	3.36567e-113	VCT_CCC	OXR1
-0.810226	9.30648	2.3175e-115	2.49363e-111	VCT_CCC	TMEM117
0.188251	7.7811	2.40112e-115	2.58361e-111	VCT_CCC	ADCY3
-0.805845	8.69291	4.68948e-115	5.04588e-111	VCT_CCC	2022-03-03
0.43444	7.99111	5.4924e-115	5.90982e-111	VCT_CCC	CREB5
0.173501	7.77313	6.1143e-115	6.57899e-111	VCT_CCC	HMMR
-0.814231	9.50472	1.30401e-114	1.40311e-110	VCT_CCC	PTPRK
0.183535	7.77875	2.54536e-114	2.73881e-110	VCT_CCC	PFKFB3
0.211527	7.79891	5.72235e-114	6.15725e-110	VCT_CCC	ADAM8
0.137265	7.75591	6.10394e-114	6.56784e-110	VCT_CCC	DLGAP5
0.700963	8.62594	8.24499e-114	8.87161e-110	VCT_CCC	MYO1E
-0.680341	8.66162	8.97994e-114	9.66241e-110	VCT_CCC	PLPP3
-0.70398	8.58843	2.52994e-113	2.72221e-109	VCT_CCC	DLC1
0.552957	8.25696	2.91149e-113	3.13276e-109	VCT_CCC	ENO1
-0.770489	9.05269	6.76557e-113	7.27975e-109	VCT_CCC	EFEMP1
-0.641489	8.58304	1.12493e-112	1.21042e-108	VCT_CCC	ITGB8
0.568399	8.30034	1.13273e-112	1.21882e-108	VCT_CCC	MID1
-0.728041	8.89373	7.18823e-112	7.73454e-108	VCT_CCC	ATP2B1
0.232692	7.8177	8.94161e-112	9.62117e-108	VCT_CCC	PLXND1
0.256078	7.84218	1.18104e-111	1.2708e-107	VCT_CCC	MASTL
0.770588	9.82309	1.57532e-111	1.69505e-107	VCT_CCC	TEAD1
0.208317	7.80238	9.99149e-111	1.07508e-106	VCT_CCC	C21orf58
-0.783249	9.591	1.71005e-110	1.84001e-106	VCT_CCC	RGPD1
0.433536	8.08107	1.91306e-110	2.05846e-106	VCT_CCC	SLC44A2
0.530369	8.24074	2.13388e-110	2.29606e-106	VCT_CCC	COTL1
0.216456	7.80089	2.56346e-110	2.75828e-106	VCT_CCC	RTKN2
0.254778	7.83646	2.82812e-110	3.04306e-106	VCT_CCC	STIL
-0.683129	8.61111	3.00488e-110	3.23325e-106	VCT_CCC	SPRY4-AS1
0.173526	7.77922	1.18189e-109	1.27171e-105	VCT_CCC	FOXM1
0.336378	7.92283	1.51801e-109	1.63338e-105	VCT_CCC	LINC01804
0.553437	8.32591	2.20632e-109	2.374e-105	VCT_CCC	KRT19
0.302462	7.88635	2.28226e-109	2.45571e-105	VCT_CCC	ZGRF1
0.45735	8.06641	2.65336e-109	2.85501e-105	VCT_CCC	LY6E
0.272498	7.84851	2.59472e-108	2.79192e-104	VCT_CCC	TNFRSF10B
0.306946	7.90063	2.83651e-108	3.05209e-104	VCT_CCC	NEK6
-0.785436	9.85213	4.23578e-108	4.5577e-104	VCT_CCC	ANK3
0.828277	10.3009	5.60797e-108	6.03418e-104	VCT_CCC	MAML2
-0.724443	9.21298	6.88393e-108	7.40711e-104	VCT_CCC	TCAF1
0.257982	7.84959	1.15324e-107	1.24089e-103	VCT_CCC	DNMT3B
0.148728	7.76534	3.58337e-107	3.85571e-103	VCT_CCC	SGO1
0.108047	7.74601	9.06064e-107	9.74925e-103	VCT_CCC	CDCA3
0.12775	7.75273	1.21842e-106	1.31102e-102	VCT_CCC	UBE2C
0.711072	8.90171	1.70221e-106	1.83158e-102	VCT_CCC	GAB2
0.256299	7.8478	3.55912e-106	3.82961e-102	VCT_CCC	CHAF1A
0.292229	7.86682	4.08219e-106	4.39244e-102	VCT_CCC	DIO2
0.344361	7.93392	4.62143e-106	4.97266e-102	VCT_CCC	JAK1
-0.581446	8.52795	9.5174e-106	1.02407e-101	VCT_CCC	ORMDL1
0.146525	7.76546	3.29645e-105	3.54698e-101	VCT_CCC	SKA3
0.533617	8.22798	1.22169e-104	1.31453e-100	VCT_CCC	AP003086.2
0.830294	8.64062	3.69336e-104	3.97406e-100	VCT_CCC	MT-CO2
-0.772068	9.52586	4.76051e-104	5.12231e-100	VCT_CCC	GRAMD1B
0.383195	7.99865	1.12547e-103	1.211e-99	VCT_CCC	PROSER2
-0.609749	8.7468	1.43961e-103	1.54902e-99	VCT_CCC	MTMR10
-1.2565	10.8353	3.78512e-103	4.07278e-99	VCT_CCC	SEMA6D
-0.588256	8.51777	4.26041e-103	4.5842e-99	VCT_CCC	BTBD3
0.896519	8.82692	1.46717e-102	1.57868e-98	VCT_CCC	MT-CO3
0.372956	7.99231	1.49855e-102	1.61244e-98	VCT_CCC	SRGAP2
-0.62091	8.74118	2.10894e-102	2.26922e-98	VCT_CCC	TMEM168
-0.668105	8.84088	3.56319e-102	3.834e-98	VCT_CCC	CDKL5
-0.594262	8.52899	4.56836e-102	4.91555e-98	VCT_CCC	SLC26A2
-0.667619	9.5444	1.54613e-101	1.66364e-97	VCT_CCC	BRD4
0.148964	7.76771	2.53301e-101	2.72552e-97	VCT_CCC	STRIP2
-0.781038	10.2319	4.34231e-101	4.67233e-97	VCT_CCC	USP25
0.450126	8.11091	9.20763e-101	9.90741e-97	VCT_CCC	BARD1
0.110587	7.749	1.85261e-100	1.99341e-96	VCT_CCC	CEP55
0.374657	7.98223	3.83088e-100	4.12203e-96	VCT_CCC	KLF6
0.228071	7.82818	1.09339e-99	1.17649e-95	VCT_CCC	TCOF1
-0.829092	9.70153	1.28718e-99	1.38501e-95	VCT_CCC	AL136962.1
0.362197	7.96911	3.32982e-99	3.58288e-95	VCT_CCC	MIR4435-2HG
0.585105	8.5234	3.69151e-99	3.97207e-95	VCT_CCC	LIMS1
-0.679507	8.89685	6.07719e-99	6.53906e-95	VCT_CCC	SLC13A3
0.0957409	7.74199	7.62956e-99	8.2094e-95	VCT_CCC	IRX4
0.209993	7.80271	1.22222e-98	1.31511e-94	VCT_CCC	CDH5
0.117003	7.75254	2.31634e-97	2.49238e-93	VCT_CCC	CDCA5
0.14697	7.76651	3.89421e-97	4.19017e-93	VCT_CCC	BIRC5
-0.704598	9.41399	4.55916e-97	4.90565e-93	VCT_CCC	MB21D2
0.24106	7.8454	4.59846e-97	4.94794e-93	VCT_CCC	POLA2
0.717421	9.29788	9.68731e-97	1.04235e-92	VCT_CCC	CLIC4
-0.693167	9.38915	1.80658e-96	1.94388e-92	VCT_CCC	ITIH5
0.520079	8.33506	8.91882e-96	9.59665e-92	VCT_CCC	MAP4K4
-0.463823	8.21038	1.52724e-95	1.64331e-91	VCT_CCC	GSTA3
0.603147	8.79118	2.26688e-95	2.43916e-91	VCT_CCC	IQGAP1
0.166909	7.77565	3.56791e-95	3.83907e-91	VCT_CCC	CCDC81
-0.661395	9.19888	4.27025e-95	4.59478e-91	VCT_CCC	MCTP2
0.52541	8.2899	1.26262e-94	1.35858e-90	VCT_CCC	SH3KBP1
0.870163	8.74777	3.20529e-94	3.44889e-90	VCT_CCC	MT-CO1
0.132379	7.76045	1.24451e-93	1.33909e-89	VCT_CCC	DEPDC1
0.710526	9.63836	2.06729e-93	2.2244e-89	VCT_CCC	PICALM
-0.702937	9.43462	6.89396e-93	7.4179e-89	VCT_CCC	FMN1
-0.524768	8.39092	4.19831e-92	4.51738e-88	VCT_CCC	OLR1
-0.630966	8.46579	7.54727e-92	8.12086e-88	VCT_CCC	DSCAM
0.682097	8.39378	8.08453e-92	8.69895e-88	VCT_CCC	MT-ND4
0.10067	7.74536	5.70812e-91	6.14194e-87	VCT_CCC	ITGA2B
-0.588384	8.58616	4.50795e-90	4.85055e-86	VCT_CCC	AP1S3
0.120721	7.75751	6.47281e-90	6.96474e-86	VCT_CCC	PRC1
0.22437	7.82303	7.79631e-90	8.38882e-86	VCT_CCC	LAMA1
0.337774	7.96709	8.33788e-90	8.97156e-86	VCT_CCC	PUS7
-0.572818	8.84978	1.3894e-89	1.49499e-85	VCT_CCC	NCBP3
0.247633	7.86086	1.66225e-89	1.78858e-85	VCT_CCC	NCAPD2
0.19151	7.80329	2.37551e-89	2.55604e-85	VCT_CCC	TRABD2A
-0.723171	8.79961	3.0298e-89	3.26006e-85	VCT_CCC	GALNT18
0.161495	7.78102	1.06475e-88	1.14567e-84	VCT_CCC	RASGRF1
0.148715	7.77453	1.58247e-88	1.70273e-84	VCT_CCC	TONSL
-0.538585	8.51937	2.31541e-88	2.49138e-84	VCT_CCC	RASSF6
0.203694	7.81471	3.63954e-88	3.91615e-84	VCT_CCC	CENPI
-0.664707	9.24659	3.70828e-88	3.9901e-84	VCT_CCC	CRYBG1
0.16225	7.77696	4.29132e-88	4.61746e-84	VCT_CCC	REEP1
0.244865	7.83834	4.59304e-88	4.94211e-84	VCT_CCC	AC064834.1
0.401654	8.09247	4.66001e-88	5.01417e-84	VCT_CCC	PKM
-0.653816	9.7005	5.97082e-88	6.4246e-84	VCT_CCC	GNAS
-0.895169	9.17944	9.31238e-88	1.00201e-83	VCT_CCC	NRXN3
0.183574	7.79756	1.75905e-87	1.89273e-83	VCT_CCC	FBLIM1
0.146451	7.76658	2.92139e-87	3.14342e-83	VCT_CCC	SLCO4A1
0.582527	8.61574	3.96612e-87	4.26754e-83	VCT_CCC	EIF4G3
0.248527	7.86046	7.465e-87	8.03234e-83	VCT_CCC	EFNA1
-0.645546	9.54145	8.84172e-87	9.51369e-83	VCT_CCC	EVI5
0.0897282	7.74275	1.37364e-86	1.47804e-82	VCT_CCC	NOTCH1
0.218032	7.83262	3.25257e-86	3.49977e-82	VCT_CCC	SMC2
0.235655	7.84335	5.93157e-86	6.38237e-82	VCT_CCC	KPNA2
0.0847189	7.74129	9.44278e-86	1.01604e-81	VCT_CCC	HJURP
0.296203	7.9216	2.14027e-85	2.30293e-81	VCT_CCC	ZNF93
-0.632479	8.98408	3.09655e-85	3.33189e-81	VCT_CCC	NR3C1
0.649366	8.9353	3.54389e-85	3.81322e-81	VCT_CCC	ACTB
-0.723916	8.61479	1.04794e-84	1.12758e-80	VCT_CCC	MAPK4
0.151486	7.75667	1.92182e-84	2.06788e-80	VCT_CCC	ITGA2
0.146448	7.77351	2.77183e-84	2.98249e-80	VCT_CCC	FBLN7
0.271076	7.89261	1.12354e-83	1.20893e-79	VCT_CCC	LDHA
-0.589686	8.53597	2.40323e-83	2.58588e-79	VCT_CCC	AL390957.1
0.282763	7.90131	4.38388e-83	4.71706e-79	VCT_CCC	ITGA5
0.073828	7.73806	7.69491e-83	8.27972e-79	VCT_CCC	AC011139.1
0.174005	7.79576	1.75597e-82	1.88942e-78	VCT_CCC	PDLIM7
0.151745	7.77794	1.97197e-82	2.12184e-78	VCT_CCC	ECM2
0.431524	8.05184	5.54396e-82	5.9653e-78	VCT_CCC	MT-ND2
0.218034	7.84153	9.88011e-82	1.0631e-77	VCT_CCC	ORC6
-0.634913	9.10741	1.09239e-81	1.17542e-77	VCT_CCC	TP63
0.32106	7.92882	1.68615e-81	1.8143e-77	VCT_CCC	MT-ND5
0.210036	7.83374	1.85568e-81	1.99671e-77	VCT_CCC	WDR34
0.22198	7.83856	1.98462e-81	2.13545e-77	VCT_CCC	MYADM
0.477341	8.43155	2.59849e-81	2.79597e-77	VCT_CCC	MYO9B
-0.541829	8.48407	3.78639e-81	4.07416e-77	VCT_CCC	MEIS1
0.5775	8.80901	3.93558e-81	4.23469e-77	VCT_CCC	PAWR
0.171805	7.79623	1.24945e-80	1.34441e-76	VCT_CCC	SPECC1
0.502146	8.41599	1.31475e-80	1.41468e-76	VCT_CCC	BAIAP2L1
0.114209	7.75531	1.91347e-80	2.05889e-76	VCT_CCC	NT5DC2
0.132413	7.76857	2.37479e-80	2.55527e-76	VCT_CCC	CENPN
-0.533523	8.34725	2.70399e-80	2.90949e-76	VCT_CCC	LINC01725
-0.626163	8.64909	4.89129e-80	5.26303e-76	VCT_CCC	MACROD2
0.268787	7.91111	4.9e-80	5.2724e-76	VCT_CCC	PTPN18
-0.503408	8.47987	4.95246e-80	5.32885e-76	VCT_CCC	SLC13A4
0.422499	8.21481	5.46954e-80	5.88523e-76	VCT_CCC	WEE1
0.558747	8.30718	6.87295e-80	7.39529e-76	VCT_CCC	MT-CYB
0.594857	9.06826	8.36733e-80	9.00325e-76	VCT_CCC	RAPGEF1
-0.718175	9.67993	9.84579e-80	1.05941e-75	VCT_CCC	TPK1
-0.611891	9.17421	1.03338e-79	1.11191e-75	VCT_CCC	SLC43A2
-0.453658	8.23815	2.36074e-79	2.54016e-75	VCT_CCC	SEL1L3
0.473726	8.12828	2.58839e-79	2.78511e-75	VCT_CCC	MT-ND1
0.288704	7.92516	2.74062e-79	2.94891e-75	VCT_CCC	PYGL
0.213234	7.83248	2.90731e-79	3.12826e-75	VCT_CCC	WDR76
-0.494346	8.43401	3.22023e-79	3.46497e-75	VCT_CCC	SLC27A2
0.0800345	7.74113	5.36919e-79	5.77725e-75	VCT_CCC	ARHGEF39
0.258329	7.90205	7.40141e-79	7.96391e-75	VCT_CCC	RANGAP1
0.424784	8.17805	7.72673e-79	8.31397e-75	VCT_CCC	MGLL
-0.741916	10.6522	8.26595e-79	8.89416e-75	VCT_CCC	TBL1X
-0.579819	8.93073	1.11123e-78	1.19569e-74	VCT_CCC	N4BP2
0.115343	7.75949	1.47898e-78	1.59138e-74	VCT_CCC	INCENP
0.116347	7.75356	2.22271e-78	2.39164e-74	VCT_CCC	SCD
0.269329	7.9132	3.45619e-78	3.71886e-74	VCT_CCC	C19orf48
0.169006	7.79543	4.4557e-78	4.79433e-74	VCT_CCC	CCDC150
0.353425	8.0492	4.64921e-78	5.00255e-74	VCT_CCC	MFAP5
-0.491714	8.45919	9.5754e-78	1.03031e-73	VCT_CCC	PTPN9
0.386706	8.06207	1.38688e-77	1.49228e-73	VCT_CCC	TUBB
0.138873	7.77426	1.52268e-77	1.6384e-73	VCT_CCC	CENPA
0.569701	10.3715	2.0342e-77	2.1888e-73	VCT_CCC	NEAT1
-0.626711	8.89183	2.2697e-77	2.4422e-73	VCT_CCC	CNNM2
0.473932	8.36722	2.84123e-77	3.05716e-73	VCT_CCC	DIAPH1
0.203364	7.82619	2.88466e-77	3.1039e-73	VCT_CCC	SLC6A6
0.168937	7.7966	4.57388e-77	4.9215e-73	VCT_CCC	CAPN2
0.550788	8.84618	4.69605e-77	5.05295e-73	VCT_CCC	MAP4
0.298303	7.95194	8.27201e-77	8.90069e-73	VCT_CCC	PITPNM2
0.154838	7.78558	8.30121e-77	8.9321e-73	VCT_CCC	WDR62
0.488279	8.46219	2.08623e-76	2.24478e-72	VCT_CCC	TET3
-0.520359	8.59436	3.66238e-76	3.94072e-72	VCT_CCC	SMAGP
0.0967155	7.74746	4.30975e-76	4.6373e-72	VCT_CCC	UHRF1
0.320551	7.97798	4.44423e-76	4.78199e-72	VCT_CCC	ELOVL5
0.2836	7.93757	5.68099e-76	6.11274e-72	VCT_CCC	RUNX1
0.130471	7.76869	8.01482e-76	8.62394e-72	VCT_CCC	FADS1
0.305958	7.97884	1.17794e-75	1.26747e-71	VCT_CCC	SH3GL1
-0.584571	9.71756	2.28058e-75	2.4539e-71	VCT_CCC	GULP1
0.368303	8.09812	2.59619e-75	2.7935e-71	VCT_CCC	FOXN2
0.307821	7.9272	2.6849e-75	2.88895e-71	VCT_CCC	HIP1
-0.485793	8.43161	2.81256e-75	3.02632e-71	VCT_CCC	WLS
0.105349	7.75313	3.67721e-75	3.95668e-71	VCT_CCC	FAM78A
0.114941	7.75889	4.82175e-75	5.1882e-71	VCT_CCC	ASF1B
0.593499	8.42437	6.37786e-75	6.86258e-71	VCT_CCC	MT-ATP6
-0.640264	9.12322	6.82279e-75	7.34133e-71	VCT_CCC	NEBL
0.398726	8.1636	8.19971e-75	8.82289e-71	VCT_CCC	DAB2IP
0.612953	8.75157	9.17092e-75	9.86791e-71	VCT_CCC	SMYD3
0.0886513	7.74553	1.1868e-74	1.277e-70	VCT_CCC	E2F2
0.348256	8.04877	4.48099e-74	4.82154e-70	VCT_CCC	CCNE1
-0.550188	8.80169	5.20681e-74	5.60252e-70	VCT_CCC	SLC35D1
0.360913	8.12291	5.98027e-74	6.43477e-70	VCT_CCC	SMC1A
0.273408	7.91593	9.1546e-74	9.85035e-70	VCT_CCC	Z94721.1
-0.66209	9.48035	1.81939e-73	1.95767e-69	VCT_CCC	NRK
0.408051	8.15461	1.98148e-73	2.13207e-69	VCT_CCC	QSOX1
-0.582114	9.39369	2.05483e-73	2.211e-69	VCT_CCC	TACC2
0.133012	7.77327	3.71825e-73	4.00083e-69	VCT_CCC	E2F1
0.0862069	7.74446	5.12921e-73	5.51903e-69	VCT_CCC	SERPINB7
-0.6106	9.24215	5.42291e-73	5.83505e-69	VCT_CCC	GCNT2
0.521412	8.64856	5.50237e-73	5.92055e-69	VCT_CCC	RTN4
0.278694	7.88635	6.64065e-73	7.14534e-69	VCT_CCC	CYR61
0.517051	8.49328	7.89656e-73	8.4967e-69	VCT_CCC	CMSS1
0.136486	7.77611	1.03575e-72	1.11447e-68	VCT_CCC	ZWINT
-0.475156	8.41107	1.62706e-72	1.75071e-68	VCT_CCC	L1TD1
0.130769	7.77253	1.63068e-72	1.75462e-68	VCT_CCC	RAD54B
-0.684491	9.38971	1.90199e-72	2.04654e-68	VCT_CCC	RAP2C-AS1
0.356209	8.06701	3.14055e-72	3.37923e-68	VCT_CCC	FILIP1L
-0.525577	8.92404	3.51466e-72	3.78177e-68	VCT_CCC	MTMR3
0.110045	7.75589	4.78994e-72	5.15398e-68	VCT_CCC	CDC25C
0.0843357	7.73993	5.12264e-72	5.51197e-68	VCT_CCC	BIRC7
-0.439436	8.28498	5.13979e-72	5.53042e-68	VCT_CCC	F5
0.331672	7.96455	6.42613e-72	6.91452e-68	VCT_CCC	MYCNUT
0.426756	8.27343	7.52544e-72	8.09737e-68	VCT_CCC	NABP1
0.19825	7.825	8.10585e-72	8.72189e-68	VCT_CCC	ELOVL6
-0.500411	8.39015	8.90399e-72	9.58069e-68	VCT_CCC	ANKRD44
0.134521	7.77435	1.00558e-71	1.082e-67	VCT_CCC	WFS1
-0.867209	9.21679	1.24926e-71	1.34421e-67	VCT_CCC	AC011287.1
0.13517	7.7653	1.32431e-71	1.42496e-67	VCT_CCC	CCBE1
0.44205	8.33802	1.81998e-71	1.9583e-67	VCT_CCC	NSD2
0.267012	7.91967	2.66133e-71	2.86359e-67	VCT_CCC	SLC25A33
0.201424	7.83659	3.1463e-71	3.38542e-67	VCT_CCC	GINS1
0.249902	7.89312	3.26086e-71	3.50869e-67	VCT_CCC	SPATA22
-0.720696	9.63945	3.27842e-71	3.52758e-67	VCT_CCC	PEG10
0.107964	7.75608	3.59023e-71	3.86309e-67	VCT_CCC	KIF7
0.575182	10.5223	1.81966e-70	1.95796e-66	VCT_CCC	FNDC3B
0.082812	7.745	1.86877e-70	2.01079e-66	VCT_CCC	NLGN2
0.507456	8.58693	2.81176e-70	3.02546e-66	VCT_CCC	PLCL2
0.10386	7.75506	3.21182e-70	3.45591e-66	VCT_CCC	ST6GALNAC2
0.309294	7.9903	4.36094e-70	4.69237e-66	VCT_CCC	SLC39A8
0.306159	7.97705	5.40475e-70	5.81551e-66	VCT_CCC	BRCA2
-0.652051	10.9985	7.80551e-70	8.39872e-66	VCT_CCC	MSI2
0.440394	8.33754	8.48656e-70	9.13153e-66	VCT_CCC	ZNF331
0.347681	8.10291	9.61e-70	1.03404e-65	VCT_CCC	NUP107
0.164828	7.80312	1.06752e-69	1.14865e-65	VCT_CCC	TYMS
-0.575469	10.9047	1.31992e-69	1.42023e-65	VCT_CCC	FTX
0.115164	7.75884	1.35868e-69	1.46194e-65	VCT_CCC	CDC20
-0.430639	8.3214	1.53221e-69	1.64866e-65	VCT_CCC	EVA1A
0.28473	7.96073	2.26767e-69	2.44001e-65	VCT_CCC	SLC16A3
0.325577	8.05967	2.85408e-69	3.07099e-65	VCT_CCC	NUP155
-0.541929	8.97407	3.01845e-69	3.24785e-65	VCT_CCC	ZNF518A
0.226017	7.87575	3.46452e-69	3.72783e-65	VCT_CCC	LIG1
0.1572	7.79575	3.80492e-69	4.09409e-65	VCT_CCC	ARHGEF2
0.198365	7.83778	6.07669e-69	6.53851e-65	VCT_CCC	SASS6
0.359943	8.13076	6.79252e-69	7.30875e-65	VCT_CCC	NET1
0.681799	9.53611	9.71247e-69	1.04506e-64	VCT_CCC	VCL
0.142333	7.78458	1.10675e-68	1.19086e-64	VCT_CCC	PLK4
-0.556537	8.68216	1.18851e-68	1.27883e-64	VCT_CCC	BNC2
0.103525	7.75172	1.3544e-68	1.45733e-64	VCT_CCC	ANKRD33B
0.222991	7.85411	1.68841e-68	1.81673e-64	VCT_CCC	STMN1
-0.61277	9.9118	1.76098e-68	1.89482e-64	VCT_CCC	NCOA3
-0.569772	9.09317	1.96648e-68	2.11594e-64	VCT_CCC	TLE4
0.113463	7.76238	2.10648e-68	2.26657e-64	VCT_CCC	NDE1
0.323249	8.01961	2.22744e-68	2.39672e-64	VCT_CCC	IPO9-AS1
-0.581335	9.1795	3.4738e-68	3.7378e-64	VCT_CCC	VWA8
-0.470393	8.54497	8.84484e-68	9.51705e-64	VCT_CCC	SLC19A3
-0.549364	9.41923	1.19376e-67	1.28448e-63	VCT_CCC	N4BP2L2
0.449508	8.3263	1.21587e-67	1.30827e-63	VCT_CCC	SLC7A2
0.503513	8.76178	1.34485e-67	1.44706e-63	VCT_CCC	GATA3
0.441264	8.41468	1.34927e-67	1.45182e-63	VCT_CCC	KPNB1
0.424835	8.29727	1.6698e-67	1.79671e-63	VCT_CCC	PLEKHA6
0.220854	7.87346	2.37334e-67	2.55372e-63	VCT_CCC	TTF2
0.365113	8.10379	3.7219e-67	4.00476e-63	VCT_CCC	TET1
-0.703283	9.4012	4.59633e-67	4.94565e-63	VCT_CCC	C5orf17
-0.492058	8.63594	6.06446e-67	6.52536e-63	VCT_CCC	BMPR1A
-0.637709	9.82207	1.61508e-66	1.73783e-62	VCT_CCC	ZNRF3
-0.441287	8.45095	1.68728e-66	1.81552e-62	VCT_CCC	SIAH2
0.127553	7.77441	1.80819e-66	1.94562e-62	VCT_CCC	CDC6
0.344805	8.09299	3.81415e-66	4.10403e-62	VCT_CCC	DDX21
-0.477007	8.57179	5.72474e-66	6.15982e-62	VCT_CCC	PDCD4
0.158332	7.7997	8.47546e-66	9.11959e-62	VCT_CCC	ANKRD36
0.0936423	7.74981	9.22647e-66	9.92768e-62	VCT_CCC	FAM83D
-0.642793	9.65289	3.26402e-65	3.51208e-61	VCT_CCC	ESRRG
0.374802	8.13685	4.49114e-65	4.83247e-61	VCT_CCC	HSPG2
0.355571	8.08159	4.84905e-65	5.21758e-61	VCT_CCC	AFAP1
-0.555434	8.91746	5.28163e-65	5.68303e-61	VCT_CCC	NR2F2-AS1
0.182956	7.82675	5.48102e-65	5.89758e-61	VCT_CCC	ZNF519
0.073048	7.74157	6.04304e-65	6.50231e-61	VCT_CCC	PSRC1
-0.673827	8.53053	6.21743e-65	6.68996e-61	VCT_CCC	KIF26B
0.125339	7.77175	7.27214e-65	7.82483e-61	VCT_CCC	FADS2
0.33665	8.0944	7.47094e-65	8.03873e-61	VCT_CCC	ATAD5
0.452449	8.57022	7.52003e-65	8.09156e-61	VCT_CCC	GNB1
-0.532449	8.96201	7.89486e-65	8.49487e-61	VCT_CCC	LATS2
-0.55181	9.57411	9.0368e-65	9.7236e-61	VCT_CCC	PDE4DIP
0.2405	7.90593	1.11523e-64	1.19998e-60	VCT_CCC	XRCC2
-0.723853	10.617	1.73269e-64	1.86438e-60	VCT_CCC	DIAPH2
-0.3854	8.10837	1.78321e-64	1.91873e-60	VCT_CCC	SLC1A2
0.599138	9.13896	2.32313e-64	2.49969e-60	VCT_CCC	XYLT1
0.235342	7.8874	3.44614e-64	3.70805e-60	VCT_CCC	MIR181A2HG
-0.488287	8.70608	3.94161e-64	4.24117e-60	VCT_CCC	WWP1
0.145711	7.78866	1.0365e-63	1.11527e-59	VCT_CCC	CYTOR
0.118942	7.76551	1.17786e-63	1.26738e-59	VCT_CCC	SLC6A11
0.433977	8.3525	1.28872e-63	1.38666e-59	VCT_CCC	HELLS
0.103629	7.75891	1.48687e-63	1.59987e-59	VCT_CCC	TK1
0.0944806	7.7523	1.75322e-63	1.88646e-59	VCT_CCC	DSCC1
-0.484458	8.62496	2.94742e-63	3.17142e-59	VCT_CCC	CMYA5
-0.429468	8.48248	2.96955e-63	3.19524e-59	VCT_CCC	EXTL2
0.1642	7.8033	3.22663e-63	3.47186e-59	VCT_CCC	TRIM71
0.265594	7.94584	5.62104e-63	6.04824e-59	VCT_CCC	TMEM254-AS1
0.126285	7.77466	7.43817e-63	8.00347e-59	VCT_CCC	SGO2
-0.55592	9.00792	8.37212e-63	9.0084e-59	VCT_CCC	GAREM1
0.0985306	7.75341	9.82988e-63	1.05769e-58	VCT_CCC	CKAP2L
0.21002	7.86959	1.0676e-62	1.14874e-58	VCT_CCC	SRGAP2C
0.0887699	7.74932	1.08962e-62	1.17243e-58	VCT_CCC	EIF4EBP1
0.159345	7.78458	1.46132e-62	1.57238e-58	VCT_CCC	BACH2
-0.482705	8.79471	2.23461e-62	2.40444e-58	VCT_CCC	EXOC1
0.130732	7.77522	2.38073e-62	2.56167e-58	VCT_CCC	PLS3
0.0527062	7.73371	2.43302e-62	2.61793e-58	VCT_CCC	AC007240.1
0.377194	8.1194	5.90351e-62	6.35218e-58	VCT_CCC	ADGRL3
-0.355458	8.18274	7.3188e-62	7.87503e-58	VCT_CCC	C9orf72
0.14912	7.79855	8.67503e-62	9.33433e-58	VCT_CCC	CENPO
0.097301	7.75591	2.12377e-61	2.28518e-57	VCT_CCC	DDIAS
0.121362	7.77112	2.37666e-61	2.55728e-57	VCT_CCC	AURKA
-0.388209	8.29783	2.41687e-61	2.60055e-57	VCT_CCC	MAP7D2
0.062026	7.73775	2.56687e-61	2.76196e-57	VCT_CCC	FEN1
0.157298	7.80033	2.6728e-61	2.87593e-57	VCT_CCC	H2AFX
-0.405847	8.37091	3.25793e-61	3.50554e-57	VCT_CCC	TCAF2
0.257231	7.92116	3.32751e-61	3.5804e-57	VCT_CCC	IGF2BP2
0.228267	7.89894	6.35636e-61	6.83944e-57	VCT_CCC	SRGAP2B
0.50801	8.51127	6.57772e-61	7.07762e-57	VCT_CCC	AADACL2-AS1
-0.470924	8.77032	6.67996e-61	7.18764e-57	VCT_CCC	MTR
0.0984757	7.75617	1.00866e-60	1.08532e-56	VCT_CCC	FANCD2OS
0.303157	8.05584	2.02415e-60	2.17799e-56	VCT_CCC	SAE1
0.144761	7.77966	2.24483e-60	2.41544e-56	VCT_CCC	HS6ST3
-0.308916	8.04234	2.52571e-60	2.71766e-56	VCT_CCC	TTPA
-0.486603	8.50859	2.60907e-60	2.80736e-56	VCT_CCC	MEIS2
-0.404381	8.18886	3.24009e-60	3.48633e-56	VCT_CCC	NRCAM
0.0857005	7.74952	3.9243e-60	4.22255e-56	VCT_CCC	ITPR3
-0.5256	9.78134	4.06838e-60	4.37758e-56	VCT_CCC	FAM13A
0.448152	8.72476	5.36397e-60	5.77163e-56	VCT_CCC	PRRC2B
-0.476805	8.9295	7.11317e-60	7.65378e-56	VCT_CCC	ECHDC2
0.469152	8.7369	8.857e-60	9.53013e-56	VCT_CCC	PRKDC
0.27056	7.9799	1.18837e-59	1.27868e-55	VCT_CCC	NOP56
0.11358	7.76661	1.27338e-59	1.37015e-55	VCT_CCC	CDC45
0.277257	7.94307	1.31573e-59	1.41573e-55	VCT_CCC	GPR78
0.313168	8.07052	1.60249e-59	1.72428e-55	VCT_CCC	DHTKD1
0.489478	8.56316	1.84316e-59	1.98324e-55	VCT_CCC	FAM107B
-0.547788	9.3369	1.90352e-59	2.04819e-55	VCT_CCC	FLT1
0.130895	7.78083	2.09998e-59	2.25958e-55	VCT_CCC	KIF24
0.136734	7.78851	2.12626e-59	2.28786e-55	VCT_CCC	POC1A
0.255889	7.92358	2.12689e-59	2.28854e-55	VCT_CCC	H2AFZ
0.296424	8.01412	7.01762e-59	7.55096e-55	VCT_CCC	FOS
-0.552877	9.46408	7.21773e-59	7.76628e-55	VCT_CCC	ACBD6
0.108586	7.7641	8.36598e-59	9.00179e-55	VCT_CCC	CCNA2
0.158992	7.81224	8.87392e-59	9.54834e-55	VCT_CCC	SUN2
-0.521297	9.21632	1.31672e-58	1.41679e-54	VCT_CCC	ALDH7A1
0.198267	7.86122	2.01404e-58	2.16711e-54	VCT_CCC	MXRA8
0.20536	7.86667	2.62456e-58	2.82403e-54	VCT_CCC	PA2G4
0.324441	8.03586	3.09206e-58	3.32705e-54	VCT_CCC	KLHL29
0.28666	7.99168	3.63263e-58	3.90871e-54	VCT_CCC	SH3BP5
-0.43911	8.52144	3.89811e-58	4.19436e-54	VCT_CCC	ACYP2
0.111573	7.76383	4.32777e-58	4.65668e-54	VCT_CCC	RGS3
0.162594	7.81043	5.01132e-58	5.39218e-54	VCT_CCC	UPP1
-0.514531	9.51651	6.35744e-58	6.8406e-54	VCT_CCC	DLG5
-0.324211	8.13052	6.40351e-58	6.89017e-54	VCT_CCC	AC124861.1
0.109315	7.76727	1.09649e-57	1.17982e-53	VCT_CCC	RAD51AP1
0.443816	8.60377	1.42384e-57	1.53205e-53	VCT_CCC	LRPPRC
0.321138	8.11754	1.60772e-57	1.72991e-53	VCT_CCC	SNX5
-0.367226	8.24071	3.68739e-57	3.96763e-53	VCT_CCC	TAPT1-AS1
0.241311	7.92579	3.85963e-57	4.15296e-53	VCT_CCC	PLAGL1
0.215735	7.87853	7.08861e-57	7.62734e-53	VCT_CCC	SLC7A5
0.156312	7.81163	1.20441e-56	1.29594e-52	VCT_CCC	CHTF18
0.42633	8.51678	1.23022e-56	1.32372e-52	VCT_CCC	ITSN1
-0.524998	9.15225	1.23242e-56	1.32608e-52	VCT_CCC	CDK6
-0.47846	8.92246	1.51571e-56	1.6309e-52	VCT_CCC	PPFIA1
-0.375735	8.23762	1.68903e-56	1.8174e-52	VCT_CCC	LINC01376
-0.515879	11.4339	2.20336e-56	2.37082e-52	VCT_CCC	RASA1
0.373487	8.21705	2.72455e-56	2.93162e-52	VCT_CCC	RFC3
0.29253	8.05385	3.74405e-56	4.0286e-52	VCT_CCC	KNTC1
0.0864938	7.75232	3.82226e-56	4.11276e-52	VCT_CCC	SPC24
-0.344304	8.16855	6.00762e-56	6.46419e-52	VCT_CCC	HIPK2
0.348098	8.24466	6.66889e-56	7.17573e-52	VCT_CCC	ILF3
-0.525123	8.87573	7.16894e-56	7.71378e-52	VCT_CCC	PARD3B
0.219305	7.89913	8.87732e-56	9.55199e-52	VCT_CCC	CCNG2
-0.467379	8.71494	9.18951e-56	9.88791e-52	VCT_CCC	KANK4
0.296041	8.04675	1.00168e-55	1.07781e-51	VCT_CCC	AC011447.3
0.358262	8.24912	1.02412e-55	1.10195e-51	VCT_CCC	SLC4A7
0.260028	7.97586	1.38706e-55	1.49247e-51	VCT_CCC	WDHD1
-0.408092	8.4589	1.47354e-55	1.58552e-51	VCT_CCC	SH3YL1
-0.413921	8.52208	3.21281e-55	3.45699e-51	VCT_CCC	LINC02583
0.330055	8.16622	3.74953e-55	4.0345e-51	VCT_CCC	MDN1
0.538679	9.05403	4.04978e-55	4.35756e-51	VCT_CCC	TANC2
0.287797	8.03052	4.62196e-55	4.97323e-51	VCT_CCC	CTPS1
0.0532614	7.73506	5.33374e-55	5.73911e-51	VCT_CCC	RRM2
-0.542856	9.7723	5.48845e-55	5.90557e-51	VCT_CCC	APP
0.180635	7.84184	5.76246e-55	6.2004e-51	VCT_CCC	NUF2
-0.383152	8.29964	1.34471e-54	1.44691e-50	VCT_CCC	EPB41L4A
-0.419082	8.38919	2.49755e-54	2.68736e-50	VCT_CCC	AP002026.1
0.39579	8.43029	3.17103e-54	3.41203e-50	VCT_CCC	IPO7
-0.59525	10.4388	3.18018e-54	3.42187e-50	VCT_CCC	THSD7A
0.173895	7.81548	3.88346e-54	4.1786e-50	VCT_CCC	FHOD3
0.184921	7.84407	3.96286e-54	4.26403e-50	VCT_CCC	ELOVL2
0.141054	7.79738	5.00624e-54	5.38671e-50	VCT_CCC	CD276
0.208695	7.88425	7.21876e-54	7.76739e-50	VCT_CCC	ARSG
-0.458948	8.67263	8.63983e-54	9.29646e-50	VCT_CCC	CECR2
-0.387081	8.48395	9.76648e-54	1.05087e-49	VCT_CCC	RSRP1
0.419692	8.33302	1.01541e-53	1.09258e-49	VCT_CCC	PTMA
-0.559749	9.67056	1.19044e-53	1.28091e-49	VCT_CCC	CHST11
0.172274	7.84089	1.71749e-53	1.84802e-49	VCT_CCC	SHMT1
0.270404	8.01188	1.91058e-53	2.05578e-49	VCT_CCC	PDIA5
0.275647	8.00572	4.54605e-53	4.89155e-49	VCT_CCC	TUBA1C
0.181864	7.84666	5.65838e-53	6.08841e-49	VCT_CCC	SPC25
0.328674	8.20998	6.06008e-53	6.52065e-49	VCT_CCC	DNM2
-0.433404	8.71121	6.52057e-53	7.01613e-49	VCT_CCC	TANK
0.326985	8.09241	6.637e-53	7.14141e-49	VCT_CCC	AC087857.1
0.0920402	7.75258	7.21958e-53	7.76826e-49	VCT_CCC	NME1
0.315077	8.11157	7.24227e-53	7.79268e-49	VCT_CCC	KIF21A
-0.524443	9.91545	8.11619e-53	8.73302e-49	VCT_CCC	GNA12
0.0701682	7.74382	9.76067e-53	1.05025e-48	VCT_CCC	CHRNA5
0.255457	7.93978	1.12006e-52	1.20519e-48	VCT_CCC	EGLN3
-0.396307	8.3978	1.54172e-52	1.65889e-48	VCT_CCC	SLC2A9
0.0935173	7.75807	1.74434e-52	1.87691e-48	VCT_CCC	ASPN
0.279838	8.02213	1.74733e-52	1.88012e-48	VCT_CCC	RAB8B
0.0720351	7.74453	2.71154e-52	2.91762e-48	VCT_CCC	DIAPH3-AS1
-0.447349	8.90222	3.67796e-52	3.95748e-48	VCT_CCC	BAZ2B
0.145279	7.80986	5.25032e-52	5.64935e-48	VCT_CCC	DTYMK
0.145386	7.80278	5.79171e-52	6.23188e-48	VCT_CCC	PCNA
-0.554595	9.2502	6.77199e-52	7.28666e-48	VCT_CCC	PPM1H
-0.489546	9.558	8.2193e-52	8.84397e-48	VCT_CCC	BRWD1
-0.35801	8.34745	8.77673e-52	9.44377e-48	VCT_CCC	SH3GLB2
0.3074	8.0432	8.81658e-52	9.48664e-48	VCT_CCC	TUBA1B
0.332419	8.22786	1.07155e-51	1.15299e-47	VCT_CCC	PXN
0.380285	8.43508	1.18427e-51	1.27428e-47	VCT_CCC	RIF1
-0.323012	8.17653	1.31607e-51	1.41609e-47	VCT_CCC	FAM3B
-0.398749	8.5146	1.34885e-51	1.45136e-47	VCT_CCC	USP12
-0.594333	10.2007	1.34939e-51	1.45194e-47	VCT_CCC	ARHGAP24
0.128933	7.78584	1.45012e-51	1.56033e-47	VCT_CCC	UBE2S
0.143724	7.80624	1.54684e-51	1.6644e-47	VCT_CCC	HAUS8
-0.39338	8.49796	1.66024e-51	1.78641e-47	VCT_CCC	GSTA4
0.408134	8.47847	2.03623e-51	2.19098e-47	VCT_CCC	DLEU2
-0.522914	9.9676	2.05841e-51	2.21485e-47	VCT_CCC	NCOA2
0.28914	8.04785	2.06677e-51	2.22384e-47	VCT_CCC	LUZP1
0.444317	8.71258	2.15113e-51	2.31462e-47	VCT_CCC	ATP13A3
-0.320935	8.14695	2.20542e-51	2.37303e-47	VCT_CCC	VSTM5
0.155224	7.82166	2.86771e-51	3.08566e-47	VCT_CCC	SSBP4
0.234263	7.93796	3.28223e-51	3.53168e-47	VCT_CCC	RNF168
-0.461898	8.47724	4.57751e-51	4.9254e-47	VCT_CCC	PPP2R2B
-0.442903	8.34371	4.58464e-51	4.93307e-47	VCT_CCC	NPAS3
-0.465063	8.74046	4.7294e-51	5.08884e-47	VCT_CCC	PRTG
0.280677	8.03267	5.50943e-51	5.92815e-47	VCT_CCC	SIPA1L2
0.28351	8.08333	5.86107e-51	6.30651e-47	VCT_CCC	GCN1
0.147571	7.78152	9.05746e-51	9.74582e-47	VCT_CCC	ARL6IP1
-0.494571	9.20354	9.6453e-51	1.03783e-46	VCT_CCC	LAMC1
-0.551564	8.92843	9.84123e-51	1.05892e-46	VCT_CCC	EFNA5
0.523657	9.40217	1.1022e-50	1.18597e-46	VCT_CCC	THRB
0.195646	7.88083	1.14086e-50	1.22757e-46	VCT_CCC	PLEKHG3
-0.409381	8.3465	1.24508e-50	1.3397e-46	VCT_CCC	AC008591.1
0.297428	8.06075	1.80135e-50	1.93825e-46	VCT_CCC	FGD4
0.0915542	7.76019	1.87607e-50	2.01865e-46	VCT_CCC	ANKRD36B
-0.386966	8.49337	2.25582e-50	2.42726e-46	VCT_CCC	DMXL1
0.0793796	7.74972	2.27119e-50	2.4438e-46	VCT_CCC	PKN3
-0.351197	8.3282	2.46788e-50	2.65544e-46	VCT_CCC	TFCP2L1
-0.468667	9.11262	2.69711e-50	2.90209e-46	VCT_CCC	UBE4B
0.132736	7.78226	3.20008e-50	3.44329e-46	VCT_CCC	MYCNOS
-0.391022	8.32725	4.36883e-50	4.70086e-46	VCT_CCC	DYSF
0.280225	8.06867	4.63528e-50	4.98756e-46	VCT_CCC	TFDP1
-0.355673	8.30788	4.68402e-50	5.04e-46	VCT_CCC	TBX3
-0.246955	7.99836	5.66453e-50	6.09503e-46	VCT_CCC	SEMA3F
-0.566895	9.82448	6.38502e-50	6.87029e-46	VCT_CCC	FAM184A
0.371673	8.42605	6.57104e-50	7.07044e-46	VCT_CCC	NOP58
0.0780629	7.74845	6.69748e-50	7.20648e-46	VCT_CCC	CEACAM1
-0.537337	9.49576	7.33949e-50	7.89729e-46	VCT_CCC	MAML3
0.0722736	7.74637	8.21792e-50	8.84248e-46	VCT_CCC	CDC25A
0.205901	7.87968	8.26294e-50	8.89092e-46	VCT_CCC	HMGB2
0.217199	7.92228	9.72896e-50	1.04684e-45	VCT_CCC	ELF4
-0.458845	9.03292	9.95309e-50	1.07095e-45	VCT_CCC	CEMIP2
0.209764	7.90677	1.10068e-49	1.18434e-45	VCT_CCC	FASN
-0.403032	8.67288	1.12685e-49	1.21249e-45	VCT_CCC	ERVW-1
0.0856715	7.75228	1.36555e-49	1.46933e-45	VCT_CCC	CCNE2
0.111809	7.77598	1.43085e-49	1.53959e-45	VCT_CCC	MTHFD2
0.0961888	7.76281	1.67134e-49	1.79836e-45	VCT_CCC	ORC1
0.200922	7.89813	1.95146e-49	2.09977e-45	VCT_CCC	IVNS1ABP
0.229197	7.93662	1.97528e-49	2.1254e-45	VCT_CCC	STK10
0.0535579	7.73688	2.18422e-49	2.35022e-45	VCT_CCC	KIF20A
0.300439	8.12991	2.49048e-49	2.67975e-45	VCT_CCC	RCC1
0.483459	9.42313	2.4924e-49	2.68182e-45	VCT_CCC	MBNL2
-0.422169	8.55403	2.62029e-49	2.81943e-45	VCT_CCC	SLC40A1
0.123869	7.7867	2.76642e-49	2.97667e-45	VCT_CCC	PHGDH
-0.365588	8.4212	3.46992e-49	3.73364e-45	VCT_CCC	CCDC186
0.192155	7.86146	4.35851e-49	4.68975e-45	VCT_CCC	PLOD2
0.0783354	7.75174	4.64709e-49	5.00027e-45	VCT_CCC	CEP72
0.107217	7.76761	8.37903e-49	9.01584e-45	VCT_CCC	AC004158.1
0.367714	8.36029	9.1295e-49	9.82334e-45	VCT_CCC	ACSL4
-0.410447	8.45988	1.03346e-48	1.11201e-44	VCT_CCC	ABCA1
0.347783	8.17578	1.06923e-48	1.15049e-44	VCT_CCC	CRY1
0.214939	7.92254	1.16897e-48	1.25781e-44	VCT_CCC	HAT1
-0.416867	8.77631	1.23681e-48	1.33081e-44	VCT_CCC	CCDC125
0.139449	7.80492	1.25876e-48	1.35443e-44	VCT_CCC	APOL6
0.145718	7.81528	1.29178e-48	1.38996e-44	VCT_CCC	KIF22
0.358616	8.32178	1.36603e-48	1.46985e-44	VCT_CCC	TIAM1
-0.25219	7.97614	1.79989e-48	1.93668e-44	VCT_CCC	AL391361.2
-0.409577	8.37499	1.87771e-48	2.02041e-44	VCT_CCC	NFIA
-0.379135	8.38395	1.9623e-48	2.11144e-44	VCT_CCC	DAZAP2
-0.469612	9.22147	3.48866e-48	3.75379e-44	VCT_CCC	PDZD2
0.161195	7.82905	3.92177e-48	4.21983e-44	VCT_CCC	TSPAN14
0.0907757	7.7604	4.3168e-48	4.64488e-44	VCT_CCC	POLD1
0.195724	7.8899	5.16018e-48	5.55236e-44	VCT_CCC	CEP78
0.266554	8.00417	5.27896e-48	5.68016e-44	VCT_CCC	ADCY9
-0.35854	8.43612	5.56302e-48	5.98581e-44	VCT_CCC	ANAPC4
0.389951	8.50123	5.71813e-48	6.15271e-44	VCT_CCC	GRB2
0.321718	8.19887	6.97429e-48	7.50434e-44	VCT_CCC	SESTD1
0.180607	7.86342	7.07469e-48	7.61236e-44	VCT_CCC	DBF4
0.0739758	7.74855	7.51583e-48	8.08703e-44	VCT_CCC	CENPM
0.169968	7.83174	8.15972e-48	8.77986e-44	VCT_CCC	PBX3
0.122965	7.78791	8.55807e-48	9.20848e-44	VCT_CCC	SMTN
0.505238	9.40729	9.02364e-48	9.70943e-44	VCT_CCC	TIMP3
0.128874	7.79595	1.07457e-47	1.15624e-43	VCT_CCC	COLGALT1
-0.379021	8.48685	1.16408e-47	1.25255e-43	VCT_CCC	LYPLAL1
-0.416152	8.56827	1.1961e-47	1.287e-43	VCT_CCC	SERTAD2
-0.528812	9.72898	1.21835e-47	1.31095e-43	VCT_CCC	MBNL1
-0.422083	8.4844	1.37795e-47	1.48267e-43	VCT_CCC	PRKN
0.335849	8.25636	1.76912e-47	1.90357e-43	VCT_CCC	SSFA2
0.274531	8.06642	1.79533e-47	1.93177e-43	VCT_CCC	ANP32B
-0.421165	8.74528	1.82676e-47	1.96559e-43	VCT_CCC	AGL
0.168472	7.85182	2.19436e-47	2.36113e-43	VCT_CCC	CENPJ
0.242692	7.96857	2.30184e-47	2.47677e-43	VCT_CCC	CPVL
0.149056	7.81729	3.17942e-47	3.42105e-43	VCT_CCC	ABCC1
0.132927	7.80023	3.60587e-47	3.87991e-43	VCT_CCC	PLK3
-0.52428	9.0061	3.82532e-47	4.11604e-43	VCT_CCC	AC008014.1
0.227569	7.91389	4.19477e-47	4.51357e-43	VCT_CCC	FOSB
-0.334249	8.22235	4.26474e-47	4.58887e-43	VCT_CCC	AC098864.1
-0.376914	8.39303	5.02182e-47	5.40348e-43	VCT_CCC	CPEB4
0.0504779	7.73581	5.21198e-47	5.60809e-43	VCT_CCC	NEK2
-0.394033	8.41908	7.62562e-47	8.20517e-43	VCT_CCC	ANTXR2
0.128292	7.79518	9.19717e-47	9.89616e-43	VCT_CCC	TNNI2
0.13812	7.80892	1.10115e-46	1.18483e-42	VCT_CCC	HIP1R
-0.310067	8.11011	1.58756e-46	1.70821e-42	VCT_CCC	RETREG1
-0.405041	8.66128	2.01548e-46	2.16866e-42	VCT_CCC	WNK2
0.119339	7.77448	2.87056e-46	3.08872e-42	VCT_CCC	GCSH
0.363122	8.25588	2.9719e-46	3.19777e-42	VCT_CCC	NOTUM
0.101344	7.768	3.38457e-46	3.64179e-42	VCT_CCC	OMD
-0.390998	8.53821	3.55315e-46	3.82319e-42	VCT_CCC	RNF43
0.0704973	7.7467	3.69979e-46	3.98097e-42	VCT_CCC	TRIP13
0.300763	8.14498	3.82832e-46	4.11928e-42	VCT_CCC	FANCA
0.199249	7.90818	4.10671e-46	4.41882e-42	VCT_CCC	CCNB1IP1
-0.399308	8.56823	4.13815e-46	4.45265e-42	VCT_CCC	AIG1
-0.497465	8.51328	4.1413e-46	4.45604e-42	VCT_CCC	CACNA2D3
0.149546	7.82567	4.35078e-46	4.68144e-42	VCT_CCC	TCF3
-0.352719	8.38386	4.41924e-46	4.7551e-42	VCT_CCC	ZNF439
0.343114	8.12199	4.44032e-46	4.77778e-42	VCT_CCC	MT-ND3
-0.290302	8.11464	5.02249e-46	5.4042e-42	VCT_CCC	AC053527.1
0.242118	7.99707	6.25684e-46	6.73236e-42	VCT_CCC	NCOR2
-0.457649	9.08947	7.93212e-46	8.53496e-42	VCT_CCC	NEDD4
0.201052	7.90892	7.98355e-46	8.5903e-42	VCT_CCC	PRKCSH
0.229467	7.96808	1.16084e-45	1.24906e-41	VCT_CCC	MFSD12
0.185467	7.88315	1.49559e-45	1.60926e-41	VCT_CCC	FZR1
-0.48554	9.26403	2.23138e-45	2.40097e-41	VCT_CCC	SFMBT2
0.340195	8.24392	2.66343e-45	2.86585e-41	VCT_CCC	MMS22L
-0.308859	8.07407	3.02291e-45	3.25265e-41	VCT_CCC	TOX
0.0908118	7.76024	3.05971e-45	3.29225e-41	VCT_CCC	NUAK1
0.109454	7.77534	3.2681e-45	3.51648e-41	VCT_CCC	CKS1B
-0.340465	8.37424	3.79736e-45	4.08596e-41	VCT_CCC	AK3
0.104431	7.77273	4.61319e-45	4.96379e-41	VCT_CCC	CCNB2
0.388101	8.66639	4.61503e-45	4.96577e-41	VCT_CCC	EPN2
0.141311	7.80411	5.23292e-45	5.63062e-41	VCT_CCC	HIVEP3
-0.230206	7.97118	5.73451e-45	6.17034e-41	VCT_CCC	ACADL
0.257473	8.02227	6.57825e-45	7.07819e-41	VCT_CCC	FARP1
0.25878	8.02391	7.03783e-45	7.57271e-41	VCT_CCC	AP000311.1
-0.282519	8.12718	8.0015e-45	8.60961e-41	VCT_CCC	CDO1
0.210622	7.93341	8.7043e-45	9.36583e-41	VCT_CCC	NUP93
-0.472206	9.84386	1.17657e-44	1.26599e-40	VCT_CCC	QKI
0.100308	7.77126	1.23815e-44	1.33225e-40	VCT_CCC	CENPU
0.321617	8.27851	1.69221e-44	1.82081e-40	VCT_CCC	KHDRBS1
-0.308458	8.24953	1.89848e-44	2.04277e-40	VCT_CCC	ZNF354B
-0.26657	8.04752	2.17169e-44	2.33674e-40	VCT_CCC	LONRF2
-0.283528	8.10223	2.22222e-44	2.39111e-40	VCT_CCC	PIR
0.245352	8.00502	2.50403e-44	2.69434e-40	VCT_CCC	MSH2
-0.464219	8.72914	2.57984e-44	2.77591e-40	VCT_CCC	DISC1
-0.271369	8.0763	2.61117e-44	2.80962e-40	VCT_CCC	NREP
-0.336616	8.23723	2.63554e-44	2.83584e-40	VCT_CCC	GLCE
-0.307963	8.2308	2.68098e-44	2.88473e-40	VCT_CCC	MPP1
0.111356	7.78045	2.86494e-44	3.08268e-40	VCT_CCC	TLE2
0.144345	7.81039	3.17926e-44	3.42088e-40	VCT_CCC	MT-ND4L
0.425217	8.67839	3.60041e-44	3.87404e-40	VCT_CCC	GMDS
0.124234	7.79337	4.19562e-44	4.51449e-40	VCT_CCC	ASCL2
0.21134	7.93847	4.21347e-44	4.53369e-40	VCT_CCC	PPM1G
-0.373565	8.62394	4.3226e-44	4.65112e-40	VCT_CCC	CFLAR
0.22187	7.94395	5.15508e-44	5.54687e-40	VCT_CCC	ATF3
-0.353716	8.30963	5.46488e-44	5.88021e-40	VCT_CCC	TNIK
0.11445	7.78334	5.84865e-44	6.29315e-40	VCT_CCC	GCH1
-0.339178	8.31831	8.09653e-44	8.71187e-40	VCT_CCC	DUSP9
0.187008	7.88253	8.38949e-44	9.02709e-40	VCT_CCC	MGAT4A
0.167902	7.85421	9.79369e-44	1.0538e-39	VCT_CCC	PPP1R14B
0.389968	8.56528	1.12732e-43	1.21299e-39	VCT_CCC	TPM4
0.145016	7.81217	1.18377e-43	1.27373e-39	VCT_CCC	GFOD1
-0.414247	8.82188	1.24601e-43	1.34071e-39	VCT_CCC	COMMD1
0.457581	9.19718	1.42673e-43	1.53517e-39	VCT_CCC	LIMA1
0.094405	7.76264	1.5105e-43	1.6253e-39	VCT_CCC	FABP5
0.194975	7.91302	1.60634e-43	1.72842e-39	VCT_CCC	BRD9
-0.301183	8.16806	2.10222e-43	2.26199e-39	VCT_CCC	SGK3
-0.346199	8.42212	2.48172e-43	2.67033e-39	VCT_CCC	STX7
0.0959312	7.76708	2.67966e-43	2.88331e-39	VCT_CCC	GRIN2D
-0.447942	9.28479	2.78555e-43	2.99725e-39	VCT_CCC	PCCA
0.0936107	7.76424	2.84616e-43	3.06247e-39	VCT_CCC	CNN2
0.395675	8.5224	3.29581e-43	3.54629e-39	VCT_CCC	RASSF8
0.211802	7.95104	3.30156e-43	3.55248e-39	VCT_CCC	HMG20B
0.279389	8.12284	4.17926e-43	4.49688e-39	VCT_CCC	SORT1
0.170005	7.8618	4.20694e-43	4.52667e-39	VCT_CCC	SRM
-0.279245	8.14439	6.97788e-43	7.5082e-39	VCT_CCC	PEX3
0.162335	7.85013	7.27466e-43	7.82754e-39	VCT_CCC	AC011453.1
-0.496969	10.0845	7.3661e-43	7.92593e-39	VCT_CCC	FOXP1
0.0702249	7.74934	8.70722e-43	9.36897e-39	VCT_CCC	C17orf53
0.0956951	7.76667	1.02664e-42	1.10466e-38	VCT_CCC	TYMP
0.12364	7.78647	1.02824e-42	1.10639e-38	VCT_CCC	CLDN7
-0.248848	8.03889	1.07835e-42	1.16031e-38	VCT_CCC	TEC
0.233844	7.94702	1.09844e-42	1.18192e-38	VCT_CCC	CAV1
0.200299	7.92888	1.19715e-42	1.28813e-38	VCT_CCC	PELP1
-0.408308	8.92474	1.45913e-42	1.57003e-38	VCT_CCC	SHTN1
0.244507	8.03972	1.50112e-42	1.61521e-38	VCT_CCC	FDPS
0.0799845	7.75392	1.83284e-42	1.97214e-38	VCT_CCC	FSCN1
0.0920116	7.75948	1.85917e-42	2.00047e-38	VCT_CCC	AC087280.2
0.122349	7.79945	2.13821e-42	2.30071e-38	VCT_CCC	DDX39A
0.237064	7.99356	2.8079e-42	3.0213e-38	VCT_CCC	TAGLN2
-0.372433	8.53169	2.81364e-42	3.02747e-38	VCT_CCC	KDM7A
0.07312	7.74958	3.17865e-42	3.42022e-38	VCT_CCC	NUP62
0.106541	7.77883	3.21958e-42	3.46427e-38	VCT_CCC	CHCHD10
-0.370575	8.58675	3.43079e-42	3.69153e-38	VCT_CCC	PEX14
0.250571	8.04376	3.60911e-42	3.8834e-38	VCT_CCC	AES
0.100514	7.77303	3.89497e-42	4.19098e-38	VCT_CCC	OGN
0.061207	7.74228	4.06411e-42	4.37299e-38	VCT_CCC	DIAPH3-AS2
-0.388405	8.7106	4.58667e-42	4.93526e-38	VCT_CCC	ITGB5
-0.347464	8.47012	5.08342e-42	5.46976e-38	VCT_CCC	KIFC3
0.200679	7.93081	5.17631e-42	5.56971e-38	VCT_CCC	C7orf50
-0.303688	8.1931	5.8349e-42	6.27835e-38	VCT_CCC	AC007388.1
0.105791	7.776	5.83542e-42	6.27891e-38	VCT_CCC	HK2
-0.400462	8.61109	5.99255e-42	6.44798e-38	VCT_CCC	GMDS-DT
-0.425768	9.02298	6.17674e-42	6.64618e-38	VCT_CCC	TNPO1
0.299078	7.92765	7.52825e-42	8.1004e-38	VCT_CCC	RPL18A
0.116619	7.79314	9.58176e-42	1.031e-37	VCT_CCC	CDCA4
0.090416	7.76617	9.99355e-42	1.07531e-37	VCT_CCC	RCCD1
0.268822	8.08094	1.04748e-41	1.12709e-37	VCT_CCC	CD63
-0.460244	9.53538	1.09914e-41	1.18267e-37	VCT_CCC	SCAPER
-0.303288	8.2316	1.16673e-41	1.2554e-37	VCT_CCC	TSGA10
0.155129	7.80099	1.3736e-41	1.478e-37	VCT_CCC	COX6A1
-0.411165	8.92703	1.40978e-41	1.51692e-37	VCT_CCC	SPTLC3
0.135773	7.81035	1.51905e-41	1.6345e-37	VCT_CCC	RUSC2
-0.393302	8.60482	1.75696e-41	1.89049e-37	VCT_CCC	NMD3
0.111108	7.78213	1.96249e-41	2.11164e-37	VCT_CCC	MT-ND6
0.352135	8.31204	2.21261e-41	2.38077e-37	VCT_CCC	SDK2
0.0943746	7.76623	2.56567e-41	2.76066e-37	VCT_CCC	PLAU
0.222484	7.97096	2.75713e-41	2.96667e-37	VCT_CCC	ETS2
-0.362665	8.4557	4.08935e-41	4.40014e-37	VCT_CCC	NAA11
0.140854	7.82544	5.17435e-41	5.5676e-37	VCT_CCC	CHEK1
-0.368697	8.63886	5.35078e-41	5.75744e-37	VCT_CCC	TAX1BP1
-0.354552	8.35909	5.62118e-41	6.04839e-37	VCT_CCC	SLC16A12
-0.426376	8.64166	7.89045e-41	8.49013e-37	VCT_CCC	ENPEP
0.153182	7.84092	8.3616e-41	8.99708e-37	VCT_CCC	MYCN
-0.384566	8.87324	9.02259e-41	9.70831e-37	VCT_CCC	XRN1
0.404551	8.43107	1.12808e-40	1.21381e-36	VCT_CCC	RPSA
0.0906286	7.76707	1.14166e-40	1.22842e-36	VCT_CCC	CDT1
0.287818	8.18096	1.23679e-40	1.33079e-36	VCT_CCC	ZFAS1
-0.43832	9.49468	1.26772e-40	1.36407e-36	VCT_CCC	RIMKLB
0.296263	8.16493	1.29583e-40	1.39432e-36	VCT_CCC	HPGD
0.178828	7.87827	1.30396e-40	1.40306e-36	VCT_CCC	SOX13
0.107253	7.78026	1.39984e-40	1.50623e-36	VCT_CCC	SIMC1
0.37683	8.68376	1.45593e-40	1.56658e-36	VCT_CCC	ISM2
0.186138	7.90268	2.3209e-40	2.49729e-36	VCT_CCC	PIP5K1C
0.525846	9.59213	2.36306e-40	2.54265e-36	VCT_CCC	CSH1
-0.241272	8.03992	2.47326e-40	2.66123e-36	VCT_CCC	CAPRIN2
0.200366	7.91598	2.64755e-40	2.84877e-36	VCT_CCC	MFHAS1
-0.425988	9.32036	2.7238e-40	2.93081e-36	VCT_CCC	TTC7B
0.127747	7.80742	2.7641e-40	2.97417e-36	VCT_CCC	PIM1
0.330066	8.3703	2.77558e-40	2.98652e-36	VCT_CCC	TTLL5
0.137185	7.80948	2.8134e-40	3.02722e-36	VCT_CCC	SLC16A10
0.166554	7.84702	2.9573e-40	3.18206e-36	VCT_CCC	RASGEF1C
0.136135	7.81951	3.21335e-40	3.45757e-36	VCT_CCC	GOLGA8A
0.118439	7.79483	3.44218e-40	3.70378e-36	VCT_CCC	CYBA
0.442866	9.41956	3.88167e-40	4.17667e-36	VCT_CCC	RBFOX2
0.409262	8.79687	4.3774e-40	4.71008e-36	VCT_CCC	PRIM2
0.116102	7.78852	4.54924e-40	4.89498e-36	VCT_CCC	RELB
0.19141	7.92101	4.73732e-40	5.09736e-36	VCT_CCC	VASP
-0.371001	8.77338	4.91393e-40	5.28739e-36	VCT_CCC	HECTD4
0.248098	8.00903	4.92738e-40	5.30186e-36	VCT_CCC	HTRA4
-0.39471	8.86595	5.07651e-40	5.46233e-36	VCT_CCC	NUFIP2
0.16008	7.84963	5.09428e-40	5.48144e-36	VCT_CCC	PTMS
0.0903323	7.7667	5.45534e-40	5.86995e-36	VCT_CCC	AC079594.2
0.200603	7.93864	5.84697e-40	6.29134e-36	VCT_CCC	NCAPD3
-0.389983	8.23973	6.8982e-40	7.42247e-36	VCT_CCC	AC010197.1
-0.4801	9.68147	7.05794e-40	7.59435e-36	VCT_CCC	MED12L
-0.417197	8.93341	7.34385e-40	7.90199e-36	VCT_CCC	CTDSPL
0.0713788	7.74669	8.2746e-40	8.90347e-36	VCT_CCC	JPH2
0.22795	7.98851	8.29676e-40	8.92732e-36	VCT_CCC	CCDC88A
-0.416255	9.33017	8.5694e-40	9.22067e-36	VCT_CCC	UBR3
0.224137	8.00643	8.70722e-40	9.36896e-36	VCT_CCC	SUPT16H
0.267489	8.14068	9.92721e-40	1.06817e-35	VCT_CCC	EIF3B
0.176251	7.87575	1.05309e-39	1.13312e-35	VCT_CCC	ST8SIA1
0.0833449	7.7585	1.15583e-39	1.24368e-35	VCT_CCC	FAT2
0.254341	8.08575	1.2082e-39	1.30002e-35	VCT_CCC	HNRNPF
0.126782	7.80815	1.21771e-39	1.31026e-35	VCT_CCC	UBE2T
0.121497	7.77979	1.26758e-39	1.36391e-35	VCT_CCC	COX8A
0.366914	8.69207	1.30711e-39	1.40645e-35	VCT_CCC	VMP1
0.222193	7.97136	1.3329e-39	1.4342e-35	VCT_CCC	JAM3
-0.488592	9.70086	1.4213e-39	1.52931e-35	VCT_CCC	MYO1D
0.117724	7.7964	2.40756e-39	2.59053e-35	VCT_CCC	TSKS
0.178469	7.89207	2.59857e-39	2.79607e-35	VCT_CCC	IMPA2
0.287293	8.18976	3.21492e-39	3.45926e-35	VCT_CCC	CCDC14
-0.307695	8.31073	3.52665e-39	3.79468e-35	VCT_CCC	NHLRC3
0.261312	8.10489	4.02028e-39	4.32582e-35	VCT_CCC	CORO1C
0.0824324	7.75897	4.92118e-39	5.29519e-35	VCT_CCC	TAP1
0.0815819	7.74968	6.09084e-39	6.55374e-35	VCT_CCC	CACNG4
0.103114	7.77786	6.56821e-39	7.06739e-35	VCT_CCC	SLC35F2
0.0596571	7.74348	6.79207e-39	7.30827e-35	VCT_CCC	SLC16A6
0.261469	8.12689	7.47528e-39	8.0434e-35	VCT_CCC	TTC7A
-0.425058	9.19315	8.0725e-39	8.68601e-35	VCT_CCC	ETV6
-0.399562	8.85202	8.87868e-39	9.55345e-35	VCT_CCC	STRBP
0.0853891	7.76399	9.1756e-39	9.87295e-35	VCT_CCC	PRIM1
0.091246	7.76476	9.5531e-39	1.02791e-34	VCT_CCC	CFAP161
0.111376	7.79157	1.03223e-38	1.11068e-34	VCT_CCC	CENPV
0.377565	8.90997	1.38261e-38	1.48769e-34	VCT_CCC	SMARCC1
-0.265435	8.1399	1.56746e-38	1.68659e-34	VCT_CCC	PNP
0.0482125	7.7376	1.57861e-38	1.69858e-34	VCT_CCC	FAM57A
0.117015	7.79226	1.64624e-38	1.77135e-34	VCT_CCC	CSF1R
0.212302	7.97548	1.74059e-38	1.87287e-34	VCT_CCC	SMC6
0.140177	7.79938	2.02921e-38	2.18343e-34	VCT_CCC	CALM2
-0.387217	8.88991	2.3911e-38	2.57283e-34	VCT_CCC	STIM1
-0.283138	8.21805	2.47434e-38	2.66239e-34	VCT_CCC	DNMT3A
0.137571	7.82355	2.52681e-38	2.71885e-34	VCT_CCC	ABCC5
0.152717	7.84153	2.72895e-38	2.93635e-34	VCT_CCC	MIR181A1HG
0.225991	8.01379	2.82079e-38	3.03517e-34	VCT_CCC	SKI
0.120649	7.80289	3.08617e-38	3.32072e-34	VCT_CCC	DPP7
0.0645744	7.74693	3.11199e-38	3.3485e-34	VCT_CCC	PLEKHG2
0.15029	7.84856	3.41034e-38	3.66953e-34	VCT_CCC	TOMM40
0.359604	8.52942	3.55417e-38	3.82428e-34	VCT_CCC	SPATA5
0.257741	8.11848	4.66667e-38	5.02134e-34	VCT_CCC	EEF1D
0.0822571	7.75794	4.68077e-38	5.03651e-34	VCT_CCC	OR3A2
0.415816	9.05898	7.33507e-38	7.89253e-34	VCT_CCC	SEPT9
0.391061	8.82171	9.2328e-38	9.9345e-34	VCT_CCC	BZW2
0.183358	7.90945	9.33046e-38	1.00396e-33	VCT_CCC	RELL1
0.133897	7.82294	1.21595e-37	1.30836e-33	VCT_CCC	TIMELESS
0.0472081	7.73638	1.25261e-37	1.34781e-33	VCT_CCC	SLC7A4
0.148822	7.8476	1.39796e-37	1.5042e-33	VCT_CCC	AXIN1
-0.414919	8.43311	1.43029e-37	1.539e-33	VCT_CCC	LINC01524
0.178825	7.8835	1.43743e-37	1.54667e-33	VCT_CCC	CNTLN
0.15304	7.83918	1.50207e-37	1.61622e-33	VCT_CCC	IFFO2
0.435977	8.92326	1.70581e-37	1.83545e-33	VCT_CCC	AC069277.1
0.225899	7.9842	1.75639e-37	1.88988e-33	VCT_CCC	EEF1B2
-0.324604	8.43176	1.7865e-37	1.92227e-33	VCT_CCC	DOPEY1
0.183555	7.90412	1.83694e-37	1.97655e-33	VCT_CCC	PLA2G16
-0.435714	9.41791	1.85194e-37	1.99269e-33	VCT_CCC	FOXN3
-0.341498	8.15391	2.19874e-37	2.36584e-33	VCT_CCC	AC008250.1
-0.363438	8.79909	2.24049e-37	2.41077e-33	VCT_CCC	ATP6V1C2
-0.319183	8.4126	2.33474e-37	2.51218e-33	VCT_CCC	KDM5B
0.328076	8.28927	2.78549e-37	2.99719e-33	VCT_CCC	TNFRSF21
0.172242	7.88281	3.14999e-37	3.38939e-33	VCT_CCC	ATP1A1
0.383476	8.59671	3.20271e-37	3.44612e-33	VCT_CCC	POLA1
0.275073	8.20492	3.35159e-37	3.60631e-33	VCT_CCC	CSE1L
0.390018	8.81359	3.37215e-37	3.62844e-33	VCT_CCC	SLC20A2
0.183732	7.91357	4.06862e-37	4.37784e-33	VCT_CCC	POLE2
0.0832733	7.76385	4.143e-37	4.45787e-33	VCT_CCC	FKBP10
0.160833	7.87293	4.69741e-37	5.05442e-33	VCT_CCC	PPRC1
-0.531927	10.6451	4.837e-37	5.20461e-33	VCT_CCC	FHIT
0.177442	7.87281	4.98147e-37	5.36006e-33	VCT_CCC	NR4A1
-0.29679	8.2929	7.21892e-37	7.76756e-33	VCT_CCC	DCBLD1
0.232166	8.02263	7.53e-37	8.10228e-33	VCT_CCC	KALRN
0.171679	7.89916	8.45938e-37	9.10229e-33	VCT_CCC	ATAD3B
0.200431	7.93452	8.73699e-37	9.401e-33	VCT_CCC	GBP2
0.200261	7.93222	9.52337e-37	1.02472e-32	VCT_CCC	GJA5
-0.432219	10.1333	1.00924e-36	1.08595e-32	VCT_CCC	ZFAND3
0.229141	8.03429	1.01727e-36	1.09459e-32	VCT_CCC	RPA1
-0.238997	8.05138	1.11968e-36	1.20478e-32	VCT_CCC	NOX5
0.344889	8.48436	1.17656e-36	1.26598e-32	VCT_CCC	TPD52
0.11624	7.79884	1.18479e-36	1.27484e-32	VCT_CCC	MMP19
0.114978	7.7987	1.26073e-36	1.35655e-32	VCT_CCC	AC091153.2
0.0581239	7.74448	1.27753e-36	1.37462e-32	VCT_CCC	TRAIP
-0.203545	7.93789	1.33156e-36	1.43275e-32	VCT_CCC	AC090579.1
0.0906222	7.76598	1.39323e-36	1.49911e-32	VCT_CCC	STK33
0.305995	8.36995	1.44092e-36	1.55043e-32	VCT_CCC	NAA15
-0.335465	8.3844	1.58581e-36	1.70633e-32	VCT_CCC	DLG2
0.192435	7.93948	1.6658e-36	1.7924e-32	VCT_CCC	FADS3
0.160239	7.86354	1.8809e-36	2.02384e-32	VCT_CCC	ABR
0.168329	7.88325	2.06218e-36	2.2189e-32	VCT_CCC	RHOU
0.164407	7.87969	2.29676e-36	2.47131e-32	VCT_CCC	HNRNPAB
0.165172	7.88557	2.30304e-36	2.47807e-32	VCT_CCC	LMF2
-0.3649	8.69334	2.39141e-36	2.57316e-32	VCT_CCC	TBC1D32
0.180111	7.90995	2.50571e-36	2.69614e-32	VCT_CCC	LAPTM4A
0.143347	7.8277	2.80851e-36	3.02196e-32	VCT_CCC	MIR193BHG
0.17722	7.89159	2.99383e-36	3.22136e-32	VCT_CCC	TNFAIP3
0.0968917	7.77321	4.142e-36	4.45679e-32	VCT_CCC	DAPP1
0.0773579	7.75827	4.19154e-36	4.5101e-32	VCT_CCC	FXYD5
0.193714	7.94754	4.25867e-36	4.58233e-32	VCT_CCC	GEN1
0.212136	7.97914	4.34541e-36	4.67566e-32	VCT_CCC	SH3BP4
0.196133	7.9521	4.86164e-36	5.23113e-32	VCT_CCC	RAD18
-0.298331	8.15546	5.03391e-36	5.41649e-32	VCT_CCC	ANKRD30A
0.161804	7.87101	5.8938e-36	6.34173e-32	VCT_CCC	NLN
-0.445203	9.50806	5.97443e-36	6.42849e-32	VCT_CCC	LGR4
0.267841	8.09949	6.18e-36	6.64968e-32	VCT_CCC	PPIA
-0.402809	9.16269	6.341e-36	6.82291e-32	VCT_CCC	RAB31
-0.26986	8.17925	7.26053e-36	7.81233e-32	VCT_CCC	PTPN21
-0.407539	9.13298	7.8584e-36	8.45564e-32	VCT_CCC	BTBD9
0.0818887	7.76358	8.26752e-36	8.89585e-32	VCT_CCC	SERTAD4
-0.370847	8.96827	8.43498e-36	9.07603e-32	VCT_CCC	USP47
0.0808482	7.76087	8.6247e-36	9.28017e-32	VCT_CCC	RASSF2
0.121505	7.80863	9.09291e-36	9.78397e-32	VCT_CCC	EFHD2
0.439151	8.68243	9.70979e-36	1.04477e-31	VCT_CCC	RPS2
0.305662	8.30483	9.72091e-36	1.04597e-31	VCT_CCC	CDC42BPA
-0.245992	8.06065	1.04246e-35	1.12169e-31	VCT_CCC	AC124947.1
-0.284484	8.25465	1.06325e-35	1.14406e-31	VCT_CCC	IDH1
-0.263253	8.1756	1.14524e-35	1.23228e-31	VCT_CCC	CYFIP2
0.0825165	7.76553	1.18284e-35	1.27273e-31	VCT_CCC	QSOX2
0.158033	7.8694	1.20358e-35	1.29505e-31	VCT_CCC	BRI3BP
0.249548	8.10267	1.21376e-35	1.30601e-31	VCT_CCC	GMPS
0.128648	7.80932	1.32652e-35	1.42733e-31	VCT_CCC	LAMA4
-0.233658	7.97994	1.42235e-35	1.53045e-31	VCT_CCC	AC004053.1
0.14095	7.84251	1.48099e-35	1.59355e-31	VCT_CCC	CAD
-0.409966	10.138	1.52158e-35	1.63722e-31	VCT_CCC	COBLL1
0.171024	7.89557	1.74756e-35	1.88037e-31	VCT_CCC	CD151
0.0806033	7.76237	1.75162e-35	1.88474e-31	VCT_CCC	C6orf141
-0.360853	8.69556	1.7596e-35	1.89333e-31	VCT_CCC	DMD
0.302157	8.30278	2.41938e-35	2.60325e-31	VCT_CCC	ERBIN
0.047832	7.73753	2.51831e-35	2.7097e-31	VCT_CCC	FOSL1
-0.40215	9.11416	2.74229e-35	2.95071e-31	VCT_CCC	HIBADH
-0.245606	8.0577	2.85552e-35	3.07254e-31	VCT_CCC	CNKSR3
0.175407	7.90909	3.03174e-35	3.26215e-31	VCT_CCC	ERBB2
-0.405849	9.48284	3.97259e-35	4.2745e-31	VCT_CCC	ITFG1
-0.294756	8.33627	4.15556e-35	4.47138e-31	VCT_CCC	NUDT4
-0.398548	9.03959	4.18702e-35	4.50523e-31	VCT_CCC	STARD13
0.146235	7.85545	4.39373e-35	4.72765e-31	VCT_CCC	WDR4
0.205542	7.91837	4.43182e-35	4.76863e-31	VCT_CCC	AC015574.1
-0.426571	9.26181	4.64145e-35	4.9942e-31	VCT_CCC	PIP5K1B
0.183413	7.92773	4.75643e-35	5.11792e-31	VCT_CCC	MCM7
0.137643	7.83872	5.90868e-35	6.35774e-31	VCT_CCC	MDC1
-0.411566	9.29489	6.10065e-35	6.5643e-31	VCT_CCC	RPS6KA5
0.365406	8.70858	6.51818e-35	7.01356e-31	VCT_CCC	MAN2A1
-0.312849	8.35634	7.04509e-35	7.58051e-31	VCT_CCC	PLEKHG1
0.128014	7.81543	8.24069e-35	8.86698e-31	VCT_CCC	HIST1H2AC
0.0556499	7.74309	8.82705e-35	9.49791e-31	VCT_CCC	VKORC1
0.340297	8.55356	9.02089e-35	9.70648e-31	VCT_CCC	PABPC1
0.356884	8.65424	1.03641e-34	1.11518e-30	VCT_CCC	NRIP1
0.219033	8.03052	1.12926e-34	1.21509e-30	VCT_CCC	MAD1L1
0.298142	8.33931	1.25892e-34	1.3546e-30	VCT_CCC	P4HB
-0.315947	8.45665	1.29415e-34	1.3925e-30	VCT_CCC	ATP11B
-0.370527	9.1866	1.34916e-34	1.4517e-30	VCT_CCC	MON2
-0.271168	8.22951	1.52914e-34	1.64536e-30	VCT_CCC	ACSF2
0.0602235	7.74711	1.54625e-34	1.66377e-30	VCT_CCC	ZNF215
0.0470408	7.73808	1.65628e-34	1.78216e-30	VCT_CCC	OXGR1
0.256848	8.15167	1.76137e-34	1.89524e-30	VCT_CCC	HIF1A
-0.45536	9.04993	1.81053e-34	1.94813e-30	VCT_CCC	AC024230.1
0.0654048	7.75085	1.98515e-34	2.13602e-30	VCT_CCC	PDGFA
0.152307	7.86094	2.02887e-34	2.18307e-30	VCT_CCC	CLTB
0.0751101	7.75667	2.14074e-34	2.30344e-30	VCT_CCC	DDB2
0.335376	8.5014	2.21128e-34	2.37933e-30	VCT_CCC	MGAT5
0.243301	8.13333	2.79254e-34	3.00477e-30	VCT_CCC	SF3B3
-0.29328	8.35735	2.93151e-34	3.1543e-30	VCT_CCC	KIDINS220
-0.404964	9.41129	3.01455e-34	3.24366e-30	VCT_CCC	BRAF
-0.343271	8.61446	3.40401e-34	3.66272e-30	VCT_CCC	ARHGAP5
0.12453	7.82234	3.42705e-34	3.6875e-30	VCT_CCC	KMT5C
0.175948	7.90048	3.68293e-34	3.96283e-30	VCT_CCC	USP54
0.221889	8.00651	3.70553e-34	3.98715e-30	VCT_CCC	RAN
-0.257674	8.1279	5.48228e-34	5.89894e-30	VCT_CCC	AC107419.1
0.228454	8.04384	5.61648e-34	6.04333e-30	VCT_CCC	NCL
0.338659	8.48946	5.82171e-34	6.26416e-30	VCT_CCC	SLC27A6
-0.210671	7.98184	6.29059e-34	6.76868e-30	VCT_CCC	FGF1
0.2015	7.98854	6.59268e-34	7.09372e-30	VCT_CCC	POLD3
-0.306027	8.44274	6.83985e-34	7.35968e-30	VCT_CCC	MPHOSPH8
0.280246	8.27224	7.04055e-34	7.57563e-30	VCT_CCC	CEP192
0.21113	7.8616	7.53151e-34	8.1039e-30	VCT_CCC	RPL26
-0.327566	8.54906	8.14074e-34	8.75944e-30	VCT_CCC	MDM2
0.140728	7.84616	8.58828e-34	9.24099e-30	VCT_CCC	LSM4
0.199821	7.92472	8.62241e-34	9.27771e-30	VCT_CCC	AC073529.1
0.0961657	7.77895	1.00959e-33	1.08632e-29	VCT_CCC	LY6E-DT
-0.287892	8.1786	1.02824e-33	1.10638e-29	VCT_CCC	DGKH
0.228919	8.06327	1.07206e-33	1.15354e-29	VCT_CCC	SERBP1
-0.264774	8.21472	1.09617e-33	1.17948e-29	VCT_CCC	ARHGAP12
0.247576	7.99251	1.23527e-33	1.32915e-29	VCT_CCC	RPS21
0.091715	7.77645	1.38927e-33	1.49486e-29	VCT_CCC	STX2
0.214071	8.00632	1.58793e-33	1.70861e-29	VCT_CCC	MICAL2
0.23988	7.92631	1.62201e-33	1.74528e-29	VCT_CCC	RPL39
0.396232	9.57364	1.62747e-33	1.75116e-29	VCT_CCC	FAF1
0.286663	8.32982	1.7244e-33	1.85545e-29	VCT_CCC	EIF4B
0.327279	8.66064	2.29008e-33	2.46412e-29	VCT_CCC	FOXK2
0.0793688	7.76336	2.6658e-33	2.8684e-29	VCT_CCC	COL16A1
0.257401	8.14159	2.66598e-33	2.8686e-29	VCT_CCC	PGF
-0.194261	7.96215	2.68282e-33	2.88672e-29	VCT_CCC	N4BP2L1
-0.36791	9.10883	2.68608e-33	2.89023e-29	VCT_CCC	SRSF5
0.120673	7.7912	2.72678e-33	2.93401e-29	VCT_CCC	RPL36A
0.229013	8.09811	2.97077e-33	3.19655e-29	VCT_CCC	ANKLE2
-0.175141	7.92554	3.19563e-33	3.4385e-29	VCT_CCC	ELF5
0.170335	7.90677	3.25757e-33	3.50515e-29	VCT_CCC	TMTC4
0.0557651	7.74398	3.26398e-33	3.51204e-29	VCT_CCC	EMG1
0.0882717	7.76636	3.36106e-33	3.6165e-29	VCT_CCC	NDUFC2
-0.379552	8.72559	3.52744e-33	3.79553e-29	VCT_CCC	BACE2
0.196609	7.96163	3.60466e-33	3.87862e-29	VCT_CCC	AC011933.4
0.286587	8.32901	3.64892e-33	3.92624e-29	VCT_CCC	PAK2
0.111975	7.79414	3.75183e-33	4.03697e-29	VCT_CCC	DOCK3
0.132727	7.83793	3.89847e-33	4.19475e-29	VCT_CCC	GMNN
0.0619127	7.74818	3.89924e-33	4.19558e-29	VCT_CCC	KIF3C
-0.21303	7.94138	4.1157e-33	4.4285e-29	VCT_CCC	AC007846.2
0.315195	8.44799	4.76027e-33	5.12205e-29	VCT_CCC	MAST2
-0.347107	8.74076	5.24508e-33	5.6437e-29	VCT_CCC	AMOTL1
0.07597	7.7593	5.43591e-33	5.84904e-29	VCT_CCC	DIO2-AS1
0.117842	7.80307	6.00461e-33	6.46096e-29	VCT_CCC	HPCAL1
0.201722	7.98378	6.06328e-33	6.52409e-29	VCT_CCC	GLS
0.0502218	7.74183	7.69844e-33	8.28352e-29	VCT_CCC	AC099850.2
0.0778134	7.76208	7.91065e-33	8.51186e-29	VCT_CCC	C18orf54
-0.266118	8.23619	8.22641e-33	8.85162e-29	VCT_CCC	CMC1
0.161693	7.89903	8.54598e-33	9.19548e-29	VCT_CCC	PCNT
0.0416411	7.73603	8.54758e-33	9.1972e-29	VCT_CCC	SAPCD2
0.0964178	7.78171	9.56567e-33	1.02927e-28	VCT_CCC	ARHGDIB
0.11162	7.80111	9.81363e-33	1.05595e-28	VCT_CCC	FBL
-0.295651	8.1485	9.85576e-33	1.06048e-28	VCT_CCC	PRICKLE2
0.177665	7.92955	1.06259e-32	1.14334e-28	VCT_CCC	TCP11L1
0.309061	8.4066	1.09037e-32	1.17324e-28	VCT_CCC	FSTL1
-0.306808	8.15153	1.12116e-32	1.20637e-28	VCT_CCC	LINC02267
0.106458	7.79757	1.35682e-32	1.45994e-28	VCT_CCC	NCAPH2
0.118642	7.81387	1.42443e-32	1.53269e-28	VCT_CCC	CHEK2
0.0727425	7.75918	1.46886e-32	1.58049e-28	VCT_CCC	TTLL12
0.157015	7.87475	1.47334e-32	1.58531e-28	VCT_CCC	ARSB
-0.245149	8.14468	1.53857e-32	1.6555e-28	VCT_CCC	GRAMD1C
0.298215	8.35575	1.73558e-32	1.86749e-28	VCT_CCC	GRAMD2B
0.191687	7.97222	1.87738e-32	2.02006e-28	VCT_CCC	GNL3
0.310854	8.52582	1.95551e-32	2.10413e-28	VCT_CCC	NUP153
0.0802132	7.76359	2.00662e-32	2.15913e-28	VCT_CCC	N4BP3
0.0498622	7.74054	2.15143e-32	2.31494e-28	VCT_CCC	AC104823.1
0.338681	8.66835	2.27863e-32	2.4518e-28	VCT_CCC	BACH1
-0.3035	8.39415	2.50402e-32	2.69433e-28	VCT_CCC	SH3BGRL2
0.108219	7.8015	2.52834e-32	2.72049e-28	VCT_CCC	TMEM43
0.28213	8.22353	2.60634e-32	2.80442e-28	VCT_CCC	NPM1
0.240512	8.14207	3.22209e-32	3.46697e-28	VCT_CCC	TENT4A
0.344558	8.28127	3.2457e-32	3.49237e-28	VCT_CCC	SDK1
0.107129	7.7993	3.24639e-32	3.49312e-28	VCT_CCC	COMTD1
0.0759513	7.76182	3.34432e-32	3.59849e-28	VCT_CCC	DMC1
0.2535	7.96022	3.47003e-32	3.73375e-28	VCT_CCC	RPL9
0.0679922	7.7531	4.08139e-32	4.39158e-28	VCT_CCC	MT-ATP8
0.419403	9.53415	4.47828e-32	4.81863e-28	VCT_CCC	MAST4
-0.234864	8.11858	4.56515e-32	4.9121e-28	VCT_CCC	ZSWIM7
0.110937	7.80333	4.76564e-32	5.12783e-28	VCT_CCC	SRSF1
0.22483	8.07995	4.86226e-32	5.23179e-28	VCT_CCC	RNF213
0.137757	7.84182	4.93284e-32	5.30773e-28	VCT_CCC	GALNT6
0.0849965	7.77066	4.94207e-32	5.31767e-28	VCT_CCC	JDP2
0.264625	8.11987	5.25261e-32	5.65181e-28	VCT_CCC	SERPINE1
-0.356955	8.72718	5.29865e-32	5.70134e-28	VCT_CCC	FIGN
0.193563	7.94679	5.78209e-32	6.22152e-28	VCT_CCC	HLA-G
0.120292	7.82132	6.34096e-32	6.82287e-28	VCT_CCC	CCDC85C
0.329474	8.49412	6.53054e-32	7.02687e-28	VCT_CCC	BCAT1
0.0884197	7.77799	6.98425e-32	7.51506e-28	VCT_CCC	SPDL1
0.291146	8.3101	7.55296e-32	8.12699e-28	VCT_CCC	HSP90B1
0.163867	7.90654	7.5866e-32	8.16318e-28	VCT_CCC	HAUS6
-0.223316	8.02763	7.94825e-32	8.55232e-28	VCT_CCC	SRGAP3
0.0749056	7.75928	8.06167e-32	8.67436e-28	VCT_CCC	MTAP
0.354794	8.35013	8.77311e-32	9.43986e-28	VCT_CCC	RPLP2
-0.242689	8.09152	9.12719e-32	9.82086e-28	VCT_CCC	AC009226.1
0.19149	7.97353	9.15314e-32	9.84878e-28	VCT_CCC	GATA2
-0.225625	8.0917	9.9801e-32	1.07386e-27	VCT_CCC	ACO1
-0.288404	8.08476	1.15268e-31	1.24028e-27	VCT_CCC	ABCC9
-0.220083	8.08973	1.20916e-31	1.30105e-27	VCT_CCC	PCMTD2
0.112614	7.80013	1.21129e-31	1.30334e-27	VCT_CCC	MCAM
0.0655631	7.75337	1.22576e-31	1.31891e-27	VCT_CCC	TMEM97
0.132626	7.83856	1.23008e-31	1.32357e-27	VCT_CCC	FANCB
0.241864	8.09578	1.27961e-31	1.37686e-27	VCT_CCC	LDLR
-0.348644	8.80198	1.41196e-31	1.51927e-27	VCT_CCC	LMO7
0.0709486	7.75676	1.67462e-31	1.80189e-27	VCT_CCC	AC017002.5
0.20575	8.0024	1.72199e-31	1.85286e-27	VCT_CCC	WIPF1
0.119492	7.81862	1.93853e-31	2.08586e-27	VCT_CCC	PLOD1
0.168235	7.91269	1.97815e-31	2.12849e-27	VCT_CCC	PPFIBP2
0.294959	8.24153	2.0358e-31	2.19052e-27	VCT_CCC	HSP90AB1
0.0539908	7.74482	2.43796e-31	2.62324e-27	VCT_CCC	MAD2L1
-0.347464	9.12957	2.59965e-31	2.79722e-27	VCT_CCC	AKAP9
-0.188789	7.96147	2.76181e-31	2.9717e-27	VCT_CCC	LINC02340
-0.354385	8.72693	3.45105e-31	3.71333e-27	VCT_CCC	WWC1
-0.283191	8.25146	3.50431e-31	3.77063e-27	VCT_CCC	TESK2
0.0509335	7.74011	3.80827e-31	4.0977e-27	VCT_CCC	COL17A1
0.146101	7.87022	3.90341e-31	4.20007e-27	VCT_CCC	GRAMD4
0.407057	9.42208	4.06814e-31	4.37732e-27	VCT_CCC	RASAL2
-0.228459	8.08574	4.22154e-31	4.54237e-27	VCT_CCC	LINC02062
0.155631	7.87682	4.415e-31	4.75054e-27	VCT_CCC	MTDH
0.348874	8.99334	4.44814e-31	4.7862e-27	VCT_CCC	GSE1
0.193658	7.97896	4.81108e-31	5.17673e-27	VCT_CCC	ZNF850
0.110796	7.8041	5.43655e-31	5.84973e-27	VCT_CCC	AC011503.1
-0.217781	7.99114	6.60956e-31	7.11189e-27	VCT_CCC	UST
-0.305335	8.43959	6.71873e-31	7.22935e-27	VCT_CCC	LINC00894
0.0899343	7.77609	6.9478e-31	7.47583e-27	VCT_CCC	ST6GAL1
-0.383451	9.33293	7.09004e-31	7.62888e-27	VCT_CCC	TFDP2
-0.190291	7.92312	8.14437e-31	8.76334e-27	VCT_CCC	CA8
0.270598	8.37077	9.90769e-31	1.06607e-26	VCT_CCC	DDX46
0.111395	7.79581	1.07269e-30	1.15421e-26	VCT_CCC	AKAP12
-0.266666	8.26614	1.11772e-30	1.20266e-26	VCT_CCC	HSD17B4
0.28308	8.30761	1.12339e-30	1.20877e-26	VCT_CCC	SLC39A11
0.0662604	7.75376	1.26776e-30	1.36411e-26	VCT_CCC	MATR3
0.096203	7.78362	1.50055e-30	1.61459e-26	VCT_CCC	AL390729.1
-0.283632	8.39614	1.54141e-30	1.65856e-26	VCT_CCC	KIAA2026
0.14115	7.8421	1.55176e-30	1.66969e-26	VCT_CCC	MPP6
0.327576	8.34005	1.75058e-30	1.88362e-26	VCT_CCC	RPS6
0.0682574	7.75764	1.94893e-30	2.09705e-26	VCT_CCC	PASK
-0.314324	8.68107	1.99484e-30	2.14644e-26	VCT_CCC	GABRE
0.137832	7.8542	2.19541e-30	2.36226e-26	VCT_CCC	MTBP
0.0860911	7.77473	2.23017e-30	2.39966e-26	VCT_CCC	PLK1
0.304592	8.56965	2.26402e-30	2.43609e-26	VCT_CCC	INO80
-0.253722	8.17006	2.46192e-30	2.64902e-26	VCT_CCC	SCIN
0.0788717	7.76805	2.54657e-30	2.74011e-26	VCT_CCC	CHAF1B
0.235746	8.14201	2.56238e-30	2.75712e-26	VCT_CCC	DEK
-0.344371	8.75866	2.57332e-30	2.76889e-26	VCT_CCC	USP31
-0.222447	8.07304	2.68673e-30	2.89092e-26	VCT_CCC	BDNF-AS
0.137593	7.8591	2.78231e-30	2.99377e-26	VCT_CCC	DKC1
-0.218049	8.08448	2.92558e-30	3.14792e-26	VCT_CCC	GABARAPL1
-0.420141	10.3639	3.28543e-30	3.53512e-26	VCT_CCC	ZFAT
0.146125	7.87621	3.42231e-30	3.6824e-26	VCT_CCC	MCM8
0.325753	8.45155	3.88464e-30	4.17988e-26	VCT_CCC	RPS9
-0.219162	7.9963	4.21938e-30	4.54005e-26	VCT_CCC	AC138123.1
-0.356308	9.34938	4.39996e-30	4.73436e-26	VCT_CCC	WDFY3
0.0601302	7.75062	4.99959e-30	5.37956e-26	VCT_CCC	ZNF492
0.241324	8.11354	5.13673e-30	5.52712e-26	VCT_CCC	HSPA5
-0.271506	8.32985	5.75456e-30	6.19191e-26	VCT_CCC	LCMT1
0.206891	7.99702	6.02643e-30	6.48444e-26	VCT_CCC	MMP2
0.098973	7.79045	6.5826e-30	7.08288e-26	VCT_CCC	EBP
0.316327	8.28392	6.81672e-30	7.3348e-26	VCT_CCC	RPL7A
0.0756031	7.75929	6.97802e-30	7.50835e-26	VCT_CCC	MAPRE2
0.0610429	7.75051	7.2289e-30	7.77829e-26	VCT_CCC	IFNLR1
0.144354	7.8521	7.43673e-30	8.00193e-26	VCT_CCC	EDNRB
0.366587	8.92967	7.6088e-30	8.18707e-26	VCT_CCC	ANXA1
-0.373125	9.17574	7.89386e-30	8.49379e-26	VCT_CCC	MME
0.086589	7.77513	7.94492e-30	8.54873e-26	VCT_CCC	VOPP1
0.13323	7.83515	8.2767e-30	8.90573e-26	VCT_CCC	CHD4
0.190832	7.99431	9.69714e-30	1.04341e-25	VCT_CCC	AMD1
-0.271934	8.38388	1.04395e-29	1.12329e-25	VCT_CCC	CACUL1
0.0750321	7.76532	1.07169e-29	1.15314e-25	VCT_CCC	ADAM15
0.182436	7.95326	1.08499e-29	1.16745e-25	VCT_CCC	CCDC18
-0.333613	8.68241	1.13105e-29	1.21701e-25	VCT_CCC	TBC1D8
0.0473788	7.74031	1.17743e-29	1.26692e-25	VCT_CCC	MARCKSL1
0.104143	7.79852	1.22497e-29	1.31807e-25	VCT_CCC	ADGRE5
-0.301908	8.35614	1.23613e-29	1.33008e-25	VCT_CCC	SEMA6A-AS1
-0.316797	8.87909	1.31171e-29	1.4114e-25	VCT_CCC	PNISR
0.0612678	7.75111	1.51421e-29	1.62929e-25	VCT_CCC	TMEM189
0.277265	8.43556	1.54361e-29	1.66092e-25	VCT_CCC	MPRIP
-0.181927	7.92608	1.59683e-29	1.71819e-25	VCT_CCC	SLC16A2
-0.298162	8.21496	1.6006e-29	1.72224e-25	VCT_CCC	AC023905.1
0.322343	8.66986	1.61104e-29	1.73348e-25	VCT_CCC	ITGB1
-0.297609	8.46231	1.62108e-29	1.74429e-25	VCT_CCC	BTG3
0.258885	8.24595	1.70721e-29	1.83696e-25	VCT_CCC	CANX
-0.162417	7.89358	1.70738e-29	1.83714e-25	VCT_CCC	RFX6
0.114116	7.8009	1.86339e-29	2.005e-25	VCT_CCC	VIT
0.196875	8.02118	1.96414e-29	2.11342e-25	VCT_CCC	PNPT1
-0.301218	8.43311	2.06094e-29	2.21757e-25	VCT_CCC	RFX3-AS1
0.0878648	7.77115	2.07037e-29	2.22771e-25	VCT_CCC	AC026316.5
0.106778	7.79191	2.08868e-29	2.24742e-25	VCT_CCC	MTRNR2L12
-0.263862	8.31718	2.19644e-29	2.36337e-25	VCT_CCC	WBP1L
0.125916	7.83527	2.27964e-29	2.45289e-25	VCT_CCC	RRP12
0.0432989	7.73807	2.35808e-29	2.53729e-25	VCT_CCC	COL9A3
0.31234	8.45816	2.41523e-29	2.59878e-25	VCT_CCC	FER
0.0583753	7.74685	2.50131e-29	2.69141e-25	VCT_CCC	ACAN
0.119273	7.82165	2.61982e-29	2.81892e-25	VCT_CCC	OXCT1
0.370305	8.60215	2.79281e-29	3.00506e-25	VCT_CCC	RPS3
-0.326108	9.00154	2.80488e-29	3.01805e-25	VCT_CCC	TRA2A
0.216377	8.06702	2.99108e-29	3.2184e-25	VCT_CCC	DDX60L
0.208478	8.05484	3.01912e-29	3.24858e-25	VCT_CCC	G2E3
-0.229346	8.14319	3.39173e-29	3.64951e-25	VCT_CCC	AASDH
-0.386363	9.47362	3.7896e-29	4.07761e-25	VCT_CCC	ADAMTS6
0.0916971	7.78618	3.90353e-29	4.2002e-25	VCT_CCC	MYO18A
-0.27724	8.30638	4.54969e-29	4.89547e-25	VCT_CCC	HSD17B1
0.142234	7.8694	4.67923e-29	5.03485e-25	VCT_CCC	GYS1
-0.303454	8.62241	5.04911e-29	5.43284e-25	VCT_CCC	GPCPD1
0.179888	7.97514	5.09345e-29	5.48055e-25	VCT_CCC	IQSEC1
0.248579	8.11041	5.34357e-29	5.74968e-25	VCT_CCC	PFN1
-0.350933	9.26572	5.92435e-29	6.3746e-25	VCT_CCC	AGFG1
-0.371788	9.70928	6.13229e-29	6.59834e-25	VCT_CCC	EML4
0.0654736	7.75314	6.7974e-29	7.314e-25	VCT_CCC	MINOS1
0.277922	8.41062	7.14735e-29	7.69055e-25	VCT_CCC	DHX9
-0.315133	8.58154	8.58508e-29	9.23755e-25	VCT_CCC	RFX7
0.141731	7.87313	8.60111e-29	9.2548e-25	VCT_CCC	C1orf159
0.137235	7.86562	8.99386e-29	9.67739e-25	VCT_CCC	FLVCR1
0.376417	9.89663	9.23455e-29	9.93638e-25	VCT_CCC	STAG1
0.0766771	7.76899	9.51714e-29	1.02404e-24	VCT_CCC	FBXO5
0.175341	7.94424	1.02229e-28	1.09998e-24	VCT_CCC	NT5DC3
0.100238	7.79552	1.04249e-28	1.12172e-24	VCT_CCC	SDC4
0.22743	8.1165	1.07464e-28	1.15631e-24	VCT_CCC	TMEM241
0.15558	7.90482	1.13694e-28	1.22334e-24	VCT_CCC	SEPT10
0.25881	8.05505	1.15089e-28	1.23835e-24	VCT_CCC	RPS3A
0.0807642	7.77223	1.18755e-28	1.27781e-24	VCT_CCC	HSPA2
0.110873	7.81907	1.27666e-28	1.37368e-24	VCT_CCC	TIMM44
0.254337	8.28336	1.28448e-28	1.3821e-24	VCT_CCC	EIF5B
0.141276	7.86746	1.31721e-28	1.41732e-24	VCT_CCC	ARNTL2
0.152401	7.89536	1.35962e-28	1.46295e-24	VCT_CCC	GLO1
0.0927321	7.78861	1.58268e-28	1.70296e-24	VCT_CCC	DHX33
0.178276	7.97926	1.64411e-28	1.76907e-24	VCT_CCC	PFKL
0.153464	7.88969	1.683e-28	1.81091e-24	VCT_CCC	PARPBP
-0.246001	8.2615	2.24698e-28	2.41775e-24	VCT_CCC	TNK2
-0.318044	8.79274	2.29579e-28	2.47027e-24	VCT_CCC	CAST
-0.230649	8.10487	2.33504e-28	2.5125e-24	VCT_CCC	FGFR2
0.273779	8.38622	2.36275e-28	2.54232e-24	VCT_CCC	WDR43
0.127954	7.84642	2.37339e-28	2.55377e-24	VCT_CCC	INSIG1
0.15356	7.89223	2.44834e-28	2.63441e-24	VCT_CCC	TGFB1
-0.299611	8.60235	2.49734e-28	2.68713e-24	VCT_CCC	NFE2L2
0.107535	7.80953	2.90575e-28	3.12659e-24	VCT_CCC	ACOT7
-0.33316	8.94388	2.91231e-28	3.13364e-24	VCT_CCC	TMEM245
-0.452272	10.0529	3.42435e-28	3.6846e-24	VCT_CCC	CCSER1
0.220174	8.07555	3.49027e-28	3.75553e-24	VCT_CCC	DNAJC1
-0.27979	8.48821	3.79771e-28	4.08633e-24	VCT_CCC	ZFYVE16
0.132652	7.85225	4.42469e-28	4.76097e-24	VCT_CCC	PRKAR1B
0.10004	7.79646	6.03985e-28	6.49888e-24	VCT_CCC	SLFNL1
-0.235994	8.19681	6.83183e-28	7.35104e-24	VCT_CCC	KRAS
0.31831	8.7239	7.55166e-28	8.12559e-24	VCT_CCC	ARID3A
-0.216025	8.1145	7.70913e-28	8.29502e-24	VCT_CCC	TMEM8A
0.0786485	7.77105	8.18633e-28	8.80849e-24	VCT_CCC	CKS2
-0.278006	8.48003	8.26873e-28	8.89715e-24	VCT_CCC	SETD3
0.220754	8.12456	8.51166e-28	9.15855e-24	VCT_CCC	PDIA6
-0.327736	8.80965	8.51403e-28	9.16109e-24	VCT_CCC	MET
0.16594	7.94833	8.52987e-28	9.17814e-24	VCT_CCC	RCC2
0.131228	7.85648	9.79304e-28	1.05373e-23	VCT_CCC	NOLC1
-0.192002	8.00531	1.016e-27	1.09321e-23	VCT_CCC	HSPA4L
0.220523	8.08718	1.07872e-27	1.1607e-23	VCT_CCC	PCSK6
0.11274	7.8162	1.14632e-27	1.23344e-23	VCT_CCC	GTF2IRD1
-0.375838	9.64779	1.19614e-27	1.28704e-23	VCT_CCC	ARHGAP32
-0.378675	9.48608	1.3025e-27	1.40149e-23	VCT_CCC	PHLPP1
-0.211795	8.03308	1.30688e-27	1.4062e-23	VCT_CCC	TEX9
0.137114	7.8737	1.41023e-27	1.51741e-23	VCT_CCC	BUB3
0.182046	7.99418	1.44378e-27	1.55351e-23	VCT_CCC	TPM3
0.0942483	7.79226	1.523e-27	1.63874e-23	VCT_CCC	CENPQ
0.0891018	7.7787	1.6764e-27	1.80381e-23	VCT_CCC	ROR1
0.145911	7.88648	1.74356e-27	1.87607e-23	VCT_CCC	GPI
0.280013	8.34658	1.75176e-27	1.8849e-23	VCT_CCC	NR6A1
0.156165	7.89927	1.75815e-27	1.89176e-23	VCT_CCC	IGFBP3
0.277886	8.41782	2.12605e-27	2.28763e-23	VCT_CCC	ARHGAP17
0.210208	8.08833	2.17401e-27	2.33924e-23	VCT_CCC	SFXN1
-0.253789	8.30996	2.18961e-27	2.35602e-23	VCT_CCC	P2RY6
0.0904925	7.78926	2.34136e-27	2.5193e-23	VCT_CCC	POLD2
0.107598	7.81481	2.68372e-27	2.88769e-23	VCT_CCC	HAUS1
0.156068	7.92001	3.02854e-27	3.25871e-23	VCT_CCC	PXDC1
-0.209463	8.07058	3.19375e-27	3.43647e-23	VCT_CCC	ADCY7
-0.28985	8.49266	3.9072e-27	4.20415e-23	VCT_CCC	ISYNA1
0.0401928	7.73746	4.07034e-27	4.37969e-23	VCT_CCC	PGGHG
0.223229	8.14699	4.0986e-27	4.41009e-23	VCT_CCC	LIMD1
0.332061	9.02822	4.18757e-27	4.50582e-23	VCT_CCC	DYRK1A
0.0711516	7.76471	4.20302e-27	4.52245e-23	VCT_CCC	TRIP10
-0.262272	8.33976	4.27491e-27	4.59981e-23	VCT_CCC	TGFBR2
-0.179512	7.99074	4.3647e-27	4.69642e-23	VCT_CCC	LINC02050
0.26407	8.33298	4.65685e-27	5.01077e-23	VCT_CCC	CDK7
0.215803	8.06376	5.22262e-27	5.61954e-23	VCT_CCC	ST8SIA4
0.370108	9.74198	5.37048e-27	5.77864e-23	VCT_CCC	CMIP
-0.321988	8.91207	5.50962e-27	5.92835e-23	VCT_CCC	RICTOR
0.0830486	7.77929	5.84143e-27	6.28538e-23	VCT_CCC	MZT2A
-0.304997	8.62715	5.90871e-27	6.35777e-23	VCT_CCC	SGMS1
-0.336985	9.00306	6.51589e-27	7.0111e-23	VCT_CCC	GRHL2
0.0393232	7.73717	6.87294e-27	7.39528e-23	VCT_CCC	CDKN3
0.0422634	7.73892	7.15001e-27	7.69341e-23	VCT_CCC	ADGRG5
-0.330548	9.3642	7.62542e-27	8.20495e-23	VCT_CCC	ZNF83
0.240653	8.24676	7.92241e-27	8.52452e-23	VCT_CCC	IARS
-0.174758	7.97281	8.98063e-27	9.66316e-23	VCT_CCC	RAB38
-0.368499	9.96745	9.1563e-27	9.85218e-23	VCT_CCC	ARID1B
0.239165	8.13387	9.3244e-27	1.00331e-22	VCT_CCC	MAN1A1
-0.277636	8.35886	9.93907e-27	1.06944e-22	VCT_CCC	TMCC3
-0.212327	8.10131	1.01919e-26	1.09665e-22	VCT_CCC	TMC5
0.127747	7.85706	1.0583e-26	1.13873e-22	VCT_CCC	GUSB
-0.322838	9.02803	1.14626e-26	1.23338e-22	VCT_CCC	JPX
0.196266	8.04372	1.1622e-26	1.25053e-22	VCT_CCC	ZNRF1
0.044162	7.74043	1.24082e-26	1.33512e-22	VCT_CCC	TYRO3
0.0629202	7.75326	1.24851e-26	1.3434e-22	VCT_CCC	PTTG1
0.133812	7.86436	1.47192e-26	1.58379e-22	VCT_CCC	CDC42EP3
0.0576368	7.7495	1.48997e-26	1.60321e-22	VCT_CCC	GJC1
-0.177965	7.95045	1.57121e-26	1.69063e-22	VCT_CCC	CAPS2
0.0502503	7.74441	1.60373e-26	1.72562e-22	VCT_CCC	AC092683.1
0.218776	8.13715	1.85289e-26	1.99371e-22	VCT_CCC	YWHAQ
0.213618	8.01469	1.86558e-26	2.00737e-22	VCT_CCC	RPL38
0.0717447	7.763	1.87574e-26	2.0183e-22	VCT_CCC	FAP
0.15323	7.91713	2.02409e-26	2.17792e-22	VCT_CCC	FOSL2
0.231566	8.13232	2.52484e-26	2.71673e-22	VCT_CCC	SERPINE2
0.107023	7.81428	2.59933e-26	2.79688e-22	VCT_CCC	GRM7-AS3
0.0843264	7.76963	2.60509e-26	2.80308e-22	VCT_CCC	ATP5MF
0.323761	8.6895	3.46404e-26	3.72731e-22	VCT_CCC	SCLT1
0.1093	7.79444	3.51938e-26	3.78685e-22	VCT_CCC	OAZ1
-0.307177	8.76505	3.91319e-26	4.21059e-22	VCT_CCC	TINAGL1
0.0997503	7.80612	3.94617e-26	4.24608e-22	VCT_CCC	DARS2
-0.315086	8.97286	4.15636e-26	4.47224e-22	VCT_CCC	RABGAP1
0.0638125	7.75847	4.19737e-26	4.51637e-22	VCT_CCC	MYBBP1A
0.169359	7.94555	4.28804e-26	4.61393e-22	VCT_CCC	AC015923.1
0.184829	8.03013	4.53847e-26	4.88339e-22	VCT_CCC	ELAVL1
0.07794	7.77307	4.91934e-26	5.29321e-22	VCT_CCC	TTYH3
0.144993	7.88803	4.99256e-26	5.37199e-22	VCT_CCC	LGALS3BP
-0.326182	8.83765	5.04624e-26	5.42976e-22	VCT_CCC	DST
-0.286339	8.60474	5.11149e-26	5.49996e-22	VCT_CCC	SPPL2A
0.125494	7.85245	5.15107e-26	5.54255e-22	VCT_CCC	ZDHHC13
0.121433	7.84292	5.16945e-26	5.56232e-22	VCT_CCC	MAZ
0.175899	7.95486	5.39846e-26	5.80875e-22	VCT_CCC	TPI1
-0.299192	8.53638	5.94914e-26	6.40127e-22	VCT_CCC	LINC01090
-0.224354	8.16846	6.2902e-26	6.76825e-22	VCT_CCC	KANSL1L
0.389858	8.67089	6.42525e-26	6.91357e-22	VCT_CCC	GHR
0.0522523	7.74747	6.805e-26	7.32218e-22	VCT_CCC	SLC35E1
-0.321439	8.91263	6.83353e-26	7.35288e-22	VCT_CCC	ASPH
-0.311779	8.80696	6.9004e-26	7.42483e-22	VCT_CCC	C1GALT1
0.195928	8.06085	6.90501e-26	7.42979e-22	VCT_CCC	CEP295
0.187328	7.92755	7.17104e-26	7.71603e-22	VCT_CCC	RPS26
0.089142	7.7862	7.31162e-26	7.8673e-22	VCT_CCC	FRMD5
0.127751	7.83229	8.52896e-26	9.17716e-22	VCT_CCC	RPS17
-0.174522	7.97994	8.95596e-26	9.63661e-22	VCT_CCC	PIWIL4
-0.178523	7.94725	9.07051e-26	9.75987e-22	VCT_CCC	FREM2
0.186469	8.03576	9.21225e-26	9.91239e-22	VCT_CCC	RABL6
-0.225884	8.1876	9.23435e-26	9.93616e-22	VCT_CCC	DUBR
-0.269712	8.33794	9.26201e-26	9.96593e-22	VCT_CCC	CDYL2
-0.132417	7.87544	9.50633e-26	1.02288e-21	VCT_CCC	GOLGA8M
0.123276	7.84858	9.51177e-26	1.02347e-21	VCT_CCC	BCOR
0.259148	8.30556	9.6475e-26	1.03807e-21	VCT_CCC	GCM1
0.0536907	7.74861	1.00628e-25	1.08275e-21	VCT_CCC	SAMD1
-0.25901	8.29646	1.0204e-25	1.09795e-21	VCT_CCC	FAM117B
0.0689039	7.76478	1.07304e-25	1.15459e-21	VCT_CCC	EXOSC5
0.275837	8.17179	1.09827e-25	1.18174e-21	VCT_CCC	RPL23
-0.175988	7.99217	1.15423e-25	1.24195e-21	VCT_CCC	CAT
0.384179	9.114	1.21785e-25	1.3104e-21	VCT_CCC	NHS
0.0932831	7.78712	1.23742e-25	1.33147e-21	VCT_CCC	GPR137C
0.135609	7.87212	1.25067e-25	1.34572e-21	VCT_CCC	ASTN2
0.193034	8.07371	1.28694e-25	1.38475e-21	VCT_CCC	ATXN2L
0.188632	8.02539	1.32688e-25	1.42773e-21	VCT_CCC	AC068888.1
0.0713709	7.76255	1.32733e-25	1.42821e-21	VCT_CCC	UQCR11
-0.278437	8.69003	1.42204e-25	1.53011e-21	VCT_CCC	SF3B1
0.0930152	7.79576	1.57015e-25	1.68948e-21	VCT_CCC	AC008781.2
-0.341518	9.39305	1.72811e-25	1.85945e-21	VCT_CCC	DCAF6
-0.360605	10.2194	1.72883e-25	1.86022e-21	VCT_CCC	YAP1
-0.363013	8.74387	1.81109e-25	1.94873e-21	VCT_CCC	PHLDA2
-0.350925	9.12697	1.89467e-25	2.03866e-21	VCT_CCC	SAT1
0.143575	7.90593	2.11011e-25	2.27048e-21	VCT_CCC	ACLY
-0.308384	8.73881	2.15283e-25	2.31645e-21	VCT_CCC	XPR1
0.106832	7.81822	2.34558e-25	2.52385e-21	VCT_CCC	PLOD3
-0.332333	8.51368	2.42521e-25	2.60952e-21	VCT_CCC	CADM1
0.118462	7.84631	2.44767e-25	2.63369e-21	VCT_CCC	SLC25A39
0.142534	7.90629	2.6856e-25	2.88971e-21	VCT_CCC	NUP85
-0.25991	8.43065	2.73748e-25	2.94553e-21	VCT_CCC	ATP6V1H
-0.196196	8.06026	2.90944e-25	3.13056e-21	VCT_CCC	IGDCC3
0.194141	8.0584	2.94274e-25	3.16639e-21	VCT_CCC	CSRP1
0.18918	8.03155	2.97297e-25	3.19892e-21	VCT_CCC	SLC36A4
-0.307245	8.888	2.99739e-25	3.2252e-21	VCT_CCC	SNX13
0.219636	8.18705	3.40286e-25	3.66148e-21	VCT_CCC	CKAP5
-0.261759	8.35487	3.40932e-25	3.66843e-21	VCT_CCC	CDC14B
-0.284741	8.5392	3.43297e-25	3.69387e-21	VCT_CCC	FBXL20
0.140409	7.89812	3.49655e-25	3.76229e-21	VCT_CCC	PDCD11
0.287247	8.69414	4.10698e-25	4.41911e-21	VCT_CCC	CAPZB
0.291622	8.693	4.36777e-25	4.69972e-21	VCT_CCC	CCNY
0.300597	8.83903	4.68022e-25	5.03591e-21	VCT_CCC	FAM120A
-0.235646	8.28699	4.82321e-25	5.18978e-21	VCT_CCC	ZKSCAN1
0.11989	7.80246	4.85073e-25	5.21939e-21	VCT_CCC	RPS10
-0.260448	8.36598	5.22354e-25	5.62053e-21	VCT_CCC	MAN1C1
0.146769	7.92079	5.57212e-25	5.9956e-21	VCT_CCC	LONP1
-0.282011	8.67231	5.82667e-25	6.2695e-21	VCT_CCC	LRP5
0.0972261	7.78221	5.90395e-25	6.35265e-21	VCT_CCC	PRDX2
0.208395	8.14159	6.07194e-25	6.53341e-21	VCT_CCC	CDK5RAP2
0.119554	7.83782	6.3756e-25	6.86015e-21	VCT_CCC	IMPDH2
0.139975	7.89405	6.51958e-25	7.01507e-21	VCT_CCC	RANBP1
0.335083	8.38891	6.53764e-25	7.0345e-21	VCT_CCC	RPS18
-0.269504	8.46371	6.7362e-25	7.24815e-21	VCT_CCC	NEK1
-0.211338	8.17123	6.85464e-25	7.3756e-21	VCT_CCC	SYT7
-0.237052	8.25707	7.25578e-25	7.80722e-21	VCT_CCC	ADD3
0.133398	7.87776	7.3545e-25	7.91344e-21	VCT_CCC	RRP1B
-0.157916	7.94238	7.49626e-25	8.06598e-21	VCT_CCC	TMEM64
-0.332153	8.97829	8.24903e-25	8.87596e-21	VCT_CCC	ZFX
-0.130216	7.86678	9.13437e-25	9.82858e-21	VCT_CCC	OR2F1
0.0563924	7.7492	9.21958e-25	9.92026e-21	VCT_CCC	ALS2CL
-0.179712	8.02237	9.68462e-25	1.04206e-20	VCT_CCC	PAAF1
-0.254457	8.4111	9.85456e-25	1.06035e-20	VCT_CCC	FAM118A
0.212376	8.10648	1.06201e-24	1.14272e-20	VCT_CCC	DEPDC1B
0.358374	8.54339	1.16498e-24	1.25352e-20	VCT_CCC	RPL13A
0.194672	8.00572	1.26546e-24	1.36164e-20	VCT_CCC	RPL22
0.0489865	7.74639	1.35762e-24	1.4608e-20	VCT_CCC	B4GALT2
-0.308971	9.46236	1.39002e-24	1.49566e-20	VCT_CCC	DDX17
0.262128	8.12236	1.43868e-24	1.54802e-20	VCT_CCC	RPS28
0.0926344	7.79577	1.46818e-24	1.57976e-20	VCT_CCC	LAIR2
0.129991	7.86795	1.46989e-24	1.58161e-20	VCT_CCC	LONRF1
0.134223	7.88589	1.48012e-24	1.59261e-20	VCT_CCC	HDGF
0.25825	8.34052	1.62003e-24	1.74315e-20	VCT_CCC	NEDD4L
0.0749738	7.7716	1.62828e-24	1.75203e-20	VCT_CCC	ALDH2
-0.3091	9.20632	1.67814e-24	1.80568e-20	VCT_CCC	TRIM33
0.123901	7.85906	1.78381e-24	1.91938e-20	VCT_CCC	AHCY
-0.263365	8.42678	1.82774e-24	1.96664e-20	VCT_CCC	TBC1D12
0.0836516	7.78542	1.8378e-24	1.97747e-20	VCT_CCC	PLXNA3
0.293274	8.67669	1.85099e-24	1.99166e-20	VCT_CCC	SEPT11
0.118166	7.84968	2.06934e-24	2.22661e-20	VCT_CCC	TRAF2
0.103032	7.80883	2.23168e-24	2.40129e-20	VCT_CCC	FAM110B
-0.158277	7.95248	2.24405e-24	2.41459e-20	VCT_CCC	ACTR3C
-0.286597	8.67589	2.27864e-24	2.45181e-20	VCT_CCC	HOOK3
0.173734	7.98742	2.34525e-24	2.52349e-20	VCT_CCC	CLDN4
-0.360284	8.98432	2.36446e-24	2.54416e-20	VCT_CCC	PARP8
0.300904	8.83614	2.43528e-24	2.62036e-20	VCT_CCC	PTBP3
0.253485	8.40079	2.4531e-24	2.63953e-20	VCT_CCC	ATP2A2
-0.247853	8.38522	2.48203e-24	2.67066e-20	VCT_CCC	GPD1L
-0.186011	8.05753	2.52915e-24	2.72137e-20	VCT_CCC	GSR
0.222235	8.20874	2.55782e-24	2.75221e-20	VCT_CCC	SAP130
0.129127	7.87399	2.95809e-24	3.18291e-20	VCT_CCC	L3MBTL1
0.258067	8.43557	2.98534e-24	3.21223e-20	VCT_CCC	BAZ1A
0.140355	7.89943	3.0457e-24	3.27718e-20	VCT_CCC	GALNT2
-0.25411	8.36103	3.14284e-24	3.38169e-20	VCT_CCC	RHBDD1
0.0435052	7.74105	3.47948e-24	3.74392e-20	VCT_CCC	SCRN1
0.0537302	7.74897	3.53921e-24	3.80819e-20	VCT_CCC	MRPL12
0.0813926	7.78261	3.60548e-24	3.8795e-20	VCT_CCC	TSPAN4
0.104217	7.82307	3.67973e-24	3.95938e-20	VCT_CCC	CAPN15
0.100036	7.81211	3.99185e-24	4.29523e-20	VCT_CCC	ATAD3A
-0.308016	8.96174	4.19946e-24	4.51861e-20	VCT_CCC	TBCK
0.0570903	7.75292	4.30523e-24	4.63242e-20	VCT_CCC	CCDC144A
0.0519982	7.74864	4.30865e-24	4.63611e-20	VCT_CCC	ARPC4
0.0744225	7.77007	4.33115e-24	4.66032e-20	VCT_CCC	AIF1L
0.13493	7.87693	4.43399e-24	4.77097e-20	VCT_CCC	SOX4
0.084143	7.77547	4.48836e-24	4.82947e-20	VCT_CCC	NDUFA13
-0.317699	9.24302	4.85518e-24	5.22417e-20	VCT_CCC	NBEAL1
0.274703	8.50821	4.94105e-24	5.31657e-20	VCT_CCC	DDX10
-0.243583	8.32558	5.33108e-24	5.73624e-20	VCT_CCC	AMOT
0.110179	7.83389	5.50128e-24	5.91938e-20	VCT_CCC	ZNF726
0.197187	8.1012	5.65724e-24	6.08719e-20	VCT_CCC	BANP
-0.287087	8.70843	5.67328e-24	6.10445e-20	VCT_CCC	APLP2
-0.316072	8.94131	5.85474e-24	6.2997e-20	VCT_CCC	FNBP1L
0.147739	7.92458	6.22208e-24	6.69496e-20	VCT_CCC	NDST1
0.165049	7.97622	6.30174e-24	6.78067e-20	VCT_CCC	TRIM28
0.129784	7.87823	6.68235e-24	7.1902e-20	VCT_CCC	MTHFD1
0.05018	7.74681	8.39283e-24	9.03069e-20	VCT_CCC	ARRB2
-0.353896	8.6334	9.10621e-24	9.79828e-20	VCT_CCC	SAMD4A
0.299705	9.13557	9.25695e-24	9.96047e-20	VCT_CCC	ANKRD11
0.0699511	7.76905	9.37204e-24	1.00843e-19	VCT_CCC	SRC
-0.241511	8.34916	9.5373e-24	1.02621e-19	VCT_CCC	TTN-AS1
0.103981	7.82323	9.73063e-24	1.04702e-19	VCT_CCC	MIDN
0.114005	7.83713	9.90996e-24	1.06631e-19	VCT_CCC	CRISPLD2
0.118006	7.85307	9.96937e-24	1.0727e-19	VCT_CCC	HADH
0.166777	7.94691	1.00596e-23	1.08241e-19	VCT_CCC	KIAA1958
-0.34081	8.98859	1.05865e-23	1.1391e-19	VCT_CCC	EPB41L3
0.247832	8.34355	1.15033e-23	1.23776e-19	VCT_CCC	NUCKS1
0.299918	8.73305	1.1566e-23	1.2445e-19	VCT_CCC	SIPA1L1
0.093339	7.80381	1.22336e-23	1.31633e-19	VCT_CCC	VARS
-0.141212	7.91007	1.22817e-23	1.32151e-19	VCT_CCC	FUCA1
0.100075	7.81727	1.28117e-23	1.37854e-19	VCT_CCC	HCFC1
-0.205321	8.14665	1.30053e-23	1.39937e-19	VCT_CCC	ARRDC3
-0.273892	8.68562	1.30089e-23	1.39976e-19	VCT_CCC	GLG1
-0.260856	8.49884	1.35701e-23	1.46014e-19	VCT_CCC	PCNX4
0.0757783	7.77153	1.52253e-23	1.63824e-19	VCT_CCC	PLCH1
-0.334802	9.29701	1.5723e-23	1.69179e-19	VCT_CCC	FBXL17
0.104557	7.82474	1.59788e-23	1.71932e-19	VCT_CCC	ANP32E
-0.284388	8.67195	1.65999e-23	1.78615e-19	VCT_CCC	ABL1
0.055272	7.75417	1.67516e-23	1.80247e-19	VCT_CCC	TMEM201
0.265691	8.50028	1.67556e-23	1.8029e-19	VCT_CCC	ZMYND8
0.226935	8.24223	1.6858e-23	1.81393e-19	VCT_CCC	MRPS27
0.251312	8.38494	1.73765e-23	1.86971e-19	VCT_CCC	TACC1
-0.291682	8.81434	1.75387e-23	1.88716e-19	VCT_CCC	USP53
0.140869	7.89939	1.8053e-23	1.9425e-19	VCT_CCC	SNRPB
-0.207468	8.15917	1.82311e-23	1.96167e-19	VCT_CCC	ZC3H6
-0.290433	8.86743	1.82925e-23	1.96828e-19	VCT_CCC	MAP4K3
0.167437	7.99775	1.85274e-23	1.99354e-19	VCT_CCC	NSFL1C
-0.191747	8.09412	1.88693e-23	2.03033e-19	VCT_CCC	BCL2L1
0.0414578	7.74031	1.95509e-23	2.10367e-19	VCT_CCC	PCLAF
0.146997	7.92208	1.97658e-23	2.1268e-19	VCT_CCC	DOPEY2
0.130381	7.8798	2.06824e-23	2.22543e-19	VCT_CCC	JPT1
0.288065	8.54001	2.11364e-23	2.27427e-19	VCT_CCC	KRT18
0.0974934	7.80983	2.13132e-23	2.2933e-19	VCT_CCC	MAP3K14
-0.287723	8.80786	2.1343e-23	2.29651e-19	VCT_CCC	PIK3C2A
0.152966	7.91245	2.22153e-23	2.39036e-19	VCT_CCC	PATJ
0.0471298	7.74499	2.22538e-23	2.39451e-19	VCT_CCC	LPCAT4
0.258146	8.4451	2.34417e-23	2.52233e-19	VCT_CCC	PUM3
-0.206063	8.08271	2.38804e-23	2.56954e-19	VCT_CCC	LINC02253
-0.236779	8.35458	2.48782e-23	2.67689e-19	VCT_CCC	MCCC2
-0.243996	8.35839	2.596e-23	2.79329e-19	VCT_CCC	SLC7A6
0.179522	8.04636	2.61453e-23	2.81323e-19	VCT_CCC	POR
0.210651	8.13484	2.64299e-23	2.84386e-19	VCT_CCC	TMEM135
0.26002	8.30676	2.78675e-23	2.99855e-19	VCT_CCC	RPS7
-0.215137	8.17487	2.82444e-23	3.0391e-19	VCT_CCC	SLC45A4
0.0745018	7.76837	2.83696e-23	3.05257e-19	VCT_CCC	NDUFA11
0.056216	7.75563	2.91163e-23	3.13291e-19	VCT_CCC	AEN
0.127819	7.87387	2.91174e-23	3.13303e-19	VCT_CCC	PDSS1
0.0630434	7.76244	2.93494e-23	3.158e-19	VCT_CCC	INAVA
0.228098	8.28805	2.99229e-23	3.2197e-19	VCT_CCC	UBA2
0.173432	7.99367	3.01289e-23	3.24187e-19	VCT_CCC	TRAF3IP2-AS1
0.0512531	7.74879	3.19844e-23	3.44152e-19	VCT_CCC	RYR1
-0.142991	7.91055	3.30212e-23	3.55308e-19	VCT_CCC	EAF2
-0.310933	8.83373	3.59303e-23	3.8661e-19	VCT_CCC	RAI14
0.122744	7.85029	3.64037e-23	3.91704e-19	VCT_CCC	CACNA1C
0.0934448	7.805	3.79646e-23	4.085e-19	VCT_CCC	AC130324.2
-0.328822	9.38979	3.91364e-23	4.21107e-19	VCT_CCC	GAB1
-0.180244	8.04683	4.12951e-23	4.44336e-19	VCT_CCC	MYLIP
0.137398	7.89989	4.19723e-23	4.51622e-19	VCT_CCC	ERO1A
0.186675	8.04519	4.20858e-23	4.52844e-19	VCT_CCC	RIN2
-0.215668	8.06237	4.28652e-23	4.61229e-19	VCT_CCC	STPG2
0.154591	7.94686	4.31301e-23	4.64079e-19	VCT_CCC	SNTB2
-0.243127	8.36026	4.39734e-23	4.73154e-19	VCT_CCC	YAF2
0.100033	7.81842	4.68333e-23	5.03926e-19	VCT_CCC	MRTO4
0.0551599	7.75429	4.7679e-23	5.13026e-19	VCT_CCC	KRTCAP3
0.0440414	7.74342	4.97322e-23	5.35118e-19	VCT_CCC	RPS6KA1
0.0617642	7.76104	5.00086e-23	5.38093e-19	VCT_CCC	SLC50A1
-0.382996	11.1992	5.01093e-23	5.39176e-19	VCT_CCC	GRIP1
0.135093	7.90093	5.05731e-23	5.44166e-19	VCT_CCC	NUDC
0.145448	7.91375	5.15029e-23	5.54172e-19	VCT_CCC	CLIC1
0.126149	7.86873	5.20192e-23	5.59726e-19	VCT_CCC	AC107068.2
-0.343038	9.15436	5.24935e-23	5.6483e-19	VCT_CCC	AC078980.1
0.196699	8.05051	5.48814e-23	5.90524e-19	VCT_CCC	CFL1
0.200843	8.1492	5.53192e-23	5.95235e-19	VCT_CCC	WDR1
0.0670117	7.76473	5.66709e-23	6.09779e-19	VCT_CCC	TRPC1
0.111094	7.84393	5.82865e-23	6.27163e-19	VCT_CCC	RFC2
0.210452	8.13328	6.18342e-23	6.65336e-19	VCT_CCC	PPIB
-0.272967	8.42304	6.28756e-23	6.76541e-19	VCT_CCC	NCEH1
-0.197596	8.12794	6.7165e-23	7.22695e-19	VCT_CCC	RETREG3
0.141628	7.91218	6.77704e-23	7.29209e-19	VCT_CCC	H2AFV
0.188601	8.08917	6.94737e-23	7.47537e-19	VCT_CCC	PABPC4
0.189948	8.08547	7.05867e-23	7.59512e-19	VCT_CCC	NDUFAF6
0.149899	7.91922	7.60858e-23	8.18683e-19	VCT_CCC	TUBB4B
-0.278344	8.8357	7.67272e-23	8.25585e-19	VCT_CCC	GRAMD2A
0.15022	7.9405	8.00056e-23	8.6086e-19	VCT_CCC	C1orf112
0.134931	7.8919	8.062e-23	8.67471e-19	VCT_CCC	ERVMER34-1
0.0621891	7.75743	8.22211e-23	8.84699e-19	VCT_CCC	NDUFB8
0.0818568	7.78765	8.28064e-23	8.90997e-19	VCT_CCC	HYOU1
0.0617117	7.75742	8.43323e-23	9.07416e-19	VCT_CCC	ITPRIPL2
0.0649737	7.7656	8.74578e-23	9.41046e-19	VCT_CCC	CENPL
0.0572458	7.75604	8.99809e-23	9.68194e-19	VCT_CCC	CDC25B
0.053806	7.75206	9.18073e-23	9.87846e-19	VCT_CCC	RPL39L
0.0635665	7.75926	9.28726e-23	9.99309e-19	VCT_CCC	RPL17
-0.215522	8.19826	1.01656e-22	1.09381e-18	VCT_CCC	AMMECR1
-0.361961	9.79625	1.08662e-22	1.1692e-18	VCT_CCC	NHSL1
0.162469	7.96449	1.09759e-22	1.18101e-18	VCT_CCC	LYRM4
-0.379197	13.9796	1.16789e-22	1.25665e-18	VCT_CCC	MALAT1
0.224475	8.26617	1.23393e-22	1.32771e-18	VCT_CCC	RPN2
0.271062	8.37289	1.2833e-22	1.38083e-18	VCT_CCC	FTH1
0.20359	8.13428	1.35581e-22	1.45886e-18	VCT_CCC	FLVCR2
0.102848	7.82965	1.39203e-22	1.49782e-18	VCT_CCC	RFC4
0.133031	7.89283	1.43816e-22	1.54746e-18	VCT_CCC	PHB2
0.140838	7.91659	1.50829e-22	1.62292e-18	VCT_CCC	MCM4
0.102629	7.81383	1.51849e-22	1.6339e-18	VCT_CCC	EPSTI1
-0.194636	8.12596	1.62441e-22	1.74786e-18	VCT_CCC	WDSUB1
0.228888	8.26296	1.64863e-22	1.77392e-18	VCT_CCC	CALR
0.156016	7.96012	1.70936e-22	1.83928e-18	VCT_CCC	NECTIN2
0.122453	7.85701	1.71085e-22	1.84088e-18	VCT_CCC	GDA
0.120006	7.8568	1.79842e-22	1.9351e-18	VCT_CCC	RCN1
0.0697186	7.76408	1.86564e-22	2.00742e-18	VCT_CCC	ATP5PO
0.097332	7.79178	1.91662e-22	2.06229e-18	VCT_CCC	KDELR2
-0.18098	8.06399	2.0066e-22	2.1591e-18	VCT_CCC	PARP11
-0.264991	8.54814	2.04461e-22	2.20001e-18	VCT_CCC	SLC44A1
0.209838	8.20985	2.21517e-22	2.38352e-18	VCT_CCC	NUP205
0.0991644	7.81232	2.22103e-22	2.38983e-18	VCT_CCC	IFITM3
-0.216666	8.22342	2.49019e-22	2.67944e-18	VCT_CCC	PIK3CA
-0.177224	8.05543	2.62342e-22	2.8228e-18	VCT_CCC	ZNF175
-0.303746	9.11241	2.66942e-22	2.87229e-18	VCT_CCC	MNAT1
0.137633	7.89505	2.776e-22	2.98698e-18	VCT_CCC	LITAF
0.255195	8.52258	2.78701e-22	2.99882e-18	VCT_CCC	PITPNB
-0.166183	7.9426	2.81837e-22	3.03257e-18	VCT_CCC	AC008056.1
-0.188782	8.08317	2.83072e-22	3.04586e-18	VCT_CCC	LINC00467
0.093017	7.81058	2.85986e-22	3.07721e-18	VCT_CCC	METTL26
-0.156046	7.97876	2.89655e-22	3.11669e-18	VCT_CCC	PAQR7
-0.1184	7.86756	3.00657e-22	3.23507e-18	VCT_CCC	PCDH11Y
0.0506623	7.74859	3.20223e-22	3.4456e-18	VCT_CCC	ARL2
0.15616	7.96114	3.39757e-22	3.65578e-18	VCT_CCC	MTMR2
0.172455	8.0317	3.56704e-22	3.83814e-18	VCT_CCC	IPO5
-0.23263	8.38372	3.82471e-22	4.11538e-18	VCT_CCC	USP40
-0.1676	8.02041	3.91081e-22	4.20803e-18	VCT_CCC	KIAA1551
0.240549	8.39366	3.91511e-22	4.21266e-18	VCT_CCC	ADAM9
0.0627739	7.7608	3.99978e-22	4.30376e-18	VCT_CCC	TCERG1L
0.0773424	7.78418	4.05608e-22	4.36435e-18	VCT_CCC	CENPH
0.229289	8.32502	4.08738e-22	4.39802e-18	VCT_CCC	PTGES3
0.241526	8.20722	4.19095e-22	4.50947e-18	VCT_CCC	HUNK
0.290811	8.31952	4.27482e-22	4.5997e-18	VCT_CCC	RPL37A
0.352776	9.87833	4.35273e-22	4.68354e-18	VCT_CCC	SIK3
0.130482	7.88252	4.52347e-22	4.86725e-18	VCT_CCC	ID3
-0.297697	9.08055	4.53814e-22	4.88304e-18	VCT_CCC	MYCBP2
0.102915	7.83252	4.62055e-22	4.97171e-18	VCT_CCC	PUS1
0.133726	7.90163	4.65455e-22	5.0083e-18	VCT_CCC	PRMT1
0.143246	7.92495	4.67429e-22	5.02954e-18	VCT_CCC	TLE3
-0.311175	9.67587	5.42857e-22	5.84114e-18	VCT_CCC	PUM2
0.0432534	7.74283	5.47638e-22	5.89259e-18	VCT_CCC	NDUFA9
0.291851	8.51892	5.81356e-22	6.25539e-18	VCT_CCC	GAPDH
0.327395	8.69871	6.00828e-22	6.4649e-18	VCT_CCC	RPL13
-0.174941	8.0447	6.40514e-22	6.89193e-18	VCT_CCC	B3GNT5
-0.177074	8.06881	6.50622e-22	7.0007e-18	VCT_CCC	AL592183.1
0.160171	7.99243	6.65464e-22	7.16039e-18	VCT_CCC	CCT6A
0.177379	8.04339	6.98072e-22	7.51126e-18	VCT_CCC	YBX1
0.128352	7.89486	7.15315e-22	7.69679e-18	VCT_CCC	TOP3A
0.268394	8.61128	7.2818e-22	7.83522e-18	VCT_CCC	RSRC1
-0.195988	8.14938	7.34155e-22	7.89951e-18	VCT_CCC	CCDC32
0.125782	7.88302	7.44272e-22	8.00837e-18	VCT_CCC	ABHD11
-0.270098	8.80511	7.903e-22	8.50362e-18	VCT_CCC	ZNF91
0.130764	7.8848	8.21116e-22	8.83521e-18	VCT_CCC	CTIF
0.196144	8.11964	8.63801e-22	9.2945e-18	VCT_CCC	EIF1AX
-0.312123	9.55919	8.95053e-22	9.63077e-18	VCT_CCC	CLIP1
0.103479	7.82172	9.01363e-22	9.69866e-18	VCT_CCC	NOP53
0.045479	7.74356	9.04757e-22	9.73518e-18	VCT_CCC	CLDN6
0.0715708	7.7775	9.1771e-22	9.87456e-18	VCT_CCC	PCGF2
0.228019	8.15534	9.24576e-22	9.94843e-18	VCT_CCC	PITPNC1
0.108952	7.844	9.70982e-22	1.04478e-17	VCT_CCC	TRIM14
-0.192731	8.13382	1.00625e-21	1.08272e-17	VCT_CCC	RNF170
0.173495	8.03761	1.00956e-21	1.08629e-17	VCT_CCC	EIF4G1
0.0459973	7.7462	1.01584e-21	1.09304e-17	VCT_CCC	TMX2
0.108062	7.80321	1.04907e-21	1.1288e-17	VCT_CCC	HSPE1
0.0709462	7.76879	1.05585e-21	1.13609e-17	VCT_CCC	CNPY2
0.211714	8.24817	1.05801e-21	1.13842e-17	VCT_CCC	NFATC2IP
0.137224	7.92	1.07067e-21	1.15204e-17	VCT_CCC	NADK
0.263406	8.5645	1.22399e-21	1.31701e-17	VCT_CCC	B2M
0.117598	7.8514	1.27811e-21	1.37525e-17	VCT_CCC	EPB41L2
0.119145	7.86629	1.38786e-21	1.49333e-17	VCT_CCC	LNX2
0.043607	7.7437	1.42941e-21	1.53805e-17	VCT_CCC	ADGRB2
0.0752529	7.77253	1.48871e-21	1.60185e-17	VCT_CCC	NEDD8
0.191077	8.11814	1.49429e-21	1.60786e-17	VCT_CCC	CCDC57
-0.192657	8.14228	1.49449e-21	1.60807e-17	VCT_CCC	DNMBP
0.114742	7.85273	1.53541e-21	1.6521e-17	VCT_CCC	CALM3
0.159871	7.99393	1.60444e-21	1.72638e-17	VCT_CCC	MCM3
0.261079	8.24611	1.64373e-21	1.76866e-17	VCT_CCC	RPL18
-0.257528	8.22135	1.77387e-21	1.90869e-17	VCT_CCC	SVEP1
-0.249189	8.50583	1.80405e-21	1.94115e-17	VCT_CCC	AUH
-0.14151	7.94306	1.87806e-21	2.02079e-17	VCT_CCC	ZMIZ2
0.121544	7.8821	1.90257e-21	2.04716e-17	VCT_CCC	PPP5C
-0.17617	8.01438	1.92483e-21	2.07112e-17	VCT_CCC	SUCLG2-AS1
0.0701622	7.77228	1.9307e-21	2.07743e-17	VCT_CCC	OIP5
-0.191318	8.04512	1.9393e-21	2.08669e-17	VCT_CCC	SSPN
-0.220288	8.17175	2.16033e-21	2.32451e-17	VCT_CCC	IQGAP2
0.290544	8.41174	2.33008e-21	2.50717e-17	VCT_CCC	RPL28
0.233303	8.35609	2.46235e-21	2.64949e-17	VCT_CCC	G3BP1
0.0616535	7.75872	2.49192e-21	2.68131e-17	VCT_CCC	MIF
0.0454167	7.74565	2.77111e-21	2.98172e-17	VCT_CCC	CLTCL1
0.0490754	7.74874	2.8376e-21	3.05325e-17	VCT_CCC	PKDCC
0.141772	7.93564	3.02438e-21	3.25423e-17	VCT_CCC	SEMA4C
-0.150942	7.96354	3.03081e-21	3.26115e-17	VCT_CCC	ASS1
0.178958	8.0743	3.14645e-21	3.38558e-17	VCT_CCC	HDAC4
-0.272961	8.79903	3.18635e-21	3.42851e-17	VCT_CCC	ZFAND6
-0.210838	8.19874	3.20709e-21	3.45083e-17	VCT_CCC	ARHGAP28
0.136176	7.92279	3.26527e-21	3.51343e-17	VCT_CCC	CSNK1G2
-0.210321	8.22078	3.49816e-21	3.76402e-17	VCT_CCC	ZNF248
0.0460133	7.74707	3.51817e-21	3.78555e-17	VCT_CCC	CHDH
-0.169171	8.0589	3.58069e-21	3.85282e-17	VCT_CCC	CLK4
-0.341462	9.33282	3.64568e-21	3.92275e-17	VCT_CCC	PPP1R9A
-0.290008	8.54969	3.64893e-21	3.92625e-17	VCT_CCC	GLIS3
-0.227456	8.35759	3.65225e-21	3.92982e-17	VCT_CCC	ACBD3
0.200316	8.16992	3.95355e-21	4.25402e-17	VCT_CCC	CEP83
0.0969682	7.82321	4.00277e-21	4.30698e-17	VCT_CCC	TTLL4
0.313466	8.55332	4.07731e-21	4.38719e-17	VCT_CCC	RPS19
0.190714	8.0969	4.16389e-21	4.48035e-17	VCT_CCC	P4HA1
0.148303	7.96235	4.30368e-21	4.63076e-17	VCT_CCC	USP36
0.131127	7.904	4.46501e-21	4.80435e-17	VCT_CCC	CARS
0.144648	7.93157	4.55797e-21	4.90438e-17	VCT_CCC	HTRA1
0.208346	8.22766	4.7908e-21	5.15491e-17	VCT_CCC	SEC11A
-0.106165	7.84374	4.79258e-21	5.15682e-17	VCT_CCC	LINC01336
-0.310646	8.80559	5.29861e-21	5.7013e-17	VCT_CCC	TTC28
0.192719	8.16227	5.45756e-21	5.87233e-17	VCT_CCC	CNOT6
-0.196383	8.16396	5.60897e-21	6.03525e-17	VCT_CCC	LRRC37A3
0.128491	7.88836	5.61522e-21	6.04198e-17	VCT_CCC	SERPINH1
0.11681	7.85807	5.70243e-21	6.13582e-17	VCT_CCC	PDK3
0.128745	7.90298	5.9837e-21	6.43846e-17	VCT_CCC	DGKZ
0.080806	7.79342	5.98534e-21	6.44023e-17	VCT_CCC	UNG
0.0646243	7.7652	6.40784e-21	6.89483e-17	VCT_CCC	TARDBP
0.0734168	7.78055	6.45843e-21	6.94927e-17	VCT_CCC	TBC1D31
-0.153792	7.9539	6.78238e-21	7.29784e-17	VCT_CCC	IRS1
-0.309903	9.61618	7.05068e-21	7.58653e-17	VCT_CCC	ZNF609
0.192004	8.12719	7.08764e-21	7.6263e-17	VCT_CCC	AGPAT5
-0.243371	8.52114	7.3239e-21	7.88051e-17	VCT_CCC	MROH1
-0.213492	8.26264	7.46226e-21	8.02939e-17	VCT_CCC	SCAP
0.171601	8.0506	7.94389e-21	8.54763e-17	VCT_CCC	MFSD14B
-0.229571	8.28871	7.98922e-21	8.5964e-17	VCT_CCC	SLC2A13
0.136564	7.91895	8.20723e-21	8.83098e-17	VCT_CCC	NAA38
-0.179638	8.07629	8.22225e-21	8.84714e-17	VCT_CCC	ZBTB46
0.0539809	7.75284	9.53784e-21	1.02627e-16	VCT_CCC	FBXO17
0.122522	7.87336	9.54018e-21	1.02652e-16	VCT_CCC	EIF5A
0.195117	8.14388	9.55966e-21	1.02862e-16	VCT_CCC	MICU1
-0.162669	7.91348	9.82051e-21	1.05669e-16	VCT_CCC	CADM2
-0.199965	8.15874	1.01509e-20	1.09224e-16	VCT_CCC	PSTPIP2
-0.222158	8.34348	1.02242e-20	1.10013e-16	VCT_CCC	ZC3H14
0.109459	7.84709	1.09919e-20	1.18273e-16	VCT_CCC	PRCP
0.241222	8.24031	1.16606e-20	1.25468e-16	VCT_CCC	RPL35
0.0394406	7.74041	1.16855e-20	1.25736e-16	VCT_CCC	AMIGO2
-0.126643	7.88406	1.22342e-20	1.3164e-16	VCT_CCC	TXK
-0.235593	8.5114	1.2361e-20	1.33004e-16	VCT_CCC	OGA
-0.208336	8.25247	1.24407e-20	1.33862e-16	VCT_CCC	MTX2
-0.197539	8.20412	1.25261e-20	1.34781e-16	VCT_CCC	ZNF44
0.0660701	7.77128	1.28291e-20	1.38041e-16	VCT_CCC	BOP1
0.096886	7.81884	1.30587e-20	1.40512e-16	VCT_CCC	MAP7D3
0.0709011	7.7766	1.3232e-20	1.42376e-16	VCT_CCC	SIGMAR1
0.185631	8.09637	1.34372e-20	1.44585e-16	VCT_CCC	GABPB1
0.0485808	7.75006	1.36789e-20	1.47185e-16	VCT_CCC	PRKCD
0.0512043	7.75279	1.3879e-20	1.49338e-16	VCT_CCC	SLC25A19
0.193314	8.10689	1.43302e-20	1.54193e-16	VCT_CCC	ST3GAL1
-0.131617	7.9151	1.46075e-20	1.57176e-16	VCT_CCC	SPINDOC
0.0574291	7.75927	1.51723e-20	1.63254e-16	VCT_CCC	AC008649.2
-0.116971	7.87212	1.59455e-20	1.71573e-16	VCT_CCC	SLC22A18
0.119826	7.87047	1.61287e-20	1.73545e-16	VCT_CCC	BHLHE40
0.0597338	7.76187	1.76063e-20	1.89444e-16	VCT_CCC	AC011466.3
0.140674	7.94219	1.83349e-20	1.97283e-16	VCT_CCC	TAPBP
0.2075	8.19826	1.84159e-20	1.98155e-16	VCT_CCC	FANCC
0.0580867	7.76073	1.90163e-20	2.04615e-16	VCT_CCC	PSMC3IP
0.256899	8.30596	2.02523e-20	2.17915e-16	VCT_CCC	RPS15
0.228647	8.40169	2.04128e-20	2.19642e-16	VCT_CCC	TAF1B
0.200507	8.22026	2.05503e-20	2.21121e-16	VCT_CCC	NUP214
0.179041	8.05524	2.09469e-20	2.25389e-16	VCT_CCC	SET
0.145861	7.96196	2.10786e-20	2.26806e-16	VCT_CCC	KHSRP
-0.157049	8.00139	2.15216e-20	2.31573e-16	VCT_CCC	DACT2
0.184572	8.12073	2.28002e-20	2.4533e-16	VCT_CCC	TOPBP1
0.127149	7.90444	2.29309e-20	2.46737e-16	VCT_CCC	WDR5
0.099453	7.82545	2.33054e-20	2.50766e-16	VCT_CCC	NPC2
0.0555234	7.75783	2.33947e-20	2.51727e-16	VCT_CCC	REXO5
-0.146369	7.92003	2.46077e-20	2.64779e-16	VCT_CCC	SNAP91
-0.17529	8.08442	2.48808e-20	2.67718e-16	VCT_CCC	SLC2A1-AS1
-0.189041	8.11766	2.51271e-20	2.70367e-16	VCT_CCC	KAT2B
-0.195478	8.18992	2.55721e-20	2.75156e-16	VCT_CCC	CR381653.1
0.109251	7.85141	2.56196e-20	2.75667e-16	VCT_CCC	DBF4B
0.0583807	7.75919	2.5718e-20	2.76726e-16	VCT_CCC	CTDNEP1
0.0786069	7.78445	2.59113e-20	2.78805e-16	VCT_CCC	DNAH8
0.0540706	7.75323	2.64319e-20	2.84407e-16	VCT_CCC	KIAA1211L
0.0421322	7.74253	2.65021e-20	2.85162e-16	VCT_CCC	KCNK1
0.150427	7.99048	2.65763e-20	2.85961e-16	VCT_CCC	SMPD4
-0.10592	7.85037	2.6873e-20	2.89153e-16	VCT_CCC	GCNT4
0.136713	7.93783	2.70667e-20	2.91238e-16	VCT_CCC	GIGYF1
0.183228	8.09199	2.71057e-20	2.91658e-16	VCT_CCC	CBL
-0.159698	8.00023	2.72063e-20	2.9274e-16	VCT_CCC	CPT1A
0.0708626	7.77612	2.73422e-20	2.94202e-16	VCT_CCC	HMOX1
-0.273035	8.9276	2.73439e-20	2.94221e-16	VCT_CCC	KDM4C
-0.182202	8.01577	2.92121e-20	3.14322e-16	VCT_CCC	PLA2R1
0.229175	8.22012	3.24231e-20	3.48873e-16	VCT_CCC	RPL4
0.273438	8.61482	3.34071e-20	3.59461e-16	VCT_CCC	ACTG1
0.276072	9.03216	3.50539e-20	3.7718e-16	VCT_CCC	KDM6A
0.122622	7.88268	3.62949e-20	3.90533e-16	VCT_CCC	KIAA1549
0.0512186	7.75333	3.63151e-20	3.9075e-16	VCT_CCC	PRC1-AS1
0.27101	9.06879	3.70176e-20	3.9831e-16	VCT_CCC	NPEPPS
-0.150278	7.96071	3.78255e-20	4.07002e-16	VCT_CCC	AL139393.1
0.238332	8.60192	3.87257e-20	4.16689e-16	VCT_CCC	SRRM2
-0.246706	8.58655	3.93046e-20	4.22918e-16	VCT_CCC	MYO6
0.118283	7.87551	4.03378e-20	4.34034e-16	VCT_CCC	DHFR
0.265079	8.83065	4.12013e-20	4.43326e-16	VCT_CCC	HERC1
0.112932	7.86703	4.13639e-20	4.45076e-16	VCT_CCC	PLEKHG6
0.165365	8.03158	4.48568e-20	4.82659e-16	VCT_CCC	ODF2
0.157254	8.01436	4.49364e-20	4.83516e-16	VCT_CCC	NONO
0.24621	8.31578	4.56745e-20	4.91458e-16	VCT_CCC	RPL29
0.147561	7.89457	4.59675e-20	4.9461e-16	VCT_CCC	H3F3A
0.283582	8.40604	4.63995e-20	4.99258e-16	VCT_CCC	RPL27A
0.284118	8.38829	4.67539e-20	5.03072e-16	VCT_CCC	RPL3
0.154152	7.98509	4.88801e-20	5.2595e-16	VCT_CCC	TKT
-0.289535	9.01509	4.98413e-20	5.36293e-16	VCT_CCC	MAP3K4
0.25437	8.57418	4.98992e-20	5.36915e-16	VCT_CCC	KRT7
0.14519	7.96613	5.05304e-20	5.43708e-16	VCT_CCC	ANAPC7
-0.141341	7.90132	5.10869e-20	5.49695e-16	VCT_CCC	UPP2
0.165291	8.02464	5.18255e-20	5.57643e-16	VCT_CCC	NUP210
0.217563	8.32794	5.21055e-20	5.60656e-16	VCT_CCC	SPEN
0.212367	8.30079	5.24751e-20	5.64632e-16	VCT_CCC	CRTC3
0.214369	8.26969	5.41306e-20	5.82445e-16	VCT_CCC	AGTPBP1
0.278705	8.45994	5.48367e-20	5.90043e-16	VCT_CCC	RPL8
-0.252738	8.56845	5.54326e-20	5.96455e-16	VCT_CCC	MCM9
0.105476	7.84865	5.55847e-20	5.98091e-16	VCT_CCC	SMYD4
-0.234248	8.39711	5.60108e-20	6.02676e-16	VCT_CCC	NFE2L3
-0.287391	9.09012	5.85691e-20	6.30204e-16	VCT_CCC	PDE8A
0.129519	7.91357	6.38529e-20	6.87058e-16	VCT_CCC	CLPB
0.197212	8.11992	6.49652e-20	6.99025e-16	VCT_CCC	AKR1B1
-0.255754	8.70426	6.67919e-20	7.18681e-16	VCT_CCC	SDCCAG8
0.1029	7.83836	6.71342e-20	7.22364e-16	VCT_CCC	AC011476.3
0.197903	8.21617	6.84674e-20	7.36709e-16	VCT_CCC	UHRF2
0.0795043	7.79496	7.24611e-20	7.79682e-16	VCT_CCC	WDR90
0.136955	7.8995	8.33075e-20	8.96389e-16	VCT_CCC	ADAM19
-0.29785	9.30129	8.82278e-20	9.49331e-16	VCT_CCC	MBD5
0.0892097	7.80538	9.43987e-20	1.01573e-15	VCT_CCC	APBB1IP
0.21946	8.24351	9.98846e-20	1.07476e-15	VCT_CCC	EEF2
-0.270484	9.06019	9.993e-20	1.07525e-15	VCT_CCC	DDX5
0.12685	7.90451	1.00907e-19	1.08576e-15	VCT_CCC	PCGF6
0.0434912	7.74548	1.02073e-19	1.09831e-15	VCT_CCC	MOXD1
0.100495	7.82967	1.05585e-19	1.13609e-15	VCT_CCC	HIF1A-AS2
0.0615468	7.76623	1.07376e-19	1.15537e-15	VCT_CCC	SLC36A1
0.104339	7.8493	1.07522e-19	1.15693e-15	VCT_CCC	NEMP1
0.214495	8.27327	1.10053e-19	1.18417e-15	VCT_CCC	VKORC1L1
-0.23901	8.58774	1.12471e-19	1.21019e-15	VCT_CCC	WDR26
0.253691	8.71158	1.1568e-19	1.24471e-15	VCT_CCC	XRCC5
0.143027	7.96592	1.2233e-19	1.31627e-15	VCT_CCC	TNPO2
0.103964	7.83499	1.24141e-19	1.33575e-15	VCT_CCC	CARMN
0.114221	7.86347	1.24737e-19	1.34217e-15	VCT_CCC	HDAC5
0.151534	7.98695	1.26766e-19	1.364e-15	VCT_CCC	SCARA3
0.0959471	7.81517	1.26983e-19	1.36634e-15	VCT_CCC	MLLT3
0.203572	8.23644	1.30677e-19	1.40608e-15	VCT_CCC	NARS2
0.0820563	7.79463	1.43629e-19	1.54545e-15	VCT_CCC	TPM2
0.262921	8.76143	1.47885e-19	1.59124e-15	VCT_CCC	TSPAN9
0.295142	8.62421	1.56214e-19	1.68086e-15	VCT_CCC	RPLP0
0.187757	8.02979	1.64582e-19	1.7709e-15	VCT_CCC	RPL24
0.191265	8.14507	1.66121e-19	1.78746e-15	VCT_CCC	AC099329.1
0.0854297	7.80771	1.66604e-19	1.79266e-15	VCT_CCC	CDK16
0.113213	7.86001	1.84545e-19	1.98571e-15	VCT_CCC	EXTL3
0.0885064	7.81274	1.85679e-19	1.9979e-15	VCT_CCC	AC010615.4
0.0580436	7.76307	1.89975e-19	2.04413e-15	VCT_CCC	TMCO6
-0.27633	8.98206	1.91832e-19	2.06411e-15	VCT_CCC	BCAR3
-0.237695	8.54278	2.00168e-19	2.1538e-15	VCT_CCC	PCMTD1
0.133343	7.93291	2.29155e-19	2.46571e-15	VCT_CCC	EFTUD2
0.045343	7.74695	2.36828e-19	2.54826e-15	VCT_CCC	NAALAD2
0.104058	7.84638	2.38658e-19	2.56796e-15	VCT_CCC	PRPSAP2
0.175997	8.09631	2.39024e-19	2.5719e-15	VCT_CCC	NFXL1
-0.172496	8.06168	2.46737e-19	2.65489e-15	VCT_CCC	LINC01301
-0.175642	8.10483	2.54647e-19	2.74e-15	VCT_CCC	LYST
0.249829	8.76689	2.55235e-19	2.74633e-15	VCT_CCC	FUS
0.0845678	7.79616	2.63154e-19	2.83154e-15	VCT_CCC	TNFAIP2
0.0705717	7.77699	2.81601e-19	3.03002e-15	VCT_CCC	C3orf67
-0.139058	7.92647	2.90209e-19	3.12265e-15	VCT_CCC	HDAC2-AS2
-0.246256	8.60054	2.93065e-19	3.15338e-15	VCT_CCC	HACE1
0.242307	8.3505	2.94182e-19	3.16539e-15	VCT_CCC	RPL5
0.116726	7.88704	2.94361e-19	3.16732e-15	VCT_CCC	EXOSC10
0.293732	9.82658	2.9513e-19	3.1756e-15	VCT_CCC	PTK2
0.0460237	7.74775	3.1894e-19	3.43179e-15	VCT_CCC	APOC1
0.331986	8.72852	3.1998e-19	3.44298e-15	VCT_CCC	RPLP1
-0.203581	8.25757	3.32141e-19	3.57383e-15	VCT_CCC	LINC00623
0.055651	7.75741	3.40485e-19	3.66362e-15	VCT_CCC	COMMD7
-0.261294	8.81894	3.58665e-19	3.85924e-15	VCT_CCC	FAR1
0.134789	7.93529	3.70592e-19	3.98757e-15	VCT_CCC	SEMA4B
-0.275094	9.03698	3.80996e-19	4.09952e-15	VCT_CCC	SNX29
-0.148804	7.9841	3.92481e-19	4.2231e-15	VCT_CCC	AC093157.1
0.0848278	7.80923	3.95546e-19	4.25607e-15	VCT_CCC	PFAS
-0.142412	7.95623	4.01398e-19	4.31904e-15	VCT_CCC	PLAG1
0.150785	7.9685	4.07797e-19	4.38789e-15	VCT_CCC	HMGA1
-0.136076	7.92662	4.11538e-19	4.42815e-15	VCT_CCC	DUSP6
-0.196287	8.24366	4.13239e-19	4.44645e-15	VCT_CCC	CDC42SE1
-0.220919	8.39212	4.23879e-19	4.56094e-15	VCT_CCC	ZDHHC21
0.157533	8.02132	4.4728e-19	4.81273e-15	VCT_CCC	JUP
-0.164989	8.0458	4.63449e-19	4.98671e-15	VCT_CCC	GCLM
-0.14527	7.94237	4.89167e-19	5.26344e-15	VCT_CCC	NTN4
-0.213109	8.36844	5.13026e-19	5.52016e-15	VCT_CCC	LINC01004
0.110209	7.85725	5.22708e-19	5.62434e-15	VCT_CCC	LINC00621
-0.179062	8.13689	5.32243e-19	5.72694e-15	VCT_CCC	MFF
0.0831885	7.80603	5.41097e-19	5.82221e-15	VCT_CCC	DHX37
-0.221164	8.43718	5.42215e-19	5.83423e-15	VCT_CCC	SNX4
0.109954	7.86493	5.68423e-19	6.11623e-15	VCT_CCC	RFX1
0.0520175	7.75337	5.71081e-19	6.14484e-15	VCT_CCC	FKBP1A
0.169131	8.04066	5.7374e-19	6.17344e-15	VCT_CCC	EBI3
-0.239621	8.46165	5.93212e-19	6.38296e-15	VCT_CCC	LIMCH1
0.205589	8.23178	6.27116e-19	6.74776e-15	VCT_CCC	TRAF3
0.143618	7.97418	6.33423e-19	6.81563e-15	VCT_CCC	MCMBP
0.265601	8.42214	6.80148e-19	7.31839e-15	VCT_CCC	RPL11
-0.205188	8.19429	6.8033e-19	7.32036e-15	VCT_CCC	GNG12-AS1
-0.202356	8.27826	6.85984e-19	7.38118e-15	VCT_CCC	GSDME
0.042977	7.74655	6.90597e-19	7.43082e-15	VCT_CCC	NAA10
0.234748	8.41625	6.90695e-19	7.43188e-15	VCT_CCC	SPP1
0.144548	7.95616	6.91186e-19	7.43716e-15	VCT_CCC	PGAM1
0.0476862	7.75015	7.0483e-19	7.58397e-15	VCT_CCC	AC009686.1
0.25656	8.77559	7.30805e-19	7.86346e-15	VCT_CCC	PIP5K1A
0.0588055	7.7662	7.57665e-19	8.15248e-15	VCT_CCC	GINS4
-0.175593	8.1102	7.65105e-19	8.23253e-15	VCT_CCC	DZIP3
-0.156915	8.024	7.88284e-19	8.48193e-15	VCT_CCC	KIAA0040
0.156233	7.96465	8.09104e-19	8.70596e-15	VCT_CCC	SUGCT
0.0617532	7.76151	8.09237e-19	8.70739e-15	VCT_CCC	THBS1
0.120469	7.8899	8.29699e-19	8.92756e-15	VCT_CCC	PDIA4
-0.165979	8.06499	8.47949e-19	9.12393e-15	VCT_CCC	MKRN3
-0.21116	8.35063	8.87982e-19	9.55468e-15	VCT_CCC	LARGE2
0.21323	8.26841	8.89588e-19	9.57197e-15	VCT_CCC	PDIA3
-0.243535	8.51723	9.57585e-19	1.03036e-14	VCT_CCC	CCDC171
0.270877	9.15817	9.62421e-19	1.03557e-14	VCT_CCC	VGLL3
-0.16253	8.04696	9.66056e-19	1.03948e-14	VCT_CCC	SMIM8
0.0561279	7.75834	9.82948e-19	1.05765e-14	VCT_CCC	SOBP
0.101639	7.84995	9.88842e-19	1.06399e-14	VCT_CCC	URB2
-0.209989	8.34133	9.95909e-19	1.0716e-14	VCT_CCC	TBC1D2B
-0.137042	7.93919	1.02873e-18	1.10691e-14	VCT_CCC	AL356599.1
-0.181986	8.17207	1.03238e-18	1.11084e-14	VCT_CCC	CRLS1
-0.271562	8.98593	1.057e-18	1.13734e-14	VCT_CCC	SMYD2
-0.12558	7.90878	1.11358e-18	1.19821e-14	VCT_CCC	AC007099.1
0.174263	8.12171	1.12618e-18	1.21177e-14	VCT_CCC	TBCD
0.0443974	7.74763	1.18057e-18	1.27029e-14	VCT_CCC	GRHL3
0.292795	9.12777	1.18349e-18	1.27343e-14	VCT_CCC	PPP3CA
-0.164924	8.06313	1.18739e-18	1.27763e-14	VCT_CCC	FAM84A
-0.260196	8.82298	1.19577e-18	1.28664e-14	VCT_CCC	PIAS1
0.272758	8.41823	1.20555e-18	1.29717e-14	VCT_CCC	RPS8
0.094404	7.80174	1.22719e-18	1.32046e-14	VCT_CCC	PDLIM3
0.111088	7.86692	1.29907e-18	1.3978e-14	VCT_CCC	MZT2B
-0.179444	8.11764	1.30234e-18	1.40132e-14	VCT_CCC	AC097103.2
-0.128901	7.92042	1.3601e-18	1.46346e-14	VCT_CCC	AP001207.3
0.0842332	7.81122	1.36174e-18	1.46523e-14	VCT_CCC	SF3A2
0.133832	7.94989	1.37866e-18	1.48344e-14	VCT_CCC	NUP50
-0.117336	7.87743	1.49689e-18	1.61066e-14	VCT_CCC	SLC28A2
0.290133	8.88501	1.55023e-18	1.66805e-14	VCT_CCC	TFPI2
-0.136287	7.94254	1.55748e-18	1.67584e-14	VCT_CCC	AC096711.2
0.17756	8.13038	1.57339e-18	1.69297e-14	VCT_CCC	EIF4E
0.19313	8.1165	1.65635e-18	1.78223e-14	VCT_CCC	FIRRE
0.101941	7.85004	1.68043e-18	1.80814e-14	VCT_CCC	NUP188
-0.218946	8.37385	1.77675e-18	1.91178e-14	VCT_CCC	DDHD1
-0.179429	8.1404	1.85471e-18	1.99567e-14	VCT_CCC	MREG
0.0869312	7.8119	1.85939e-18	2.0007e-14	VCT_CCC	CD320
0.192683	8.23217	1.87369e-18	2.01609e-14	VCT_CCC	RALY
0.0880067	7.79412	1.88502e-18	2.02828e-14	VCT_CCC	SLC5A3
-0.177273	8.13195	1.90503e-18	2.04982e-14	VCT_CCC	TMEM267
-0.19109	8.12353	1.99647e-18	2.14821e-14	VCT_CCC	MAP2K6
-0.115174	7.86968	2.01952e-18	2.173e-14	VCT_CCC	AC116337.3
-0.131997	7.92715	2.02687e-18	2.18091e-14	VCT_CCC	ZBED9
0.0564865	7.76306	2.03141e-18	2.18579e-14	VCT_CCC	AL138733.1
0.260122	8.82941	2.14954e-18	2.3129e-14	VCT_CCC	FBLN1
-0.187149	8.04299	2.16779e-18	2.33254e-14	VCT_CCC	KCNH7
-0.112945	7.88506	2.27976e-18	2.45303e-14	VCT_CCC	ZNF862
0.260143	8.74906	2.30175e-18	2.47669e-14	VCT_CCC	ANXA2
-0.0892418	7.82658	2.30939e-18	2.4849e-14	VCT_CCC	AC004069.1
0.163375	8.06721	2.37113e-18	2.55134e-14	VCT_CCC	NUP88
0.0445051	7.74878	2.41383e-18	2.59728e-14	VCT_CCC	ARF3
-0.229275	8.57704	2.42607e-18	2.61045e-14	VCT_CCC	SLC25A36
[truncated: 10,069 more rows]

## Sheet: C.Along_trajectory_AllDonors
logFC	AveExpr	P.Value	adj.P.Val	cluster	gene
5.15944	7.58539	0	0	eEVT	NCAM1
3.54446	9.50687	7.87874e-47	9.81691e-43	eEVT	TIMP3
3.4858	8.62251	3.81301e-308	4.75101e-304	eEVT	MYO1E
3.24254	7.84948	2.93984e-204	3.66304e-200	eEVT	SEMA6D
3.20436	7.69008	3.22805e-194	4.02215e-190	eEVT	ABR
3.08733	9.33562	0	0	EVT_1	TFPI
2.9952	8.95908	0	0	EVT_1	QSOX1
2.98865	8.92167	2.98069e-255	3.71395e-251	eEVT	LIFR
2.96637	8.60871	0	0	EVT_1	HLA-G
2.95337	7.64997	2.00098e-194	2.49323e-190	eEVT	KLHL29
2.8915	11.0172	0	0	iEVT	TIMP3
2.61121	8.67115	5.60678e-207	6.98604e-203	eEVT	ADGRG6
2.58842	8.76856	2.00025e-117	2.49231e-113	eEVT	LHFPL6
2.5865	7.9874	0	0	EVT_1	MYCNUT
2.57298	8.05114	4.57137e-102	5.69593e-98	eEVT	PHACTR2
2.56085	7.59202	2.79163e-175	3.47837e-171	eEVT	PLPP3
2.5492	8.14283	0	0	EVT_1	HAPLN3
2.5097	7.84182	1.48991e-82	1.85642e-78	eEVT	SMAD3
2.50133	8.03958	0	0	EVT_1	NOTUM
2.47025	7.62907	1.70865e-116	2.12898e-112	eEVT	PRUNE2
2.40525	7.4825	0	0	eEVT	JAG1
2.40302	14.5431	2.57376e-23	3.20691e-19	eEVT	MALAT1
2.40258	9.31755	0	0	EVT_1	FSTL3
2.36713	7.50271	6.96407e-257	8.67723e-253	eEVT	GGT2
2.32771	9.81506	6.90465e-50	8.60319e-46	eEVT	CSH1
2.29345	8.04297	1.77091e-180	2.20655e-176	eEVT	MYCNOS
2.27072	7.9925	9.55113e-193	1.19007e-188	eEVT	SYN3
2.2666	7.95753	0	0	VCT_CCC	TPM1
2.25359	10.6122	0	0	iEVT	PAPPA2
2.24956	7.53642	1.80034e-163	2.24323e-159	eEVT	TLL1
2.22643	8.07918	3.24841e-176	4.04752e-172	eEVT	CHST11
2.19877	7.61424	6.52045e-147	8.12448e-143	eEVT	LIFR-AS1
2.17649	10.2178	0	0	iEVT	PAPPA
2.1761	10.8861	4.32316e-296	4.80216e-292	iEVT	CSH1
2.16733	8.44113	1.15577e-246	1.44009e-242	eEVT	CSGALNACT1
2.1631	8.01514	1.00046e-125	1.24657e-121	eEVT	NOTCH2
2.16033	8.25904	2.80271e-183	3.49218e-179	eEVT	GREB1L
2.12633	9.15576	1.4447e-148	1.80009e-144	eEVT	PDLIM5
2.08267	9.43276	3.94009e-190	4.90936e-186	eEVT	MYCNUT
2.08126	10.2316	0	0	iEVT	SERPINE2
2.07878	8.37824	2.23016e-33	2.77877e-29	eEVT	LVRN
2.07832	10.7655	0	0	iEVT	HPGD
2.06554	8.25587	1.01904e-218	1.26973e-214	eEVT	LRCH1
2.05865	8.09277	0	0	VCT_CCC	FN1
2.05076	9.05894	0	0	EVT_1	PGF
2.04089	9.47848	0	0	iEVT	LTBP1
2.01103	7.56468	0	0	EVT_1	GLIPR1
2.00408	8.62122	0	0	EVT_1	C12orf75
1.99271	7.92366	0	0	EVT_1	DIO2
1.98318	8.205	1.10305e-136	1.3744e-132	eEVT	ARHGEF7
1.97963	9.0663	0	0	EVT_1	SLC16A3
1.96097	8.49189	0	0	EVT_1	ADAM12
1.95354	7.59056	0	0	EVT_1	AIF1L
1.95118	7.5027	0	0	EVT_1	HTRA4
1.94308	8.44483	4.9223e-109	6.13319e-105	eEVT	ITGA1
1.92161	8.9477	0	0	EVT_1	JPT1
1.91696	8.34443	0	0	EVT_1	LGALS1
1.9121	8.59192	1.11996e-262	1.39548e-258	eEVT	EHBP1
1.89591	8.84891	9.41447e-142	1.17304e-137	eEVT	RBPMS
1.8937	8.72775	0	0	EVT_1	COL4A1
1.87	8.45071	2.30793e-279	2.87568e-275	eEVT	DIAPH2
1.86705	7.67524	1.42545e-71	1.77611e-67	eEVT	HES4
1.84123	9.56495	0	0	EVT_1	CDKN1C
1.84078	8.19341	8.52152e-78	1.06178e-73	eEVT	PTK2B
1.83343	8.16724	0	0	EVT_1	PLAC8
1.82935	8.74086	0	0	eEVT	ELMO1
1.82883	7.85316	2.42102e-37	3.0166e-33	eEVT	PADI1
1.80707	7.81309	0	0	EVT_1	TGFB1
1.78851	11.0318	4.8206e-319	5.35472e-315	iEVT	FLT1
1.78551	8.18208	1.76935e-173	2.2046e-169	eEVT	PID1
1.77175	8.00612	0	0	EVT_1	MT1E
1.76908	9.35112	4.68926e-42	5.84281e-38	eEVT	LIMA1
1.76513	8.65619	2.97433e-234	3.70602e-230	eEVT	HIP1
1.76041	8.45372	7.4411e-100	9.27161e-96	eEVT	TAOK3
1.75743	7.92515	0	0	EVT_1	EBI3
1.75422	9.21072	0	0	VCT_CCC	KRT19
1.74238	7.72808	0	0	EVT_1	ITGA5
1.73499	7.84868	3.47321e-103	4.32762e-99	eEVT	BMP2K
1.7264	8.21667	0	0	EVT_1	HPGD
1.71483	7.77711	4.70561e-141	5.86318e-137	eEVT	C4orf19
1.71471	8.02129	3.98007e-28	4.95917e-24	eEVT	FLT4
1.71396	9.38896	3.12576e-156	3.8947e-152	eEVT	CTSL
1.70593	7.79355	0	0	EVT_1	MT1X
1.69441	10.79	0	0	iEVT	ITM2B
1.69047	7.45562	0	0	eEVT	ADORA1
1.68565	8.0627	3.53679e-24	4.40684e-20	eEVT	MGAT4A
1.67534	8.88558	2.45736e-289	2.72963e-285	iEVT	SERPINE1
1.67003	8.00179	6.19135e-132	7.71442e-128	eEVT	USP32
1.66907	10.6386	2.37485e-315	2.63798e-311	iEVT	ISM2
1.66287	8.54632	1.73495e-190	2.16174e-186	eEVT	CDK17
1.6576	8.30183	0	0	iEVT	PRG2
1.65556	9.16084	0	0	EVT_1	SRI
1.64804	7.98049	2.56636e-36	3.19769e-32	eEVT	TFDP2
1.64675	7.4124	0	0	EVT_1	TSPO
1.64308	7.9175	0	0	EVT_1	LITAF
1.64054	7.96348	4.37709e-101	5.45385e-97	eEVT	TBC1D1
1.6403	8.35914	4.6724e-190	5.8218e-186	eEVT	PLXDC2
1.64021	9.98489	0	0	EVT_1	CGA
1.62939	7.82817	3.65213e-172	4.55056e-168	eEVT	AC010894.3
1.62853	8.04246	0	0	EVT_1	HLA-C
1.62017	8.67357	5.87502e-157	7.32028e-153	eEVT	TET3
1.61029	10.4904	0	0	EVT_1	TPM1
1.60502	8.7575	3.95045e-131	4.84483e-127	GC	BGN
1.60295	8.03347	1.32426e-09	1.65003e-05	eEVT	MMP12
1.59519	8.93324	0	0	EVT_1	MFAP5
1.59499	8.09893	0	0	EVT_1	ANXA4
1.59358	8.36716	1.38197e-88	1.72194e-84	eEVT	FAM49B
1.59148	7.65834	0	0	EVT_1	C1QTNF6
1.58869	7.54483	2.5865e-124	3.22278e-120	eEVT	SAMD4A
1.58672	7.98941	2.51105e-34	3.12877e-30	eEVT	ANKRD50
1.58519	7.6315	2.17187e-92	2.70615e-88	eEVT	ABCC5
1.58189	8.06878	1.32101e-94	1.64598e-90	eEVT	USP47
1.57817	7.76329	4.71659e-138	5.87687e-134	eEVT	AP003086.2
1.56294	9.544	0	0	iEVT	ADAM19
1.56145	7.56411	0	0	EVT_1	CA2
1.54826	8.29982	1.52425e-191	1.89921e-187	eEVT	GSK3B
1.54788	8.689	1.5942e-141	1.98637e-137	eEVT	COL21A1
1.54024	7.99822	1.80596e-163	2.25022e-159	eEVT	SOS2
1.53912	9.55943	3.6617e-169	4.56248e-165	eEVT	DOCK5
1.53876	9.02622	2.27055e-307	2.52213e-303	iEVT	LVRN
1.53732	7.47903	7.67418e-131	9.56202e-127	eEVT	PCA3
1.53293	8.22166	1.70188e-207	2.12054e-203	eEVT	GRK5
1.52849	8.46605	4.63146e-23	5.77079e-19	eEVT	APP
1.52611	9.15449	0	0	iEVT	IL6ST
1.52509	7.20764	0	0	EVT_1	MT1H
1.52408	8.38882	2.33229e-18	2.90603e-14	eEVT	GRHL1
1.52066	10.4868	0	0	iEVT	HSPG2
1.51525	8.80059	0	0	EVT_1	IGFBP3
1.50904	8.68691	7.33265e-182	9.13648e-178	eEVT	ATP11A
1.50725	7.70521	1.85798e-41	2.31505e-37	eEVT	YPEL2
1.50275	8.43567	0	0	iEVT	BGN
1.50246	8.17542	5.51479e-187	6.87143e-183	eEVT	GMDS
1.49765	7.77674	3.20439e-118	3.99267e-114	eEVT	SGMS1
1.49054	7.96391	2.05595e-82	2.56171e-78	eEVT	TOM1L2
1.47714	8.91449	3.1159e-38	3.88241e-34	eEVT	DDX5
1.473	11.5466	3.07862e-214	3.41973e-210	iEVT	NOTUM
1.46834	8.71099	0	0	EVT_1	COL4A2
1.46823	7.76482	0	0	EVT_1	SERPINE2
1.46742	8.26901	9.50752e-19	1.18464e-14	eEVT	MYCN
1.46361	9.20624	3.04275e-199	3.79126e-195	eEVT	SASH1
1.4625	8.96093	1.92194e-115	2.39474e-111	eEVT	PAPPA
1.4612	8.40162	0	0	EVT_1	TCF7L2
1.45702	8.5703	6.11563e-119	7.62007e-115	eEVT	WIPF1
1.45244	7.67134	4.22197e-99	5.26058e-95	eEVT	CDC14B
1.44845	8.10991	2.90959e-114	3.62535e-110	eEVT	USP3
1.44766	8.00313	8.65869e-87	1.07887e-82	eEVT	LTN1
1.44692	7.58925	1.80603e-62	2.25031e-58	eEVT	PAPLN
1.4464	7.79462	1.62913e-110	2.0299e-106	eEVT	TANC1
1.43552	7.93049	7.28658e-37	9.07907e-33	eEVT	SLC6A2
1.43288	7.81098	3.92679e-29	4.89278e-25	eEVT	ADAP2
1.43072	7.62944	0	0	EVT_1	CBLB
1.42808	9.7482	6.12008e-120	7.62562e-116	eEVT	VGLL3
1.415	10.0617	6.71351e-246	7.45736e-242	iEVT	FSTL1
1.41324	7.8334	0	0	EVT_1	RALBP1
1.41292	9.92351	5.61688e-254	6.88855e-250	GC	HLA-G
1.41289	7.4596	0	0	EVT_1	MT1F
1.41248	8.0053	5.57431e-33	6.94558e-29	eEVT	PAG1
1.41161	7.41038	0	0	VCT_CCC	SLC2A3
1.40736	7.47172	1.00815e-193	1.25615e-189	eEVT	FAM81A
1.40709	7.63007	2.79261e-118	3.47959e-114	eEVT	AL513164.1
1.40624	13.2423	3.8425e-168	4.26825e-164	iEVT	FN1
1.40614	7.22543	0	0	EVT_1	LAIR2
1.40564	7.39122	0	0	EVT_1	ABCA7
1.40544	7.69546	2.12245e-58	2.64457e-54	eEVT	PLCD4
1.4046	8.51057	1.84514e-134	2.29905e-130	eEVT	MYO9B
1.40445	7.60205	4.48412e-51	5.58721e-47	eEVT	MYO7B
1.40267	8.27725	1.09632e-187	1.2178e-183	iEVT	AOC1
1.40026	7.7903	1.34548e-56	1.67647e-52	eEVT	ZNF562
1.40021	8.98431	0	0	EVT_1	BZW2
1.39809	7.20946	0	0	EVT_1	MGST1
1.39659	7.71015	0	0	EVT_1	SH3BP5
1.39452	7.63326	2.24315e-69	2.79497e-65	eEVT	STRIP2
1.39346	7.91027	3.76959e-102	4.69691e-98	eEVT	AGPAT4
1.38446	8.0487	1.6368e-35	2.03945e-31	eEVT	GNAI1
1.38438	8.40063	0	0	VCT_CCC	LDHA
1.38408	7.9939	5.94932e-174	7.41286e-170	eEVT	FAM172A
1.38394	8.13213	3.1995e-200	3.98657e-196	eEVT	TRAF3
1.38197	9.57231	2.25487e-298	2.50471e-294	iEVT	FBLN1
1.38078	8.07665	0	0	EVT_1	TUBB6
1.3784	7.36611	0	0	EVT_1	LHFPL6
1.37826	7.77014	1.20836e-85	1.50562e-81	eEVT	MAPKBP1
1.37691	8.52454	0	0	iEVT	HEXB
1.37555	9.43425	0	0	EVT_1	S100A6
1.37544	8.42091	0	0	EVT_1	CCNE1
1.3713	7.56146	8.29911e-104	1.03407e-99	eEVT	DIAPH2-AS1
1.36778	7.71138	1.75573e-82	2.18764e-78	eEVT	RNF169
1.36683	7.29135	0	0	EVT_1	AFAP1
1.36621	8.00152	2.61947e-63	3.26385e-59	eEVT	TPP2
1.36439	7.67555	1.40438e-74	1.74985e-70	eEVT	EPB41L5
1.36402	8.46585	4.53872e-221	5.65524e-217	eEVT	ASAP1
1.36293	9.92842	0	0	iEVT	MGAT5
1.36227	7.28046	0	0	EVT_1	SLCO4A1
1.36118	8.22778	1.05383e-74	1.31307e-70	eEVT	AAK1
1.35874	8.11537	8.82317e-82	1.09937e-77	eEVT	NAV2
1.35871	10.4764	0	0	GC	B2M
1.35492	7.4506	1.45669e-258	1.81503e-254	eEVT	AC023905.1
1.35398	7.28806	0	0	EVT_1	BCAR4
1.35344	8.25968	4.72453e-53	5.88676e-49	eEVT	MPRIP
1.35329	7.53912	1.87383e-73	2.33479e-69	eEVT	AL691420.1
1.35244	7.99889	5.39248e-64	6.71902e-60	eEVT	NABP1
1.34919	7.52848	1.76028e-94	2.19331e-90	eEVT	OSBPL6
1.34759	8.13045	2.02624e-59	2.5247e-55	eEVT	IWS1
1.34682	8.19555	4.71994e-183	5.88104e-179	eEVT	FHOD3
1.34548	9.25624	0	0	iEVT	AC016831.7
1.34222	9.85027	0	0	EVT_1	ITM2B
1.34093	7.62361	6.2405e-53	7.77567e-49	eEVT	FLVCR2
1.33991	7.11625	0	0	EVT_1	MMP2
1.33875	8.61707	3.28625e-267	4.09467e-263	eEVT	NCOA1
1.32839	7.95965	1.84357e-19	2.29709e-15	eEVT	IGSF3
1.32465	7.06014	0	0	EVT_1	MFAP2
1.32308	9.332	0	0	eEVT	TNS3
1.32286	7.03722	0	0	EVT_1	SPON2
1.31966	8.1067	9.5373e-144	1.18835e-139	eEVT	UBE2E2
1.31957	9.71683	0	0	EVT_1	TAGLN2
1.31879	9.05225	0	0	EVT_1	RPS27L
1.31778	10.1896	0	0	GC	TMSB10
1.31277	7.44506	0	0	eEVT	TNFRSF8
1.31253	10.7412	1.1775e-140	1.46717e-136	eEVT	TPM1
1.3098	7.75148	2.28191e-66	2.84326e-62	eEVT	ATG4C
1.3082	8.13853	2.27111e-79	2.8298e-75	eEVT	GRK3
1.30805	7.76484	8.39196e-65	1.04564e-60	eEVT	ATRN
1.30406	8.97737	2.05722e-38	2.5633e-34	eEVT	GCM1
1.30295	8.49883	0	0	EVT_1	GLRX
1.30242	9.55971	5.47843e-53	6.82613e-49	eEVT	ITGB1
1.30084	7.99803	8.25899e-192	1.02907e-187	eEVT	AC064834.1
1.29841	7.45872	0	0	EVT_1	TIMP1
1.29814	7.60333	6.27494e-51	7.81857e-47	eEVT	SLC12A9
1.29716	8.01459	1.32784e-64	1.65449e-60	eEVT	ITSN2
1.29689	7.53109	2.87314e-96	3.57994e-92	eEVT	IQCA1
1.29676	9.48736	0	0	iEVT	EBI3
1.29051	8.84982	1.43475e-251	1.7877e-247	eEVT	FOXJ3
1.28975	9.74458	2.48944e-27	3.10184e-23	eEVT	HSPG2
1.28783	8.31146	1.09566e-132	1.3652e-128	eEVT	MAP4K4
1.28138	7.7087	1.73727e-106	2.16464e-102	eEVT	SIPA1L3
1.27859	8.07218	2.02941e-163	2.52865e-159	eEVT	KAZN
1.27546	8.1742	2.28377e-116	2.84558e-112	eEVT	DENND5A
1.27377	9.63137	0	0	iEVT	FMNL2
1.26367	8.01356	1.77996e-48	2.21783e-44	eEVT	CYFIP1
1.26186	8.8573	6.64833e-115	8.28382e-111	eEVT	PPARG
1.2594	8.05926	8.3009e-17	1.03429e-12	eEVT	TSPAN14
1.25788	7.90162	2.71484e-33	3.38269e-29	eEVT	ARHGEF16
1.25638	8.32316	1.2248e-218	1.52611e-214	eEVT	GAB2
1.25501	9.9438	5.16044e-185	5.80498e-181	EVT_1	FN1
1.25305	8.98686	2.15592e-29	2.68627e-25	eEVT	RALBP1
1.25291	10.5205	9.33891e-76	1.16363e-71	eEVT	NEAT1
1.25264	8.83331	2.28255e-30	2.84405e-26	eEVT	LRRFIP1
1.24854	7.59623	1.96154e-108	2.44408e-104	eEVT	AP000311.1
1.247	7.34801	0	0	VCT_CCC	IGFBP3
1.24314	8.41898	1.28665e-17	1.60317e-13	eEVT	ERBB2
1.24251	9.25603	1.02985e-147	1.28319e-143	eEVT	KLF6
1.2425	8.81495	2.55969e-19	3.18937e-15	eEVT	ADAM19
1.2415	7.73246	8.16039e-108	1.01678e-103	eEVT	ENTPD1
1.24139	8.72436	6.65802e-84	8.29589e-80	eEVT	CREB3L2
1.23959	6.97958	0	0	EVT_1	COL27A1
1.23111	7.91136	0	0	EVT_1	VASP
1.22806	7.47242	2.21915e-137	2.76506e-133	eEVT	ADGRG1
1.22765	7.37793	0	0	EVT_1	ASPSCR1
1.22763	7.41335	0	0	VCT_CCC	FSTL3
1.22507	8.10166	5.91619e-106	7.37158e-102	eEVT	PTPRA
1.22238	8.20676	2.00386e-210	2.49681e-206	eEVT	TMEM108
1.2219	7.71475	0	0	VCT_CCC	KLF6
1.22146	8.02437	0	0	EVT_1	MAN1A2
1.22117	7.8648	2.63145e-62	3.27878e-58	eEVT	ZDHHC20
1.22024	8.14788	1.44299e-103	1.79796e-99	eEVT	DOCK7
1.21951	8.11831	0	0	EVT_1	GRB2
1.21716	7.83039	4.14759e-35	5.1679e-31	eEVT	AKT1
1.21663	8.21655	1.25091e-130	1.55864e-126	eEVT	TRIP12
1.21304	7.59589	2.90006e-42	3.61347e-38	eEVT	PIPOX
1.2123	8.20166	6.79198e-231	8.46281e-227	eEVT	MKL1
1.20711	7.83885	0	0	EVT_1	AES
1.20592	8.51375	6.57813e-240	7.39974e-236	EVT_1	FLT1
1.20403	8.55714	0	0	iEVT	PRKAG2
1.20228	6.96939	0	0	EVT_1	LAMA4
1.20085	9.13599	1.08765e-92	1.35521e-88	eEVT	HMGN3
1.20004	7.51968	0	0	EVT_1	GCM1
1.198	8.85739	0	0	eEVT	GPR78
1.1975	8.68398	3.87753e-319	4.30716e-315	iEVT	CPM
1.19385	7.82057	3.69348e-81	4.60208e-77	eEVT	ARHGAP17
1.19263	8.05489	6.55264e-62	8.16459e-58	eEVT	PTPN3
1.19152	7.97194	0	0	EVT_1	FXYD5
1.19059	8.59525	2.65705e-33	3.2586e-29	GC	AOC1
1.18997	7.71688	3.10095e-26	3.86378e-22	eEVT	MST1
1.18959	9.43373	6.08608e-314	6.76041e-310	iEVT	HMGN3
1.18903	7.9689	0	0	EVT_1	CDK7
1.18742	8.25662	0	0	EVT_1	PRSS8
1.18663	7.83493	2.80813e-20	3.49893e-16	eEVT	TMC6
1.18474	7.78181	2.66895e-24	3.32551e-20	eEVT	GLUD1
1.18435	7.904	2.93737e-15	3.65997e-11	eEVT	FAT2
1.17521	7.18259	0	0	EVT_1	CLDN19
1.17519	7.97097	1.41349e-16	1.76121e-12	eEVT	C5orf30
1.17428	8.05556	2.68018e-31	3.33951e-27	eEVT	NCOR2
1.17412	7.89149	0	0	EVT_1	ID1
1.17095	7.75329	4.80609e-110	5.98839e-106	eEVT	ENTPD1-AS1
1.17052	7.6159	1.85961e-39	2.31707e-35	eEVT	RAP2A
1.16979	7.65034	0	0	EVT_1	PON2
1.16975	7.75287	2.94701e-62	3.67197e-58	eEVT	CPEB4
1.16862	7.45392	3.73596e-204	4.655e-200	eEVT	SLC5A5
1.16755	7.94218	3.50455e-113	4.36666e-109	eEVT	PITPNM2
1.16748	10.0557	0	0	eEVT	FNDC3B
1.16609	10.9948	1.78232e-224	1.94273e-220	EVT_2	FN1
1.16355	7.51015	1.43494e-85	1.78793e-81	eEVT	IL20RA
1.16354	9.53771	0	0	EVT_1	TUBB
1.15986	10.4717	0	0	EVT_1	LY6E
1.15767	9.27282	1.5535e-186	1.72563e-182	iEVT	TIMP2
1.15698	8.72856	3.92817e-124	4.89449e-120	eEVT	LIN28B
1.15586	7.60768	9.84534e-102	1.22673e-97	eEVT	USP3-AS1
1.15572	8.0838	0	0	EVT_1	CCNB1
1.15516	8.3774	2.37248e-10	2.95611e-06	eEVT	ACTR2
1.15408	8.99033	5.13402e-278	5.70287e-274	iEVT	MAMDC2
1.1526	7.74714	3.22307e-26	4.01595e-22	eEVT	UXS1
1.15023	7.66884	0	0	EVT_1	ASCL2
1.14786	7.99051	2.94707e-188	3.67204e-184	eEVT	IPO9-AS1
1.14478	8.80484	0	0	EVT_1	TUBA1C
1.14469	7.62782	1.63158e-50	2.03294e-46	eEVT	TBC1D2B
1.14439	7.69736	1.63763e-119	2.04049e-115	eEVT	ANKUB1
1.14025	8.26253	2.97914e-14	3.71201e-10	eEVT	IQSEC1
1.13933	8.8737	3.70403e-19	4.61523e-15	eEVT	GRB2
1.13889	8.13682	7.60459e-108	9.47532e-104	eEVT	2022-03-07
1.13724	7.70866	7.08641e-109	8.82967e-105	eEVT	ACACA
1.13596	7.01242	0	0	EVT_1	MT1G
1.13516	7.58672	0	0	EVT_1	CAPG
1.1335	8.01747	0	0	EVT_1	CENPX
1.12959	8.5719	0	0	EVT_1	SDCBP
1.12807	7.14079	0	0	EVT_1	EPSTI1
1.12761	8.13436	1.52962e-112	1.9059e-108	eEVT	SHTN1
1.12711	6.95346	0	0	EVT_1	ADA
1.12673	7.88944	0	0	EVT_1	HSPA2
1.12651	8.22602	0	0	EVT_1	CALU
1.12618	8.08875	1.14353e-56	1.42484e-52	eEVT	ZNF451
1.12533	10.2677	1.58556e-116	1.97561e-112	eEVT	TFPI
1.12155	8.21242	1.70552e-10	2.12507e-06	eEVT	PLXNB2
1.12146	7.79058	1.40582e-87	1.75165e-83	eEVT	FBXO42
1.11985	8.2363	0	0	EVT_1	ADM
1.11968	7.5087	0	0	EVT_1	ENG
1.11947	9.33656	8.25516e-254	1.01241e-249	GC	PSAP
1.1173	7.32026	0	0	VCT_CCC	GLRX
1.11493	8.42071	0	0	VCT_CCC	CALD1
1.11315	8.33614	0	0	EVT_1	ID3
1.11285	8.3486	9.304e-247	1.15928e-242	eEVT	TMCC1
1.11281	7.97979	1.57592e-166	1.9636e-162	eEVT	BAZ2B
1.11197	7.47809	1.39155e-105	1.73387e-101	eEVT	IL17RE
1.11165	7.83585	2.07441e-147	2.58471e-143	eEVT	NLK
1.10579	7.81584	2.00135e-43	2.49368e-39	eEVT	NUP160
1.1037	7.62118	4.6961e-51	5.85134e-47	eEVT	ZNF121
1.10209	7.4411	7.78808e-246	9.70394e-242	eEVT	SULT1A2
1.101	7.75339	0	0	EVT_1	ISG15
1.09345	8.24547	9.19966e-12	1.14628e-07	eEVT	NR6A1
1.09295	7.88555	5.69053e-100	7.0904e-96	eEVT	USP24
1.09284	7.90471	9.13297e-48	1.13797e-43	eEVT	EVL
1.09222	8.43181	2.8127e-141	3.50463e-137	eEVT	ACSL4
1.09191	9.00001	8.6413e-302	9.59875e-298	iEVT	SPARC
1.0904	8.84947	1.89082e-201	2.35596e-197	eEVT	IGF2BP3
1.08991	7.62541	1.43463e-43	1.78755e-39	eEVT	GNG4
1.08773	8.91883	6.79143e-318	7.54392e-314	iEVT	FBN1
1.08768	7.53518	1.15243e-90	1.43592e-86	eEVT	ELMO1-AS1
1.08533	7.99572	1.34662e-151	1.67788e-147	eEVT	MBNL1
1.08415	10.6119	0	0	EVT_1	B2M
1.0833	7.76379	1.58255e-61	1.97186e-57	eEVT	ATP11C
1.08271	7.48376	6.14583e-80	7.6577e-76	eEVT	ITGA2
1.08038	7.3647	0	0	EVT_1	PLOD1
1.07874	7.45832	0	0	VCT_CCC	SLC16A3
1.07771	7.67828	9.01291e-95	1.12301e-90	eEVT	PLEKHG1
1.07445	8.18044	2.53667e-13	3.1607e-09	eEVT	MINDY2
1.07399	8.32379	1.47335e-15	1.83579e-11	eEVT	BIN2
1.07277	7.58858	2.0043e-49	2.49736e-45	eEVT	TCF7L1
1.07192	8.06758	5.16836e-176	6.43978e-172	eEVT	SCAPER
1.07181	7.60221	2.82122e-39	3.51524e-35	eEVT	GART
1.07163	10.0632	0	0	EVT_1	CD63
1.07079	11.9581	0	0	EVT_1	ACTB
1.07046	8.29594	1.02544e-294	1.2777e-290	eEVT	LINC01194
1.07026	9.42508	0	0	EVT_1	PHLDA2
1.07002	7.86118	2.12967e-137	2.65357e-133	eEVT	TMEM135
1.06986	8.44853	6.64405e-307	8.27848e-303	eEVT	CSH2
1.06881	9.92205	1.35807e-62	1.69216e-58	eEVT	FLNB
1.06711	7.15434	0	0	VCT_CCC	FABP5
1.06691	8.72033	0	0	VCT_CCC	CD63
1.06573	8.9482	0	0	iEVT	SVIL
1.06332	7.39718	0	0	VCT_CCC	NLRP2
1.06241	7.8226	2.01782e-26	2.5142e-22	eEVT	HIST1H2AC
1.06145	7.38649	0	0	VCT_CCC	ARHGDIB
1.06116	7.50205	0	0	VCT_CCC	FLNB
1.06082	9.74852	6.77983e-51	8.44767e-47	eEVT	CALD1
1.06057	9.38417	3.50496e-268	4.29848e-264	GC	CTSL
1.05926	6.88848	0	0	EVT_1	ACAN
1.059	6.95046	0	0	EVT_1	WIPF1
1.05861	7.82421	0	0	EVT_2	HSPG2
1.05699	11.2373	0	0	EVT_1	KRT19
1.05611	7.97195	0	0	EVT_1	PPARG
1.05602	8.06335	4.38349e-40	5.46182e-36	eEVT	ACBD3
1.05437	8.54796	7.25706e-173	9.0423e-169	eEVT	KLHL5
1.05268	8.67522	2.12358e-192	2.64598e-188	eEVT	GNAQ
1.05228	8.41412	0	0	EVT_1	TMED10
1.05158	10.4067	8.33246e-11	1.03822e-06	eEVT	COL4A2
1.05124	8.33489	9.70115e-120	1.20876e-115	eEVT	PLK2
1.05114	7.63174	1.27625e-41	1.59021e-37	eEVT	NTN4
1.05064	8.74023	2.06869e-122	2.57759e-118	eEVT	ID3
1.05028	10.1397	0	0	eEVT	CBLB
1.04923	7.8522	1.70655e-113	2.12637e-109	eEVT	CCSER2
1.04762	8.19001	6.32369e-313	7.02436e-309	iEVT	TNFSF10
1.0472	10.9474	2.00473e-292	2.22685e-288	iEVT	TPM1
1.04588	10.9673	1.39347e-06	0.0173627	eEVT	NOTUM
1.04469	9.34735	1.48324e-92	1.84811e-88	eEVT	NRIP1
1.04397	7.40339	0	0	EVT_1	UBE2F
1.04249	9.0395	1.45584e-09	1.81398e-05	eEVT	ACTN4
1.04168	7.91913	4.71107e-151	5.86999e-147	eEVT	ISPD
1.04103	7.69947	5.09148e-28	6.34398e-24	eEVT	SUCLA2
1.04074	7.92848	3.38617e-98	4.21916e-94	eEVT	C20orf194
1.03989	7.82484	1.25628e-52	1.56533e-48	eEVT	MICAL2
1.03867	7.52704	4.92435e-76	6.13574e-72	eEVT	PBX3
1.03857	6.87568	0	0	EVT_1	LRRC32
1.0374	7.64082	0	0	VCT_CCC	PLA2G16
1.03561	9.33917	0	0	EVT_1	HINT1
1.03487	7.78003	0	0	EVT_1	DNAJC15
1.03342	7.90592	0	0	VCT_CCC	LAPTM4A
1.03274	9.01324	6.28086e-13	7.82595e-09	eEVT	RRBP1
1.03221	10.6932	0	0	EVT_1	PFN1
1.03144	7.74456	6.82631e-34	8.50558e-30	eEVT	PLAGL1
1.03019	8.16657	3.39842e-11	4.23443e-07	eEVT	MGLL
1.03017	9.04736	1.00505e-218	1.25229e-214	eEVT	TSC22D1
1.02931	7.19384	0	0	EVT_1	PLCL2
1.02925	7.65056	5.4759e-101	6.82297e-97	eEVT	AC015923.1
1.02909	8.53913	0	0	EVT_1	ISM2
1.02737	8.42072	0	0	EVT_1	ARHGDIB
1.02579	7.74335	0	0	EVT_1	SERPINB6
1.02342	8.29614	0	0	iEVT	SLC6A2
1.02218	7.52219	5.85473e-84	7.295e-80	eEVT	B4GALT4-AS1
1.02206	7.22145	0	0	EVT_1	IGSF8
1.02131	8.31079	2.52074e-253	3.14084e-249	eEVT	FER
1.02079	8.27439	2.75269e-157	3.42985e-153	eEVT	ITPR2
1.02028	8.24629	5.41144e-126	6.74265e-122	eEVT	WDFY2
1.02024	7.61062	1.62962e-65	2.03051e-61	eEVT	AL137024.1
1.01924	7.43985	5.31939e-219	6.62796e-215	eEVT	PTPRN2
1.01799	7.47507	3.58071e-86	4.46156e-82	eEVT	CGNL1
1.01728	8.46984	7.69511e-45	9.58811e-41	eEVT	RAP1B
1.01707	7.58006	0	0	EVT_1	CSH1
1.01622	7.51519	8.66923e-78	1.08019e-73	eEVT	DOCK4
1.01571	10.4134	1.59392e-292	1.98603e-288	eEVT	TCF7L2
1.0135	9.84988	0	0	VCT_CCC	KRT8
1.01158	8.657	5.02334e-111	6.25909e-107	eEVT	ASAP3
1.01051	8.74269	9.90731e-114	1.23445e-109	eEVT	KIF21A
1.0094	7.64576	1.25359e-53	1.56198e-49	eEVT	TMEM164
1.00804	7.7918	6.90071e-16	8.59828e-12	eEVT	LCP1
1.00775	9.02114	0	0	EVT_1	LAPTM4A
1.00727	7.35568	3.18991e-269	3.58833e-265	EVT_1	TFPI2
1.00648	7.95833	3.57592e-51	4.45559e-47	eEVT	PAK1
1.00635	8.6342	1.85391e-142	2.30997e-138	eEVT	FRMD4A
1.00597	7.71414	0	0	EVT_1	AP3S1
1.00532	6.78502	0	0	EVT_1	LOXL1
1.00453	8.22951	2.38354e-136	2.96989e-132	eEVT	CBL
1.00447	7.44071	3.12724e-232	3.89654e-228	eEVT	AL603840.1
1.00421	9.18109	0	0	iEVT	LHFPL6
1.00314	8.47337	0	0	EVT_1	COTL1
1.00314	8.49989	7.09869e-238	8.84497e-234	eEVT	RAPGEF2
1.0028	8.49063	1.84619e-225	2.26417e-221	GC	PRSS8
1.00134	7.34636	0	0	EVT_1	APOC1
1.00001	7.09427	0	0	EVT_1	GPR146
0.999654	10.8263	0	0	iEVT	PTPRF
0.999627	7.52522	1.82035e-84	2.26816e-80	eEVT	AC015878.1
0.999385	7.35384	0	0	EVT_1	SLC39A8
0.998742	8.2756	2.06883e-14	2.57777e-10	eEVT	ADAM9
0.998638	7.58202	0	0	VCT_CCC	IFITM3
0.99644	8.64622	5.72543e-38	7.13388e-34	eEVT	CDK7
0.995306	7.59546	1.48349e-60	1.84843e-56	eEVT	TBC1D22B
0.9941	7.99909	5.63293e-63	7.01863e-59	eEVT	INPP5B
0.993818	8.1757	5.73154e-144	7.1415e-140	eEVT	PI4KA
0.99332	7.92543	1.81389e-83	2.26011e-79	eEVT	ARFIP1
0.99294	8.65908	0	0	eEVT	RABGAP1L
0.991894	6.97322	0	0	EVT_1	GALNT2
0.991811	10.3923	0	0	iEVT	EPAS1
0.991686	8.49172	1.18581e-89	1.47752e-85	eEVT	VCL
0.989543	8.79512	0	0	iEVT	SH3PXD2A
0.989231	8.05422	3.32296e-74	4.14041e-70	eEVT	URI1
0.988058	9.90517	0	0	eEVT	TEAD1
0.98675	9.31237	0	0	EVT_1	MORF4L2
0.984946	10.7601	2.55223e-135	3.13005e-131	GC	SERPINE2
0.984352	7.50944	0	0	VCT_CCC	CYR61
0.983395	8.49871	0	0	iEVT	SLC23A2
0.983192	7.76707	0	0	VCT_CCC	EFNA1
0.98223	7.92884	0	0	EVT_1	SOX4
0.980326	7.62858	0	0	VCT_CCC	MFAP5
0.980124	7.44176	4.34959e-173	5.41959e-169	eEVT	CXCL12
0.977833	8.08899	0	0	EVT_1	PTPRF
0.973192	8.56539	2.66952e-186	2.96531e-182	iEVT	CSF2RB
0.972428	8.81865	5.63822e-81	7.02522e-77	eEVT	SPARC
0.971613	7.47146	0	0	EVT_1	NRIP1
0.971131	10.5226	0	0	iEVT	B2M
0.968851	8.781	1.39627e-104	1.71238e-100	GC	HTRA1
0.968818	7.09663	0	0	EVT_1	WWTR1
0.968685	8.51196	0	0	iEVT	EGFR
0.966745	8.50419	0	0	eEVT	AC007319.1
0.966693	8.65814	3.20419e-191	3.55922e-187	iEVT	SLC25A37
0.965024	8.06682	6.05585e-96	7.54558e-92	eEVT	CHD9
0.962218	8.86208	8.32589e-200	1.03741e-195	eEVT	CDC42SE2
0.961642	8.00197	0	0	EVT_1	LRRFIP1
0.960489	8.03708	0	0	EVT_1	SSR3
0.960479	8.75619	0	0	iEVT	ITPR2
0.959887	10.4944	0	0	VCT_CCC	ACTB
0.959467	9.47378	4.54832e-85	4.95767e-81	EVT_2	NOTUM
0.958287	8.22651	6.9226e-41	8.62556e-37	eEVT	INSR
0.957827	8.16858	5.34831e-172	6.66399e-168	eEVT	BRAF
0.957598	7.87905	1.82999e-78	2.28016e-74	eEVT	GPCPD1
0.957047	8.93625	0	0	GC	ACTG1
0.956289	8.48381	1.19011e-77	1.48288e-73	eEVT	SLC4A7
0.955912	8.27573	1.28484e-08	0.000160091	eEVT	GALNT1
0.955711	8.1	0	0	iEVT	CPED1
0.955585	9.13776	7.17306e-161	8.79705e-157	GC	SPARC
0.954206	8.49893	2.08501e-312	2.59792e-308	eEVT	TBC1D5
0.953893	7.07186	0	0	EVT_1	S100A4
0.953151	8.38416	3.64879e-241	4.5464e-237	eEVT	AC016831.7
0.95313	8.86691	0	0	eEVT	FTX
0.95283	7.32837	0	0	EVT_1	CDC42SE2
0.952325	8.12184	0	0	EVT_1	CDC37
0.951971	6.73183	0	0	EVT_1	IL2RB
0.949643	7.72387	2.79707e-112	3.48515e-108	eEVT	AC011933.4
0.945939	8.03257	6.58879e-12	8.20963e-08	eEVT	WIPI1
0.945826	7.65548	4.49037e-46	5.595e-42	eEVT	ZNF611
0.941323	8.8428	1.03624e-07	0.00129115	eEVT	RAB2A
0.940602	8.16202	0	0	iEVT	SMAD3
0.939638	8.04291	1.65818e-108	2.06609e-104	eEVT	MYCBP2
0.938913	8.75708	0	0	iEVT	HUNK
0.938682	7.19449	0	0	VCT_CCC	C12orf75
0.938306	8.0866	2.2221e-136	2.76874e-132	eEVT	SDK2
0.937653	10.8402	4.66939e-87	5.72654e-83	GC	QSOX1
0.93695	8.37065	3.48214e-220	4.33874e-216	eEVT	SMYD3
0.935433	7.75322	7.82076e-38	9.74467e-34	eEVT	FAM219A
0.934755	7.74322	7.80284e-25	9.72234e-21	eEVT	SCUBE1
0.933987	7.44298	8.23324e-124	1.02586e-119	eEVT	LINC00535
0.931176	8.03332	6.74306e-83	8.40186e-79	eEVT	PHKB
0.930274	8.19536	3.84824e-87	4.79491e-83	eEVT	GATAD2A
0.929783	8.73552	0	0	EVT_1	EFNA1
0.929321	8.76906	1.89026e-250	2.35526e-246	eEVT	MAST4
0.92877	8.62476	0	0	iEVT	LGALS3BP
0.928431	8.44148	0	0	iEVT	SYN3
0.92373	8.29846	9.08197e-249	1.13161e-244	eEVT	ZCCHC7
0.922749	7.82905	8.69738e-24	1.08369e-19	eEVT	ADAM8
0.921247	7.74163	1.09245e-91	1.36119e-87	eEVT	KIF13A
0.920307	8.34685	4.3199e-08	0.00053826	eEVT	MMP15
0.920073	9.42647	0	0	iEVT	RASGRF2
0.918839	7.26136	0	0	VCT_CCC	MYADM
0.918673	7.59277	0	0	EVT_1	CD9
0.917186	8.20196	4.74208e-140	5.90863e-136	eEVT	NFAT5
0.916754	8.55907	1.30419e-147	1.62502e-143	eEVT	PSPC1
0.916634	8.58643	1.91574e-184	2.38701e-180	eEVT	HERC4
0.916133	7.76442	6.4877e-18	8.08367e-14	eEVT	ELOVL5
0.916126	8.05392	1.04306e-161	1.29965e-157	eEVT	NHS
0.915842	8.7814	2.1301e-255	2.65411e-251	eEVT	TANC2
0.913691	7.7435	0	0	EVT_1	SPARC
0.913277	7.45676	1.45661e-116	1.81493e-112	eEVT	ABCC4
0.912549	8.65851	0	0	EVT_1	NPC2
0.909466	9.61937	2.84207e-317	3.54122e-313	eEVT	MBNL2
0.909257	7.79332	8.64762e-49	1.07749e-44	eEVT	ATP6V0A1
0.908274	7.98635	1.96151e-104	2.44404e-100	eEVT	FAM126A
0.908153	7.56222	5.22838e-60	6.51456e-56	eEVT	GRAMD1C
0.906168	8.54076	4.40579e-152	5.48962e-148	eEVT	PUM1
0.904761	8.525	3.95041e-175	4.38811e-171	iEVT	IL2RB
0.903633	7.83396	1.0778e-120	1.34294e-116	eEVT	PALM2
0.901842	9.34272	0	0	eEVT	TENM3
0.901798	7.92033	2.08521e-44	2.59817e-40	eEVT	KSR1
0.901644	7.98317	1.65569e-94	2.06299e-90	eEVT	LRRFIP2
0.901484	7.52335	0	0	EVT_1	PLK2
0.900448	7.44007	0	0	VCT_CCC	PPP1R14B
0.899067	9.40126	4.41112e-314	4.89988e-310	iEVT	MORF4L2
0.898754	8.20786	1.22011e-132	1.52025e-128	eEVT	ZNF638
0.898258	7.54077	2.18487e-40	2.72235e-36	eEVT	PTGER3
0.89746	8.97276	0	0	eEVT	FNDC3A
0.896773	8.38899	0	0	EVT_1	ARPC1B
0.896737	9.29425	2.79472e-246	3.10437e-242	iEVT	ANXA4
0.896416	8.15976	1.01873e-06	0.0124937	GC	PLXNB2
0.896061	7.84519	4.20361e-58	5.23769e-54	eEVT	PSEN1
0.896003	8.31678	0	0	VCT_CCC	H2AFZ
0.894982	7.62136	0	0	VCT_CCC	HSPB1
0.894625	7.96852	2.11486e-60	2.63512e-56	eEVT	MROH1
0.89433	6.97236	0	0	EVT_1	TPD52L1
0.894139	7.92537	5.09427e-107	6.34746e-103	eEVT	PRKCH
0.893273	8.3216	7.63342e-123	9.51125e-119	eEVT	ELF1
0.893198	7.40068	0	0	EVT_1	IMPA2
0.891233	8.31073	3.47713e-124	4.3325e-120	eEVT	B4GALT5
0.891207	7.15479	0	0	VCT_CCC	EIF4EBP1
0.890641	7.08917	0	0	VCT_CCC	FXYD5
0.890374	8.12166	1.4104e-37	1.75736e-33	eEVT	ROCK1
0.889465	9.37262	0	0	iEVT	CTSL
0.889215	8.20954	1.7681e-169	2.20305e-165	eEVT	SRPK2
0.889207	8.61336	4.90721e-202	6.11438e-198	eEVT	SH3PXD2B
0.889163	9.39601	0	0	EVT_1	CALR
0.88887	7.31755	0	0	EVT_1	GPX8
0.888341	9.36154	0	0	GC	S100A11
0.887923	7.59268	0	0	VCT_CCC	PGF
0.887121	8.90758	2.17629e-119	2.71166e-115	eEVT	SOX4
0.887092	7.77368	0	0	EVT_1	TMEM50A
0.88493	9.15442	0	0	iEVT	HIP1
0.884798	7.11588	0	0	EVT_1	MXRA8
0.884721	8.68501	3.79523e-63	4.72886e-59	eEVT	FERMT2
0.884632	10.3797	0	0	VCT_CCC	KRT18
0.884629	8.56398	0	0	EVT_1	MYDGF
0.884012	8.22529	7.42643e-189	9.25334e-185	eEVT	ANKRD17
0.882716	7.14866	0	0	EVT_1	RAB8B
0.882642	7.87483	1.69501e-67	2.11198e-63	eEVT	FHDC1
0.881858	8.0222	6.28155e-164	7.82682e-160	eEVT	LINC00486
0.881573	8.56438	3.22481e-58	4.01812e-54	eEVT	ASPSCR1
0.88062	9.47317	0	0	iEVT	SSH2
0.880301	8.51202	3.81092e-306	4.23316e-302	iEVT	BRI3
0.880148	7.41048	0	0	EVT_1	TNNI2
0.879509	8.00578	0	0	EVT_1	SH3BGRL3
0.878597	9.59645	0	0	EVT_1	TUBA1B
0.878493	8.54927	2.7366e-14	3.4098e-10	eEVT	TCF25
0.878119	8.00918	6.44847e-29	8.0348e-25	eEVT	LAMB1
0.877511	7.35083	0	0	EVT_1	IL1RAP
0.876933	7.30218	0	0	EVT_1	BIN2
0.876308	8.12322	1.39304e-43	1.73572e-39	eEVT	MXRA8
0.874269	8.36366	3.46385e-246	4.31596e-242	eEVT	EVI5
0.872443	8.02904	3.88333e-54	4.83863e-50	eEVT	UBE2R2
0.872285	7.61566	3.28733e-36	4.09601e-32	eEVT	ADCY7
0.871687	7.53533	2.02465e-46	2.52271e-42	eEVT	NBPF1
0.870419	8.32949	8.34114e-86	1.03931e-81	eEVT	ITFG1
0.870086	7.55007	3.23101e-76	4.02584e-72	eEVT	ZNF451-AS1
0.869515	9.03933	0	0	EVT_1	PDIA6
0.867161	8.24446	9.54674e-43	1.18952e-38	eEVT	HPCAL1
0.86682	9.61309	1.12721e-199	1.4045e-195	eEVT	ANXA2
0.865471	7.84656	1.03117e-68	1.28484e-64	eEVT	NIN
0.865267	7.31518	0	0	EVT_1	PDLIM5
0.865265	8.33069	3.35472e-147	4.17998e-143	eEVT	MLLT10
0.864814	10.5434	0	0	VCT_CCC	FTH1
0.863624	7.5376	0	0	EVT_1	VSIR
0.863012	7.20804	0	0	EVT_1	CD276
0.862805	6.80596	0	0	EVT_1	ELMO1
0.862805	8.1013	1.19766e-25	1.49229e-21	eEVT	ZFAND6
0.862116	7.52833	2.22767e-33	2.77568e-29	eEVT	ITGA3
0.862031	7.73506	6.88433e-58	8.57787e-54	eEVT	USP31
0.860886	7.76708	3.39674e-102	4.23234e-98	eEVT	LINC02428
0.859493	8.49529	1.01856e-12	1.26913e-08	eEVT	SRRM2
0.857594	8.01775	1.86216e-51	2.32026e-47	eEVT	TNPO1
0.855861	9.92741	1.02517e-89	1.27737e-85	eEVT	EPAS1
0.855814	10.0553	5.21598e-234	6.49911e-230	eEVT	HLA-G
0.855512	8.54447	6.85833e-108	8.54548e-104	eEVT	CDC37
0.855388	11.7145	0	0	EVT_1	TMSB10
0.85536	7.68316	1.19513e-98	1.48913e-94	eEVT	ACER2
0.854799	7.81778	0	0	VCT_CCC	SRI
0.854658	8.88706	0	0	EVT_1	LGALS3
0.854524	8.25417	3.99758e-259	4.98098e-255	eEVT	FBXL17
0.853712	7.76569	9.80692e-34	1.22194e-29	eEVT	MICALL1
0.853605	8.44648	0	0	EVT_1	TMED2
0.853041	8.08961	7.82847e-129	9.75428e-125	eEVT	EHMT1
0.852896	10.3888	3.63286e-31	4.45534e-27	GC	FSTL1
0.852841	8.4627	0	0	VCT_CCC	TAGLN2
0.852643	9.16085	0	0	EVT_1	SAT1
0.851931	8.44958	3.47076e-91	4.32457e-87	eEVT	UBE2H
0.851309	8.7533	0	0	eEVT	ZFAND3
0.850871	8.9385	1.10477e-152	1.37654e-148	eEVT	DSTN
0.850559	8.04402	6.38748e-75	7.9588e-71	eEVT	KCTD12
0.850549	6.94912	0	0	EVT_1	LY6K
0.850187	8.1864	0	0	EVT_1	RABAC1
0.850041	7.93974	3.44113e-10	4.28764e-06	eEVT	RCC2
0.849984	9.29583	0	0	VCT_CCC	FOS
0.849824	7.52138	8.58794e-67	1.07006e-62	eEVT	AC104823.1
0.849348	8.38329	0	0	VCT_CCC	HMGB3
0.849049	8.55464	0	0	EVT_1	SEC61G
0.848949	8.5959	8.31802e-28	1.03643e-23	eEVT	SEPT11
0.848906	8.15006	4.17074e-38	5.19674e-34	eEVT	ATF7IP2
0.848495	8.05625	5.8645e-133	7.30717e-129	eEVT	MAPKAP1
0.848477	7.73308	0	0	EVT_1	NBDY
0.84824	8.00093	1.60606e-166	2.00115e-162	eEVT	RNF111
0.847593	6.94175	0	0	EVT_1	FBLIM1
0.846807	8.88652	7.48872e-269	8.31847e-265	iEVT	CORO6
0.846625	7.95126	2.44746e-15	3.04954e-11	eEVT	PLS3
0.846203	6.71849	0	0	EVT_1	PPM1N
0.845765	8.10856	0	0	iEVT	EPHB2
0.844223	8.2779	0	0	iEVT	TGFBR2
0.843958	7.7077	5.87624e-19	7.3218e-15	eEVT	DAPP1
0.843688	6.71733	0	0	EVT_1	KLHL5
0.843481	8.2115	4.75826e-48	5.92879e-44	eEVT	ZMYND8
0.842841	7.7812	7.25429e-17	9.03884e-13	eEVT	UBE2E3
0.841898	7.31432	0	0	VCT_CCC	CAPN6
0.840296	6.66888	0	0	EVT_1	AC211486.5
0.839843	8.40701	5.43467e-139	6.77159e-135	eEVT	EPN2
0.838853	8.51392	0	0	VCT_CCC	GATA3
0.837759	7.57967	0	0	VCT_CCC	CARHSP1
0.837303	7.79321	4.89458e-102	6.09865e-98	eEVT	LRCH3
0.837238	7.43014	7.88356e-178	9.82291e-174	eEVT	LINC01630
0.837102	8.00048	1.09416e-34	1.36332e-30	eEVT	PPFIBP2
0.836004	7.45477	2.02685e-118	2.52546e-114	eEVT	AC127526.1
0.835957	8.59012	0	0	VCT_CCC	PKM
0.834966	8.32545	2.36972e-102	2.95267e-98	eEVT	ANKRD11
0.834656	8.01782	1.14946e-44	1.43223e-40	eEVT	SMG1
0.833259	7.73355	7.17564e-15	8.94084e-11	eEVT	VPS36
0.832908	9.23548	0	0	EVT_1	GPX4
0.832816	9.3507	0	0	EVT_1	PPIB
0.832554	8.27359	1.51526e-258	1.88801e-254	eEVT	ZNF609
0.831412	8.52671	0	0	EVT_1	ITGB1
0.831229	8.35195	0	0	VCT_CCC	TPM4
0.831063	7.00539	0	0	EVT_1	ADAM15
0.830244	7.19924	0	0	EVT_1	WIPI1
0.830234	7.95652	2.35918e-84	2.93954e-80	eEVT	MAP4K5
0.830179	8.19056	1.6356e-06	0.0203796	eEVT	MPZL1
0.829638	8.5998	2.5226e-79	3.14315e-75	eEVT	VASP
0.828547	9.02223	0	0	iEVT	ASAP3
0.827842	8.61564	0	0	GC	PRG2
0.827758	7.74448	0	0	EVT_1	NUCB2
0.827539	9.10158	0	0	VCT_CCC	NEAT1
0.826339	8.41963	1.48882e-247	1.82589e-243	GC	CALR
0.82546	8.42363	0	0	iEVT	NAV2
0.825413	6.71528	0	0	EVT_1	TSC22D3
0.825334	7.55815	2.68145e-55	3.34108e-51	eEVT	PAX8
0.824119	8.68647	6.31053e-286	7.00974e-282	iEVT	PLAC8
0.823874	7.79897	0	0	EVT_1	TMEM167A
0.823221	7.78594	2.4891e-129	3.10142e-125	eEVT	AHCYL2
0.821264	8.07609	0	0	EVT_1	CNPY2
0.821218	8.2597	1.14059e-129	1.42118e-125	eEVT	NUMB
0.820173	7.63079	0	0	VCT_CCC	CKS1B
0.819758	9.96646	0	0	iEVT	HLA-G
0.818995	7.86263	3.84465e-69	4.79043e-65	eEVT	KPNA1
0.818445	7.57002	0	0	EVT_1	MBNL2
0.81813	7.29426	0	0	VCT_CCC	RFK
0.817707	7.88206	0	0	VCT_CCC	PLIN2
0.817335	7.90522	2.21843e-08	0.000276417	eEVT	PLEKHA1
0.816871	7.80513	1.1609e-96	1.44648e-92	eEVT	CASC15
0.816533	8.22843	0	0	EVT_1	RHOC
0.815418	7.87357	1.27985e-70	1.5947e-66	eEVT	VPS13C
0.814924	7.48727	0	0	EVT_1	GM2A
0.814381	9.43639	0	0	iEVT	GPR78
0.814329	9.35891	0	0	EVT_1	CALD1
0.814327	8.72817	8.60206e-187	9.55517e-183	iEVT	HTRA1
0.813373	9.06969	0	0	iEVT	NCOA1
0.813217	8.00215	2.74168e-08	0.000341614	eEVT	ETFA
0.812971	7.59054	0	0	EVT_1	DOCK5
0.811865	8.30936	4.93733e-179	6.15191e-175	eEVT	THRB
0.811812	7.77236	2.05039e-42	2.55478e-38	eEVT	SLC7A2
0.808765	8.75259	0	0	iEVT	ITGA1
0.807776	7.43106	1.061e-296	1.32201e-292	eEVT	EIF4E1B
0.807563	8.57439	4.36209e-44	5.43517e-40	eEVT	MAN2A1
0.807288	7.85475	2.36551e-57	2.94742e-53	eEVT	ATP2C1
0.806463	8.24208	4.55617e-42	5.67699e-38	eEVT	PARVA
0.805216	8.62644	3.13189e-205	3.84095e-201	GC	IFI6
0.80411	6.84698	0	0	EVT_1	HEG1
0.803735	8.58067	3.30462e-132	3.67077e-128	iEVT	GDF15
0.802047	7.58975	0	0	EVT_1	VKORC1
0.80177	7.40745	0	0	EVT_1	MGAT1
0.801299	8.34378	0	0	iEVT	PDE10A
0.800213	7.85566	5.93684e-11	7.3973e-07	eEVT	TRAM2
0.799662	8.11982	2.6988e-78	3.3627e-74	eEVT	PKN2
0.799392	8.14328	1.87075e-291	2.10441e-287	EVT_1	EPAS1
0.799106	8.58241	3.56477e-101	4.4417e-97	eEVT	RHOA
0.798678	7.49145	4.49951e-64	5.60639e-60	eEVT	HECW2
0.798304	6.64291	0	0	EVT_1	TNFAIP2
0.798169	7.41063	0	0	EVT_1	TMEM219
0.797978	7.96191	2.5579e-95	3.18714e-91	eEVT	DST
0.797868	7.62462	0	0	EVT_1	SDF2L1
0.796848	7.30833	0	0	VCT_CCC	CCNB1
0.796061	7.4461	3.10115e-113	3.86403e-109	eEVT	CNGB3
0.795758	7.4398	0	0	EVT_1	UPP1
0.794971	8.1284	0	0	iEVT	ABCA1
0.794306	7.43609	1.34045e-195	1.6702e-191	eEVT	ACHE
0.79421	7.92951	1.69345e-288	2.07685e-284	GC	SLC26A3
0.793515	7.50555	3.46134e-34	4.31282e-30	eEVT	FES
0.793383	9.14059	0	0	eEVT	MAML2
0.793125	8.11252	1.00337e-175	1.23053e-171	GC	SERPINH1
0.793051	8.79043	0	0	iEVT	SLC4A7
0.792905	9.36351	0	0	iEVT	PSAP
0.792278	8.20545	6.29694e-58	7.84599e-54	eEVT	DNAJC15
0.791585	8.34255	0	0	EVT_1	CKS1B
0.79118	7.08861	0	0	EVT_1	KIF21A
0.790159	7.60233	2.45865e-73	3.06348e-69	eEVT	ATP8B1
0.789992	7.76486	4.78932e-20	5.96749e-16	eEVT	TMEM184B
0.789857	10.4712	0	0	iEVT	TEAD1
0.788955	9.45311	0	0	GC	KRT7
0.78861	7.4737	2.38044e-78	2.96603e-74	eEVT	EYS
0.788444	7.80943	8.66569e-46	1.07975e-41	eEVT	XPO6
0.788409	8.47772	1.56221e-214	1.75734e-210	EVT_1	LIMA1
0.787948	9.06471	0	0	iEVT	HERC1
0.786479	6.88629	0	0	EVT_1	C5orf30
0.786434	10.4092	4.92867e-140	6.04452e-136	GC	CDKN1C
0.786111	7.43064	0	0	VCT_CCC	CAV1
0.785717	7.12286	0	0	EVT_1	TAOK3
0.7856	10.8094	5.10896e-211	5.67503e-207	iEVT	QSOX1
0.785494	8.63718	5.00441e-241	6.2355e-237	eEVT	HERC1
0.785427	7.44523	4.03768e-124	5.03096e-120	eEVT	ACKR3
0.784601	7.94347	6.00715e-54	7.48491e-50	eEVT	MYO1B
0.783614	7.7208	5.96094e-90	7.42733e-86	eEVT	RAP1GDS1
0.78342	7.21555	0	0	EVT_1	COL21A1
0.783225	7.10422	0	0	EVT_1	RGS16
0.782647	7.45314	1.74406e-69	2.17309e-65	eEVT	ERBB4
0.781562	8.15796	4.14655e-179	5.16661e-175	eEVT	SMURF1
0.781385	6.95089	0	0	EVT_1	FABP7
0.781127	7.97206	2.45926e-10	3.06423e-06	eEVT	DYNC1H1
0.779267	8.09933	6.16693e-80	7.684e-76	eEVT	BTBD7
0.775562	8.71269	1.31242e-111	1.63527e-107	eEVT	MAP4
0.775466	7.61933	1.5194e-66	1.89317e-62	eEVT	FSD1L
0.774938	8.68926	2.91898e-09	3.63704e-05	eEVT	ACTR3
0.773727	7.86374	7.1106e-50	8.8598e-46	eEVT	GTF2F2
0.773595	7.0036	2.53117e-314	2.84732e-310	EVT_1	JAK1
0.772795	7.64514	5.38719e-29	6.71244e-25	eEVT	PSD4
0.772365	7.70562	1.62388e-26	2.02336e-22	eEVT	DCLRE1C
0.772175	8.82236	5.67043e-123	7.06536e-119	eEVT	SEPT9
0.771633	7.51883	2.63295e-68	3.28066e-64	eEVT	AC010976.1
0.77091	7.60464	0	0	VCT_CCC	JPT1
0.770611	8.0067	2.37745e-114	2.9623e-110	eEVT	CORO1B
0.770593	8.82714	0	0	EVT_1	TMED9
0.770278	8.12317	1.25241e-14	1.56051e-10	eEVT	UBL3
0.769736	7.52775	5.71125e-106	7.00428e-102	GC	TXNRD1
0.767743	8.47382	0	0	EVT_1	OSTC
0.767577	7.49035	1.66088e-63	2.06946e-59	eEVT	DGKI
0.76422	8.32354	2.00953e-137	2.50388e-133	eEVT	RBM6
0.764168	8.59314	5.25703e-130	6.55025e-126	eEVT	ASCL2
0.763614	7.86157	1.56388e-72	1.9486e-68	eEVT	PREP
0.763231	6.81683	7.93733e-266	8.9287e-262	EVT_1	HPCAL1
0.761624	7.80876	2.08366e-16	2.59624e-12	eEVT	FBXO9
0.761475	9.15977	0	0	EVT_1	MYL12A
0.761031	8.56077	0	0	iEVT	ATP6V0E1
0.760758	9.34506	0	0	eEVT	TRIO
0.760184	9.06202	0	0	EVT_1	GCSH
0.759725	7.77912	0	0	VCT_CCC	COTL1
0.759421	7.83341	1.24893e-34	1.55616e-30	eEVT	TPM2
0.759069	7.8598	1.52597e-277	1.87145e-273	GC	INO80D
0.759033	9.07506	2.05564e-73	2.56133e-69	eEVT	YWHAZ
0.758084	8.49968	0	0	eEVT	EXOC6B
0.757262	8.05621	7.99152e-47	9.95744e-43	eEVT	ANKRD12
0.756488	8.46426	7.00876e-39	8.73292e-35	eEVT	DNM2
0.756472	6.98754	0	0	EVT_1	RAC3
0.756432	9.37055	0	0	iEVT	MED13L
0.755213	7.91922	1.64986e-109	2.05573e-105	eEVT	RNF38
0.755143	9.73209	0	0	iEVT	RASA1
0.75498	7.05484	0	0	VCT_CCC	UCA1
0.754892	8.9906	0	0	EVT_1	CSTB
0.754652	7.71183	1.99985e-20	2.49181e-16	eEVT	SLC25A15
0.753951	9.55694	0	0	eEVT	CUX1
0.753829	7.85008	1.63034e-102	2.03141e-98	eEVT	DIS3L2
0.753511	8.06036	0	0	EVT_1	DCXR
0.753492	7.77929	0	0	EVT_1	VGLL3
0.753393	7.65227	0	0	VCT_CCC	COL4A1
0.752368	7.63968	1.96119e-49	2.44364e-45	eEVT	LMTK3
0.752302	7.27762	0	0	EVT_1	CORO1B
0.752101	7.19294	4.34943e-29	5.33414e-25	GC	COL1A2
0.751785	9.62025	0	0	EVT_1	ARPC2
0.750588	6.92948	0	0	EVT_1	PLS3
0.74978	8.32426	9.11012e-34	1.13512e-29	eEVT	NCKAP1
0.749671	6.95409	0	0	EVT_1	CLN5
0.749512	6.93434	0	0	EVT_1	HSPG2
0.7482	8.94698	0	0	EVT_1	HMGN3
0.748004	8.53883	0	0	iEVT	EXTL3
0.747967	7.56224	6.39726e-209	7.19628e-205	EVT_1	FERMT2
0.747719	7.66209	3.77044e-17	4.69797e-13	eEVT	NOS2
0.747705	8.48872	1.07829e-103	1.19776e-99	iEVT	MCAM
0.747541	8.32484	7.71158e-70	9.60863e-66	eEVT	RAB11A
0.746903	7.63845	3.98723e-46	4.96809e-42	eEVT	STK40
0.746731	7.83356	1.68352e-23	2.09767e-19	eEVT	TCIRG1
0.745869	8.48934	7.34628e-165	8.16025e-161	iEVT	CD46
0.745662	7.90469	2.94104e-08	0.000366454	eEVT	PCSK7
0.745512	8.03397	2.62709e-23	3.27335e-19	eEVT	TLN1
0.745377	7.3754	0	0	VCT_CCC	SERPINE1
0.745357	8.06324	1.36861e-136	1.70529e-132	eEVT	ARFGEF1
0.745257	7.9311	1.05833e-78	1.31868e-74	eEVT	ACAP2
0.745095	9.25454	0	0	VCT_CCC	LY6E
0.744815	7.82955	2.91191e-41	3.62824e-37	eEVT	CMAS
0.744643	7.43535	5.24991e-127	6.54139e-123	eEVT	ADAMTS4
0.743909	7.06286	0	0	VCT_CCC	CD9
0.743672	6.98616	0	0	EVT_1	SESTD1
0.742704	8.22174	0	0	VCT_CCC	CSTB
0.742343	8.48348	3.14811e-133	3.49692e-129	iEVT	IL1R1
0.741994	8.08533	0	0	EVT_1	ACTR3
0.741972	8.61985	0	0	EVT_1	SSR2
0.741308	6.84312	7.28685e-310	8.19697e-306	EVT_1	MYCN
0.741232	7.61298	4.33728e-28	5.40424e-24	eEVT	ZNF814
0.740872	7.85526	1.15722e-88	1.4419e-84	eEVT	YEATS2
0.740659	8.06572	5.27953e-21	6.57829e-17	eEVT	PLOD3
0.740446	6.91442	0	0	EVT_1	RALB
0.740388	7.95546	2.64781e-94	3.29917e-90	eEVT	ITSN1
0.739887	7.44684	3.49657e-94	4.35672e-90	eEVT	PPFIA4
0.739856	8.41176	0	0	EVT_1	KDELR1
0.739695	8.0466	1.86029e-163	2.31793e-159	eEVT	TULP4
0.739651	8.44192	8.74601e-130	1.08975e-125	eEVT	C1QTNF6
0.739063	7.98955	0	0	VCT_CCC	ACTN4
0.738824	9.31254	0	0	iEVT	COBLL1
0.738383	10.5749	0	0	iEVT	FNDC3B
0.738017	7.0399	0	0	VCT_CCC	CST6
0.736776	7.53335	0	0	VCT_CCC	PKP2
0.736019	7.81488	1.91199e-116	2.38234e-112	eEVT	CLASP1
0.735919	9.17711	0	0	VCT_CCC	ENO1
0.735784	7.84698	1.27283e-291	1.561e-287	GC	CYP19A1
0.735641	7.52015	3.07147e-61	3.82705e-57	eEVT	LINC01088
0.73556	7.79814	1.9516e-80	2.4317e-76	eEVT	AMZ1
0.735555	8.22867	5.76947e-16	7.18875e-12	eEVT	CPM
0.734817	9.12654	0	0	EVT_1	CLIC3
0.734328	7.87247	6.53434e-63	8.14179e-59	eEVT	SMG7
0.73427	8.17719	1.0899e-273	1.33666e-269	GC	ISG15
0.733318	8.26967	6.22603e-97	7.75763e-93	eEVT	DNAJC1
0.732775	8.55015	8.30206e-174	9.22192e-170	iEVT	FGFR1
0.732128	8.2061	3.20989e-109	3.99953e-105	eEVT	TBL1XR1
0.731958	7.12848	0	0	VCT_CCC	UBE2C
0.731823	7.10006	0	0	VCT_CCC	EGLN3
0.731783	7.89446	8.77374e-88	1.09321e-83	eEVT	CTIF
0.731166	7.87153	6.42858e-08	0.000801001	eEVT	ESRRA
0.730495	8.26158	6.80142e-80	8.47457e-76	eEVT	KATNBL1
0.730356	7.07762	0	0	VCT_CCC	PLAC8
0.73013	8.21828	5.78091e-14	7.20301e-10	eEVT	GOLPH3
0.729937	6.97759	0	0	EVT_1	SELENOM
0.729385	7.01262	0	0	EVT_1	CMTM3
0.729359	8.3268	1.05605e-96	1.31583e-92	eEVT	WAC
0.729035	7.63832	1.54668e-25	1.92716e-21	eEVT	CHRM5
0.728366	8.31066	4.99535e-12	6.22421e-08	eEVT	SLCO4A1
0.728167	6.75313	0	0	EVT_1	N4BP3
0.727994	7.95842	8.59341e-62	1.07074e-57	eEVT	TNPO3
0.727794	9.10952	0	0	iEVT	RABGAP1L
0.727773	10.425	0	0	VCT_CCC	GAPDH
0.727604	8.02343	3.22068e-315	3.62294e-311	EVT_1	FSTL1
0.72648	6.85761	0	0	EVT_1	MGAT5
0.726177	7.55647	3.49695e-57	4.3572e-53	eEVT	LINC00513
0.726091	7.79323	2.33557e-91	2.91012e-87	eEVT	CCDC91
0.725427	7.25693	0	0	EVT_1	BET1
0.725204	9.41323	0	0	iEVT	TSC22D1
0.725111	8.30732	5.40584e-25	6.73568e-21	eEVT	SIL1
0.724875	7.63999	8.84694e-37	1.10233e-32	eEVT	GPR1
0.724262	8.03082	3.82429e-119	4.76506e-115	eEVT	ERBIN
0.724195	8.17315	6.69097e-44	8.33695e-40	eEVT	ACADVL
0.723518	9.06099	6.75221e-216	8.41325e-212	eEVT	NAV1
0.722746	8.261	2.2079e-06	0.0275105	eEVT	ZNF207
0.722658	8.70834	0	0	VCT_CCC	TUBA1B
0.722279	7.52949	0	0	EVT_1	NRBP1
0.721718	6.84035	0	0	EVT_1	FANCE
0.721373	6.86518	1.67057e-236	1.87922e-232	EVT_1	TIMP2
0.721019	8.61	7.87046e-308	8.74251e-304	iEVT	PTN
0.720828	8.64212	0	0	EVT_1	ARPC5
0.720422	7.50188	7.65652e-60	9.54002e-56	eEVT	AC092567.1
0.720109	7.65207	0	0	EVT_1	NDFIP1
0.719972	6.88436	0	0	EVT_1	KRT14
0.719629	7.52533	4.49611e-56	5.60215e-52	eEVT	ITGB1-DT
0.719593	8.30181	3.23061e-15	4.02534e-11	eEVT	RAB6A
0.719477	7.96106	0	0	EVT_1	CAV1
0.719317	7.15279	0	0	EVT_1	TMEM14A
0.719183	10.2552	0	0	EVT_1	KRT7
0.718165	7.254	0	0	VCT_CCC	CYBA
0.718117	8.9253	1.4589e-245	1.7892e-241	GC	P4HB
0.717878	7.39307	0	0	EVT_1	ABRACL
0.717476	8.19494	0	0	EVT_1	CAP1
0.717379	8.24111	8.27541e-123	1.03112e-118	eEVT	SMC5
0.716639	7.72816	4.86965e-61	6.06758e-57	eEVT	AC074032.1
0.716547	8.16869	2.35002e-202	2.6104e-198	iEVT	FAM3C
0.716442	7.92225	1.21261e-32	1.51092e-28	eEVT	PCMTD1
0.71603	7.05411	0	0	EVT_1	BAIAP2L1
0.71598	7.58217	6.46752e-24	8.05853e-20	eEVT	REEP1
0.715465	10.473	2.16581e-140	2.6986e-136	eEVT	CDKN1C
0.714944	7.9102	5.03181e-37	6.26963e-33	eEVT	PLTP
0.714838	8.43285	1.08794e-268	1.33425e-264	GC	EFNA1
0.714704	7.94278	3.02917e-92	3.77434e-88	eEVT	IGSF8
0.714651	8.55811	0	0	EVT_1	SSR4
0.714312	7.74706	2.99707e-67	3.73435e-63	eEVT	ANKRD28
0.713823	7.88848	6.56275e-13	8.17719e-09	eEVT	TBC1D10A
0.713328	7.44071	0	0	VCT_CCC	MTHFD1L
0.713265	7.58612	4.35301e-19	5.42385e-15	eEVT	CAPN12
0.712742	8.32813	0	0	VCT_CCC	MIF
0.71264	8.6224	9.92312e-251	1.10226e-246	iEVT	RHOBTB3
0.712504	7.83722	8.11747e-226	9.01689e-222	iEVT	MXRA7
0.711447	7.45881	2.55228e-75	3.18015e-71	eEVT	IRF8
0.711266	8.39063	7.18393e-49	8.95117e-45	eEVT	LTBP1
0.711093	6.72103	0	0	EVT_1	ASAP3
0.710145	7.79831	0	0	VCT_CCC	ATF3
0.709906	9.0147	0	0	iEVT	KIF21A
0.709625	8.69426	0	0	iEVT	DIP2C
0.709271	8.94259	0	0	iEVT	FRMD4A
0.708893	7.58429	4.22893e-18	5.26925e-14	eEVT	CNKSR1
0.708613	7.58671	2.42453e-22	3.02097e-18	eEVT	PAQR3
0.708539	8.22239	0	0	iEVT	GLIS3
0.708261	8.61129	0	0	iEVT	S100P
0.708135	8.46655	2.58401e-126	3.21968e-122	eEVT	KANSL1
0.70801	7.81231	8.8357e-37	1.10093e-32	eEVT	SREBF2
0.707975	7.7226	1.83843e-50	2.29068e-46	eEVT	PARP4
0.707237	8.63625	9.98695e-184	1.24437e-179	eEVT	ASCC3
0.706856	8.53393	1.44379e-07	0.00179896	eEVT	SRSF11
0.706682	7.83326	2.49098e-56	3.10376e-52	eEVT	EPHB2
0.705967	8.54849	6.7518e-114	8.41275e-110	eEVT	RAI14
0.705297	8.10488	3.1129e-79	3.87867e-75	eEVT	DSG2
0.705209	7.27273	0	0	VCT_CCC	TUBB6
0.705015	7.48941	5.06079e-52	6.30575e-48	eEVT	CYSLTR2
0.704962	7.63097	1.30772e-32	1.62942e-28	eEVT	ELOVL6
0.704904	8.59444	0	0	EVT_1	SEC11A
0.704649	7.76913	8.16294e-77	1.0171e-72	eEVT	MAP3K4
0.704586	8.34149	9.32791e-42	1.16226e-37	eEVT	GNB1
0.704473	8.49228	0	0	iEVT	HMGB3
0.704331	9.88187	0	0	EVT_1	CFL1
0.704319	7.30437	0	0	EVT_1	TNS3
0.703751	9.01995	0	0	iEVT	UBE2K
0.703671	7.80315	6.55123e-55	8.16283e-51	eEVT	DIP2A
0.70298	7.93444	2.82393e-67	3.51861e-63	eEVT	TAF15
0.702799	7.59167	7.12411e-18	8.87664e-14	eEVT	MICAL1
0.702767	8.80274	0	0	iEVT	FTL
0.70241	7.13361	0	0	VCT_CCC	ISG15
0.702178	7.91823	0	0	VCT_CCC	COL4A2
0.702156	6.91121	0	0	EVT_1	SYDE1
0.701911	7.96686	1.37153e-82	1.70892e-78	eEVT	NSD1
0.70104	7.72898	3.49563e-82	4.35556e-78	eEVT	HACE1
0.700962	10.3941	1.66205e-174	2.03834e-170	GC	FSTL3
0.700792	7.55134	0	0	EVT_1	RBFOX2
0.700778	8.0395	0	0	iEVT	TJP1
0.700769	8.2253	1.93296e-14	2.40846e-10	eEVT	NKTR
0.700768	9.02789	2.07934e-110	2.30973e-106	iEVT	RALBP1
0.700666	7.87285	2.28411e-174	2.53718e-170	iEVT	CERCAM
0.700599	9.12623	0	0	iEVT	JPT1
0.69989	8.48802	1.21186e-25	1.50998e-21	eEVT	SEC31A
0.699746	7.66027	5.54937e-169	6.16424e-165	iEVT	NOG
0.69963	7.75536	1.86935e-44	2.32922e-40	eEVT	VEZT
0.699601	7.07144	0	0	EVT_1	EDEM2
0.699534	8.10668	0	0	EVT_1	CD55
0.699392	8.09876	9.9172e-227	1.23568e-222	eEVT	SHANK2
0.698329	8.42345	0	0	iEVT	DAPK1
0.698087	7.83333	1.46552e-196	1.64856e-192	EVT_1	SEPT11
0.697864	8.02976	0	0	iEVT	REPS2
0.697297	7.86712	7.5211e-45	9.37129e-41	eEVT	SERINC5
0.69684	8	3.35463e-69	4.17987e-65	eEVT	ZMYM2
0.69679	8.44351	9.52498e-290	1.18681e-285	eEVT	EXOC4
0.696701	8.46698	9.45548e-96	1.17815e-91	eEVT	SMARCC1
0.696678	7.04648	6.99737e-264	7.87134e-260	EVT_1	PARVA
0.696637	8.43807	1.64768e-126	1.83024e-122	iEVT	DDB1
0.696401	8.03637	1.36879e-96	1.70551e-92	eEVT	ZNF91
0.696236	8.23584	0	0	iEVT	CREB5
0.695783	7.17861	0	0	VCT_CCC	CLDN6
0.695373	8.17679	0	0	EVT_1	PTN
0.695363	7.84049	1.08609e-143	1.35326e-139	eEVT	AL138720.1
0.695222	7.59103	0	0	VCT_CCC	ID3
0.694575	8.32584	2.66765e-83	3.32389e-79	eEVT	RREB1
0.694008	8.94259	1.47667e-230	1.83993e-226	eEVT	MED13L
0.693719	6.85542	0	0	EVT_1	PROCR
0.693566	7.24707	0	0	VCT_CCC	QSOX1
0.693025	7.77781	1.41138e-36	1.75858e-32	eEVT	STX12
0.692578	7.78441	1.19092e-13	1.48388e-09	eEVT	PTPRE
0.692564	10.3284	0	0	iEVT	KRT19
0.692553	7.68281	1.08943e-22	1.35743e-18	eEVT	TLN2
0.692419	7.63411	2.20551e-34	2.74806e-30	eEVT	XRRA1
0.692247	9.85592	9.6881e-91	1.18815e-86	GC	FBLN1
0.691949	7.63806	3.57104e-55	4.44951e-51	eEVT	GDPD1
0.691206	7.52809	0	0	VCT_CCC	ADAMTS1
0.691081	8.02191	4.68576e-68	5.83846e-64	eEVT	PITPNB
0.690698	9.22762	2.80761e-43	3.49829e-39	eEVT	COTL1
0.690466	8.10346	1.7533e-158	2.18461e-154	eEVT	ARHGAP31
0.690321	10.4299	1.37733e-272	1.52993e-268	iEVT	CDKN1C
0.690121	8.28738	1.13323e-191	1.2588e-187	iEVT	MGLL
0.690008	6.8984	1.26482e-214	1.4228e-210	EVT_1	PLOD2
0.689897	8.41948	1.07555e-277	1.19472e-273	iEVT	HPCAL1
0.689818	6.61013	0	0	EVT_1	CCR1
0.689605	7.88474	2.36823e-126	2.58137e-122	EVT_2	TIMP3
0.689083	7.72027	4.26772e-25	5.31757e-21	eEVT	ARID3B
0.689015	8.69312	0	0	EVT_1	KDELR2
0.688984	8.46202	0	0	iEVT	ZNF704
0.688926	6.6078	0	0	EVT_1	ADAM19
0.688659	7.42328	0	0	EVT_1	SH3GLB1
0.688634	7.62915	0	0	EVT_1	RBPMS
0.6886	8.01364	5.93339e-13	7.393e-09	eEVT	ARL8B
0.688465	8.59735	3.17011e-264	3.94995e-260	eEVT	LPP
0.687731	7.23983	0	0	EVT_1	CLDND1
0.687133	6.84672	1.55818e-285	1.75279e-281	EVT_1	CSF1R
0.686912	7.70967	7.14592e-62	8.90382e-58	eEVT	GSTCD
0.686912	9.41939	0	0	iEVT	NAV1
0.686859	8.10964	1.31074e-264	1.45597e-260	iEVT	DHRS3
0.686664	6.97736	0	0	EVT_1	CAV2
0.686524	6.58269	0	0	EVT_1	GPR78
0.686502	7.67769	0	0	EVT_1	GJA5
0.68583	8.02751	2.28152e-64	2.84278e-60	eEVT	RBMS2
0.685656	7.533	0	0	EVT_1	HLA-E
0.685649	8.93239	0	0	GC	RPS3
0.685046	7.96026	1.70759e-11	2.12765e-07	eEVT	TMEM41B
0.684688	7.1849	0	0	EVT_1	SASH1
0.684569	8.00884	5.43798e-121	6.77573e-117	eEVT	NUTM2B-AS1
0.684519	8.86767	0	0	iEVT	PARD3
0.684317	7.40755	0	0	EVT_1	FAM89A
0.684101	7.98539	3.44703e-65	4.295e-61	eEVT	SYT8
0.684094	8.14989	1.94324e-35	2.42128e-31	eEVT	TANK
0.683317	7.56	3.18784e-51	3.97204e-47	eEVT	BBOX1-AS1
0.683226	8.12334	1.73166e-304	1.92353e-300	iEVT	PTGES
0.682775	8.09952	3.26023e-120	4.06224e-116	eEVT	ATG10
0.682753	7.22265	0	0	VCT_CCC	HSPA2
0.682735	7.88044	2.67224e-07	0.00332961	eEVT	ASCC2
0.682427	7.0625	0	0	VCT_CCC	UPP1
0.682059	8.14821	6.0609e-138	6.73244e-134	iEVT	MGAT4A
0.682017	8.46636	4.64405e-174	5.15862e-170	iEVT	RHEB
0.681237	6.59211	0	0	EVT_1	PID1
0.680337	8.07481	2.81651e-32	3.50937e-28	eEVT	EVA1B
0.680199	6.8628	0	0	EVT_1	DNAJC1
0.679613	7.8896	1.42289e-42	1.77293e-38	eEVT	ABCA1
0.679148	8.94087	0	0	EVT_1	GPX3
0.678896	8.62694	1.22603e-200	1.52763e-196	eEVT	SND1
0.678834	8.04829	0	0	iEVT	TCEAL4
0.677862	6.54797	0	0	EVT_1	IL10RA
0.677774	8.05425	3.55537e-07	0.00442999	eEVT	OGA
0.677061	7.46597	7.26552e-57	9.05284e-53	eEVT	DSCAM
0.676655	8.55645	0	0	VCT_CCC	TUBB
0.676408	7.0519	0	0	VCT_CCC	SFN
0.676129	7.3291	0	0	EVT_1	CAMTA1
0.675749	6.70168	0	0	EVT_1	PRKD3
0.675736	10.3159	1.62436e-147	2.02395e-143	eEVT	ITM2B
0.675729	7.9072	0	0	EVT_2	FOSB
0.675542	6.89987	0	0	EVT_1	RASGRF2
0.674847	7.84018	9.97445e-36	1.24282e-31	eEVT	HOOK3
0.674664	7.20791	0	0	EVT_1	CNPY3
0.674572	8.2467	8.44936e-18	1.05279e-13	eEVT	ADAM10
0.674429	8.15053	5.74468e-116	7.15788e-112	eEVT	ANKIB1
0.67434	7.83133	0	0	EVT_1	PDIA4
0.674146	8.67246	1.37689e-71	1.7156e-67	eEVT	CTNNA1
0.67381	8.71163	0	0	iEVT	CDYL
0.67282	7.85758	0	0	EVT_1	SERPINH1
0.672285	7.97196	0	0	VCT_CCC	CLIC4
0.672153	10.1328	0	0	iEVT	SAT1
0.672002	7.57645	5.04482e-70	6.28585e-66	eEVT	AC026202.2
0.671949	7.60369	9.81672e-74	1.22316e-69	eEVT	AC073167.1
0.671897	7.99548	9.77501e-57	1.21797e-52	eEVT	RICTOR
0.671736	8.04588	2.18598e-70	2.72373e-66	eEVT	RSRC1
0.671389	7.84435	2.85924e-45	3.56261e-41	eEVT	PPIP5K2
0.671225	6.9722	0	0	EVT_1	B4GALT7
0.670362	7.31918	0	0	EVT_1	PGM1
0.670353	8.19505	2.62438e-37	3.26998e-33	eEVT	AFF4
0.669959	8.43173	0	0	EVT_1	FKBP1A
0.669686	7.96572	5.26174e-144	6.55613e-140	eEVT	CLASP2
0.66955	8.60881	0	0	iEVT	FOXN3
0.669275	6.76143	1.72697e-265	1.94267e-261	EVT_1	IL1R1
0.6692	7.78597	2.67463e-96	3.33259e-92	eEVT	XPR1
0.669142	7.43697	4.78227e-134	5.95871e-130	eEVT	KIAA1614
0.669126	10.5739	0	0	VCT_CCC	TMSB10
0.669017	8.65397	0	0	GC	CSH2
0.668792	8.25241	1.08896e-63	1.35685e-59	eEVT	CLTA
0.668691	8.06067	6.03553e-99	7.52027e-95	eEVT	COMMD10
0.668419	8.22558	1.69885e-133	2.11677e-129	eEVT	BMT2
0.668311	8.19475	2.21176e-117	2.75585e-113	eEVT	VAV2
0.667699	6.72517	3.37306e-282	3.79436e-278	EVT_1	CPM
0.667594	8.15059	8.14805e-62	1.01525e-57	eEVT	TRIM33
0.667018	7.67814	2.07959e-28	2.59116e-24	eEVT	ARSG
0.666508	6.65136	6.42285e-323	7.22507e-319	EVT_1	ADAP2
0.666249	8.28142	2.0537e-27	2.55891e-23	eEVT	GCN1
0.666076	7.8628	2.07544e-09	2.58599e-05	eEVT	RTN3
0.665918	11.098	0	0	GC	ITM2B
0.665868	6.85991	0	0	EVT_1	MAP7D3
0.665411	7.16909	0	0	EVT_1	BOLA3
0.664706	7.84012	1.12435e-91	1.40094e-87	eEVT	SLMAP
0.664384	7.84124	0	0	VCT_CCC	MYH9
0.664133	6.61132	0	0	EVT_1	CAVIN3
0.663958	7.41208	0	0	EVT_1	CUX1
0.663835	13.5923	1.10095e-25	1.35021e-21	GC	FN1
0.663742	8.07515	4.89225e-31	6.09574e-27	eEVT	ANKRD10
0.663677	8.39828	9.83921e-10	1.22597e-05	eEVT	LAIR2
0.662706	8.31664	2.94603e-09	3.67075e-05	eEVT	RAB10
0.662302	8.45611	3.43306e-147	4.2776e-143	eEVT	ARPC1B
0.66169	8.62881	8.01467e-116	8.9027e-112	iEVT	FHL2
0.661634	8.52458	7.69352e-246	8.54596e-242	iEVT	ASPSCR1
0.661627	8.29373	1.32759e-167	1.65418e-163	eEVT	UBR5
0.661231	7.98903	6.83084e-121	8.51123e-117	eEVT	PPP6R2
0.660997	8.08789	1.03654e-124	1.29153e-120	eEVT	IGF2BP2
0.660925	8.41959	9.96878e-10	1.24211e-05	eEVT	N4BP2L2
0.660476	7.85853	1.6445e-21	2.04904e-17	eEVT	IER5
0.65964	6.69376	0	0	EVT_1	PCSK6
0.659634	7.96041	3.19832e-206	3.55269e-202	iEVT	DAP
0.6595	8.11773	5.46855e-106	6.81382e-102	eEVT	CIRBP
0.659366	6.51714	0	0	EVT_1	PLA2G10
0.659344	7.97215	1.21786e-91	1.51745e-87	eEVT	UBE3C
0.659263	8.54381	0	0	EVT_1	FHL2
0.658928	7.5889	1.94568e-15	2.42432e-11	eEVT	SLC26A6
0.65843	8.85015	0	0	GC	PFN1
0.657889	7.49304	0	0	EVT_1	UBE2C
0.657727	7.44657	0	0	EVT_1	SPCS3
0.657323	7.75318	1.53358e-58	1.91084e-54	eEVT	ZNF33A
0.657279	8.40216	7.61281e-308	8.45631e-304	iEVT	PARVA
0.657016	7.63105	3.87354e-18	4.82643e-14	eEVT	EPB41L3
0.656955	7.70864	6.26538e-213	6.95959e-209	iEVT	NTN4
0.656548	8.43219	2.25902e-186	2.54117e-182	EVT_1	ARID3A
0.656467	9.49753	0	0	eEVT	RBFOX2
0.656215	7.91987	7.43286e-132	9.26135e-128	eEVT	TMEM134
0.655218	7.07666	0	0	EVT_1	TYMP
0.655192	7.66577	1.4129e-40	1.76047e-36	eEVT	KANTR
0.655116	8.28411	2.17536e-151	2.7105e-147	eEVT	RBM3
0.654722	8.52842	1.13085e-176	1.25615e-172	iEVT	CAMTA1
0.654476	7.07731	5.26446e-56	6.45633e-52	GC	OOEP
0.654198	7.40806	0	0	EVT_1	PPP3CA
0.654018	7.99064	3.3277e-19	4.14631e-15	eEVT	PRPF4B
0.65382	9.61565	0	0	iEVT	NRIP1
0.653546	8.07277	0	0	iEVT	AL138720.1
0.653501	8.02479	7.94229e-19	9.8961e-15	eEVT	TTC37
0.653425	7.5831	0	0	EVT_1	GGH
0.653365	7.55434	1.16672e-29	1.45373e-25	eEVT	OTUD6B
0.653264	7.61499	1.93841e-33	2.41526e-29	eEVT	HS3ST3B1
0.65278	7.10724	0	0	EVT_1	NAV1
0.652176	7.94834	0	0	VCT_CCC	ACTN1
0.652032	8.04941	4.09864e-90	5.10691e-86	eEVT	SPAG9
0.651845	8.39516	8.30934e-10	1.03534e-05	eEVT	CAPZA1
0.651706	11.6197	0	0	iEVT	ADAM12
0.651581	7.94193	0	0	VCT_CCC	NPC2
0.651414	7.9336	1.92512e-86	2.3987e-82	eEVT	SPPL3
0.651242	7.43843	1.35815e-119	1.69226e-115	eEVT	CYP26B1
0.650674	7.21376	0	0	VCT_CCC	SDC4
0.65054	8.07571	2.79632e-274	3.10615e-270	iEVT	LYN
0.650537	7.78521	3.57666e-12	4.45652e-08	eEVT	RXRA
0.650495	7.71829	7.81398e-67	9.73622e-63	eEVT	HEATR5B
0.650282	8.90468	2.76173e-176	3.44112e-172	eEVT	TUBA1C
0.650042	9.54384	5.97787e-140	6.64022e-136	iEVT	ITGB1
0.649697	7.91477	0	0	EVT_1	CYP11A1
0.649697	7.76667	5.02033e-64	6.25534e-60	eEVT	PPP1R21
0.64969	7.749	8.32469e-43	1.03726e-38	eEVT	SLC29A1
0.649461	8.00375	4.35225e-190	5.4229e-186	eEVT	PLCB1
0.64865	7.10952	0	0	VCT_CCC	ASCL2
0.648468	6.78124	6.10257e-259	6.86479e-255	EVT_1	MGAT4A
0.64729	7.66982	5.32125e-34	6.63028e-30	eEVT	NCK2
0.646539	7.03807	0	0	EVT_1	RAI14
0.646523	8.62703	1.76626e-236	2.20076e-232	eEVT	RCOR1
0.646409	7.60459	2.91985e-47	3.63814e-43	eEVT	SNTB1
0.64608	8.63682	0	0	iEVT	PLXDC2
0.646066	7.97974	1.16857e-20	1.45604e-16	eEVT	RNF213
0.646057	10.0697	0	0	VCT_CCC	PTMA
0.646028	7.65183	0	0	VCT_CCC	PTPRF
0.645834	8.83801	4.24709e-188	5.29188e-184	eEVT	BAIAP2L1
0.645672	8.56911	2.69235e-162	3.35467e-158	eEVT	RAPGEF1
0.645554	6.81387	0	0	EVT_1	MICAL3
0.645493	7.54777	4.77495e-65	5.94959e-61	eEVT	AC010983.1
0.645431	7.68739	3.97541e-57	4.95337e-53	eEVT	LNX2
0.64531	7.81604	0	0	EVT_1	RFK
0.644801	7.83203	0	0	iEVT	SELENOM
0.644773	7.72317	0	0	EVT_1	TMED3
0.644673	8.02657	8.20009e-208	1.02173e-203	eEVT	PTPRM
0.644542	7.60648	1.57136e-12	1.95791e-08	eEVT	COL6A1
0.644209	6.64859	0	0	EVT_1	KCTD12
0.642913	8.40942	3.90303e-73	4.86317e-69	eEVT	NBEAL1
0.642004	8.17647	2.52645e-143	3.14796e-139	eEVT	GRB10
0.641886	9.334	0	0	iEVT	AFF1
0.641351	7.50292	0	0	EVT_1	YIF1A
0.640883	8.26331	9.80911e-191	1.0896e-186	iEVT	BCAR4
0.640775	7.56904	0	0	VCT_CCC	CSRP1
0.63999	8.16986	1.86915e-17	2.32896e-13	eEVT	NBDY
0.639977	7.75358	6.42322e-68	8.00333e-64	eEVT	SPATS2
0.639649	9.15989	6.78021e-266	8.44815e-262	eEVT	KMT2C
0.639591	7.64487	1.45392e-12	1.81158e-08	eEVT	AP1B1
0.639352	8.2091	0	0	EVT_1	IDH2
0.639092	7.81422	7.00676e-77	8.73042e-73	eEVT	PHC3
0.638722	7.63927	0	0	EVT_1	CYBA
0.638708	7.59139	0	0	VCT_CCC	CLTB
0.638679	8.49517	0	0	EVT_1	PLIN2
0.638644	8.88056	2.09095e-204	2.32263e-200	iEVT	ZFP36L1
0.638523	7.5922	1.61427e-14	2.01139e-10	eEVT	DEF6
0.6383	7.48806	0	0	VCT_CCC	JUNB
0.638252	6.51746	0	0	EVT_1	B3GNT7
0.638186	7.18982	0	0	EVT_1	PFKP
0.637985	8.57525	0	0	GC	PPIA
0.637584	7.7065	6.13057e-62	7.63869e-58	eEVT	ST8SIA1
0.637156	8.47754	1.4822e-323	1.64642e-319	iEVT	ASCL2
0.63649	7.91158	3.11294e-186	3.87872e-182	eEVT	TRAPPC9
0.636316	8.45522	0	0	iEVT	FHOD3
0.63594	7.92932	1.19957e-68	1.47115e-64	GC	C1QTNF6
0.635921	8.08612	5.82271e-51	7.2551e-47	eEVT	DNM1L
0.635625	7.69611	4.98388e-62	6.20991e-58	eEVT	EPB41
0.635553	7.88133	1.78934e-47	2.22952e-43	eEVT	BTBD10
0.635533	6.84331	6.14519e-267	6.91273e-263	EVT_1	DGKZ
0.635379	8.10728	0	0	iEVT	CD9
0.634617	7.06534	0	0	EVT_1	TMEM134
0.634459	7.92469	0	0	VCT_CCC	IQGAP1
0.633997	8.21736	7.34502e-155	9.15189e-151	eEVT	PPP6R3
0.633673	8.19704	1.32271e-240	1.64809e-236	eEVT	VTI1A
0.633528	7.9216	7.39654e-201	8.21608e-197	iEVT	ANKRD13A
0.633399	8.63993	1.42161e-304	1.77133e-300	eEVT	JMJD1C
0.633027	7.00003	0	0	EVT_1	PRCP
0.632979	7.90604	3.34168e-21	4.16373e-17	eEVT	RBM5
0.63256	7.87914	2.63274e-40	3.28039e-36	eEVT	FBXL5
0.632091	7.92273	0	0	VCT_CCC	HMGB2
0.631739	7.55568	6.41418e-16	7.99207e-12	eEVT	SCARA3
0.631575	8.60343	3.74771e-36	4.66964e-32	eEVT	SRSF5
0.631385	8.42769	0	0	iEVT	NFAT5
0.631315	8.89674	4.9154e-277	5.35778e-273	EVT_2	PTPRF
0.63105	7.74732	1.41318e-09	1.76082e-05	eEVT	MTMR4
0.630392	8.40025	7.59158e-15	9.45911e-11	eEVT	PKIB
0.629697	7.96107	2.38579e-128	2.97269e-124	eEVT	ELL2
0.629016	7.40552	0	0	VCT_CCC	CLU
0.628964	7.28435	0	0	VCT_CCC	HMOX1
0.628636	8.57516	0	0	VCT_CCC	CALM1
0.628495	7.74185	2.09105e-08	0.000260545	eEVT	RFC1
0.628051	7.67418	6.28156e-63	7.82682e-59	eEVT	ZNF124
0.626443	7.85974	0	0	iEVT	MAPK8
0.626061	8.61913	7.07292e-112	8.81286e-108	eEVT	SDCBP
0.625955	6.61803	0	0	EVT_1	ISG20
0.625861	7.8517	4.7586e-20	5.92922e-16	eEVT	DAP3
0.625835	6.7684	0	0	EVT_1	DDX60L
0.625751	8.17617	3.1749e-21	3.95593e-17	eEVT	OSTF1
0.625419	6.90198	3.83327e-260	4.31205e-256	EVT_1	C15orf48
0.625324	8.60193	4.49353e-156	4.99141e-152	iEVT	ENG
0.624959	7.81259	2.07051e-290	2.29992e-286	iEVT	NEURL1
0.624867	8.53809	3.90191e-216	4.86178e-212	eEVT	BIRC6
0.624854	9.06035	4.26323e-83	4.7356e-79	iEVT	RRBP1
0.624493	7.74606	5.21332e-30	6.49579e-26	eEVT	KIDINS220
0.624447	7.89331	3.32992e-29	4.14908e-25	eEVT	SRGAP2C
0.62431	8.73634	3.41301e-51	4.25261e-47	eEVT	PDE4DIP
0.624204	9.88677	0	0	VCT_CCC	ACTG1
0.623949	7.87891	1.0573e-19	1.3174e-15	eEVT	PLEKHB2
0.623933	8.23943	1.51516e-225	1.88788e-221	eEVT	NCOA2
0.623794	7.24662	0	0	VCT_CCC	HSD3B1
0.623762	6.68718	0	0	EVT_1	ANGPTL4
0.623099	6.5531	0	0	EVT_1	ARHGEF16
0.623004	7.40713	0	0	EVT_1	KRTCAP2
0.62286	7.86643	2.63239e-06	0.0327996	eEVT	SMARCA4
0.622425	9.25086	0	0	GC	UBC
0.622159	8.33956	1.38882e-192	1.73047e-188	eEVT	PEBP1
0.622148	10.8214	0	0	iEVT	TCF7L2
0.621723	7.49179	0	0	EVT_1	SMARCB1
0.621716	9.83087	0	0	VCT_CCC	ANXA1
0.621532	7.59406	1.21057e-28	1.50837e-24	eEVT	XPNPEP3
0.621184	7.4779	0	0	EVT_1	SEPT9
0.621087	7.42966	1.25504e-188	1.56378e-184	eEVT	AC090673.1
0.62033	7.5734	2.36774e-64	2.9502e-60	eEVT	FILIP1L
0.620226	8.09175	2.47456e-199	3.0833e-195	eEVT	ZFAT
0.620104	7.75384	0	0	EVT_1	XBP1
0.619856	7.93367	7.11057e-131	7.89842e-127	iEVT	IFI27
0.619837	7.13036	1.98974e-203	2.23826e-199	EVT_1	FOSL2
0.619664	11.1151	0	0	EVT_1	S100A11
0.619618	7.54659	3.90162e-92	4.25276e-88	EVT_2	TIMP2
0.619228	7.95798	1.22222e-14	1.52289e-10	eEVT	CYFIP2
0.619222	6.60012	0	0	EVT_1	AADAT
0.618926	8.29942	3.57457e-93	4.45391e-89	eEVT	GM2A
0.618822	7.98304	8.38021e-12	1.04417e-07	eEVT	RSRP1
0.618308	6.52812	0	0	EVT_1	DEPDC7
0.618172	8.00524	0	0	iEVT	DENND2A
0.617214	8.04472	0	0	VCT_CCC	CLDN7
0.617154	7.95269	1.31116e-25	1.6337e-21	eEVT	BDP1
0.617138	7.82867	3.45313e-08	0.00043026	eEVT	CDC42SE1
0.616967	7.85338	5.26453e-58	6.5596e-54	eEVT	SYNE1
0.616911	7.5033	2.70381e-24	3.36895e-20	eEVT	NMNAT2
0.616857	7.66749	5.21673e-53	6.50004e-49	eEVT	SYNRG
0.616067	7.65313	6.18946e-12	7.71207e-08	eEVT	STK26
0.615773	8.6054	4.83634e-270	5.37221e-266	iEVT	RAC1
0.614914	6.92194	0	0	EVT_1	ALDH2
0.614812	8.7811	1.57927e-161	1.75425e-157	iEVT	CALU
0.614405	6.46747	0	0	EVT_1	FHOD3
0.614286	7.89728	3.66542e-28	4.56711e-24	eEVT	GLS
0.61405	7.92865	6.70325e-152	8.35225e-148	eEVT	FHIT
0.61389	9.23556	0	0	iEVT	LIFR
0.613319	7.70087	2.90357e-55	3.61785e-51	eEVT	NBPF14
0.613134	7.16514	6.85373e-279	7.70976e-275	EVT_1	PDIA5
0.613014	8.06767	0	0	EVT_1	CALM3
0.612712	8.00558	4.39758e-31	5.47938e-27	eEVT	ADAM17
0.612394	8.25801	4.32913e-112	5.3941e-108	eEVT	SGPP1
0.611597	7.73222	4.09165e-90	5.09819e-86	eEVT	MAST2
0.611553	8.14396	1.8733e-248	2.29742e-244	GC	TMBIM6
0.611545	8.33108	4.67542e-248	5.82557e-244	eEVT	DIP2C
0.611537	8.30616	4.4482e-254	5.54245e-250	eEVT	AC104041.1
0.611042	9.11054	0	0	EVT_1	HMGB1
0.610917	9.30504	1.14426e-309	1.27105e-305	iEVT	MFAP5
0.610546	7.85119	0	0	VCT_CCC	STMN1
0.610133	7.92969	7.09093e-84	8.8353e-80	eEVT	ZFR
0.609519	8.0502	2.71049e-131	3.37727e-127	eEVT	CAMSAP2
0.609434	7.88428	1.94601e-81	2.42473e-77	eEVT	RAB3GAP1
0.608962	7.8945	6.34958e-34	7.91158e-30	eEVT	SS18
0.60891	8.45773	0	0	iEVT	MKL1
0.608796	7.99084	7.62442e-83	9.50002e-79	eEVT	PPARD
0.608718	6.62371	0	0	EVT_1	ADGRG6
0.608385	7.10205	1.87985e-177	2.11464e-173	EVT_1	HTRA1
0.60831	7.58883	8.83431e-57	1.10076e-52	eEVT	PKN2-AS1
0.607759	7.80001	1.75745e-80	2.18979e-76	eEVT	STIM1
0.607738	7.66468	6.28442e-82	7.83039e-78	eEVT	MCM9
0.607029	6.7424	0	0	EVT_1	SH3PXD2B
0.607012	8.1115	0	0	GC	BSG
0.606995	8.41486	6.52499e-149	7.24796e-145	iEVT	TTC3
0.606706	7.91734	3.07327e-132	3.82929e-128	eEVT	UBR1
0.606149	6.45444	0	0	EVT_1	FLT4
0.605996	7.71779	2.56468e-260	2.88501e-256	EVT_1	RRBP1
0.605484	8.09583	4.54929e-42	5.66842e-38	eEVT	ATRX
0.605339	8.02582	0	0	EVT_1	FLNB
0.605334	7.64425	1.53534e-24	1.91304e-20	eEVT	EZH2
0.605164	9.94905	5.76141e-07	0.00717871	eEVT	ISM2
0.604773	7.91137	1.71805e-15	2.14069e-11	eEVT	CCNYL1
0.604519	7.83452	9.99456e-22	1.24532e-17	eEVT	TAP1
0.604435	7.28704	0	0	EVT_1	CYB5R3
0.603778	6.96226	8.26809e-230	9.30078e-226	EVT_1	TANK
0.603743	7.54265	0	0	VCT_CCC	PALLD
0.603742	8.07374	7.68166e-136	8.53279e-132	iEVT	ERGIC1
0.60334	7.02149	0	0	EVT_1	SYT8
0.603274	7.65796	0	0	VCT_CCC	CCNE1
0.603146	8.65502	0	0	iEVT	TNKS2
0.603119	6.58352	2.54502e-292	2.8629e-288	EVT_1	PLTP
0.602876	7.59319	3.17459e-14	3.95554e-10	eEVT	RNF34
0.602821	8.04549	1.09388e-30	1.36297e-26	eEVT	PRKDC
0.60278	9.59523	0	0	VCT_CCC	B2M
0.602719	7.51545	5.37131e-24	6.69266e-20	eEVT	MEX3C
0.602503	8.37828	5.17147e-21	6.44365e-17	eEVT	SON
0.602199	7.11955	0	0	EVT_2	PAPPA
0.601984	7.12584	0	0	VCT_CCC	IL1RAP
0.601984	7.57878	1.14581e-12	1.42768e-08	eEVT	FBXO32
0.601887	6.79497	8.63232e-202	9.7105e-198	EVT_1	TNFSF10
0.601775	9.44189	0	0	iEVT	PTK2
0.601681	8.51417	0	0	iEVT	B4GALT5
0.601662	11.4488	0	0	EVT_1	GAPDH
0.601582	9.16788	0	0	iEVT	FOXJ3
0.601203	7.86473	7.05149e-63	8.78616e-59	eEVT	NECTIN4
0.600924	6.871	0	0	EVT_1	TET3
0.600861	8.95472	0	0	iEVT	TGFBR3
0.600795	7.35246	0	0	EVT_1	TMEM256
0.600693	7.57943	2.56357e-54	3.1942e-50	eEVT	DYSF
0.600661	7.96434	2.37111e-222	2.63383e-218	iEVT	OS9
0.600512	8.02911	0	0	EVT_1	PPP1R14B
0.600472	7.94332	0	0	EVT_1	BNIP3
0.600279	7.36233	1.87278e-148	2.10669e-144	EVT_1	NR6A1
0.600182	7.10165	3.57149e-06	0.0438007	GC	COL6A1
0.600048	8.4476	0	0	iEVT	CBL
0.60001	8.31364	4.30125e-28	5.35935e-24	eEVT	GNG12
0.59984	7.71312	9.57369e-63	1.19288e-58	eEVT	KLHL2
0.599573	8.1526	1.31054e-92	1.63294e-88	eEVT	USP15
0.599513	7.50255	2.50721e-55	3.12398e-51	eEVT	AC001226.2
0.599219	7.31226	0	0	EVT_1	CHMP2B
0.599142	8.35276	0	0	EVT_1	RAB2A
0.59871	7.18425	0	0	VCT_CCC	FLNA
0.597015	7.72902	0	0	iEVT	AL137024.1
0.596961	7.0886	0	0	EVT_1	TPGS2
0.596864	9.07268	0	0	VCT_CCC	TPI1
0.596549	7.52488	0	0	VCT_CCC	MGLL
0.596547	7.78013	1.26226e-26	1.57278e-22	eEVT	NCKAP5L
0.596421	7.36845	0	0	VCT_CCC	HPGD
0.596374	8.30432	0	0	GC	PRDX1
0.59635	8.44279	2.71414e-181	3.38181e-177	eEVT	PERP
0.596326	7.83986	8.24874e-72	1.02779e-67	eEVT	ZNRF1
0.595988	7.41528	2.37996e-197	2.67722e-193	EVT_1	SLTM
0.595834	6.94156	0	0	EVT_1	BCAR3
0.595572	7.38654	8.87126e-283	9.66968e-279	EVT_2	JUND
0.595085	8.19784	0	0	GC	EEF2
0.594879	7.00871	0	0	VCT_CCC	PFKP
0.594828	7.67886	0	0	VCT_CCC	CPVL
0.594729	7.84526	1.93767e-137	2.15236e-133	iEVT	KCNK12
0.59466	7.76593	4.78751e-65	5.96523e-61	eEVT	RALGAPB
0.594472	7.74292	2.4753e-98	3.08422e-94	eEVT	RPS6KC1
0.594309	7.45624	8.69107e-57	1.08291e-52	eEVT	PPP4R4
0.594018	8.13948	1.50029e-179	1.86937e-175	eEVT	LARP4B
0.593853	6.76428	0	0	EVT_1	GALK1
0.593673	7.86359	1.40153e-47	1.74631e-43	eEVT	RASSF7
0.593595	7.34537	2.47608e-172	2.78534e-168	EVT_1	PXN
0.593447	7.78035	1.18738e-46	1.47948e-42	eEVT	HMBOX1
0.593227	6.42745	3.23055e-247	3.63405e-243	EVT_1	ANGPT4
0.593065	7.13679	0	0	VCT_CCC	MYL9
0.592902	6.44595	1.94619e-250	2.18927e-246	EVT_1	PTH1R
0.592686	7.87927	2.32248e-102	2.89381e-98	eEVT	MTMR3
0.591825	6.46928	2.41103e-107	2.71216e-103	EVT_1	MMP12
0.591679	7.57464	2.04167e-30	2.54392e-26	eEVT	MIR4435-2HG
0.591655	7.84589	7.27046e-60	9.059e-56	eEVT	CUL5
0.591572	8.05783	3.21394e-88	4.00457e-84	eEVT	TAOK1
0.591404	7.76535	0	0	EVT_1	H2AFV
0.591213	8.02254	4.12445e-113	5.13906e-109	eEVT	TENT2
0.590948	8.00281	0	0	EVT_1	SELENOF
0.590896	7.81903	1.24909e-06	0.0155637	eEVT	PPP2CB
0.590865	9.08719	0	0	iEVT	PPARG
0.590819	7.8105	4.65395e-146	5.79882e-142	eEVT	AC008109.1
0.590755	7.70401	2.77602e-77	3.45892e-73	eEVT	CARMIL1
0.590332	7.90935	7.63009e-15	9.5071e-11	eEVT	DLGAP4
0.589658	8.32888	0	0	EVT_1	ERGIC3
0.589501	8.01774	1.02818e-67	1.28111e-63	eEVT	UBAP2
0.589396	8.41651	0	0	iEVT	GRHL2
0.589154	8.88835	0	0	EVT_1	SUMO2
0.589133	6.60152	0	0	EVT_1	BMT2
0.58907	7.03984	0	0	VCT_CCC	RRM2
0.589066	8.184	1.20557e-44	1.50214e-40	eEVT	CD276
0.588881	8.11288	0	0	VCT_CCC	YWHAQ
0.588637	7.87127	1.08856e-317	1.20917e-313	iEVT	SERPING1
0.588563	9.49067	0	0	iEVT	SASH1
0.588428	7.69147	3.30823e-74	4.12205e-70	eEVT	ATR
0.588093	7.99256	1.40116e-186	1.74585e-182	eEVT	LINC00470
0.588051	7.59292	5.68214e-47	7.07995e-43	eEVT	PLD1
0.587826	7.25867	0	0	EVT_1	ERO1A
0.587624	7.81776	3.94813e-65	4.91937e-61	eEVT	MGA
0.587546	7.1862	0	0	EVT_1	RTN2
0.587537	7.7451	0	0	VCT_CCC	TPM3
0.587294	7.03206	0	0	EVT_1	FNDC3A
0.587262	8.98061	2.07284e-77	2.30251e-73	iEVT	SH3BP5
0.587177	8.30167	9.81943e-58	1.2235e-53	eEVT	TBCA
0.586182	6.61871	1.0268e-282	1.15505e-278	EVT_1	LYN
0.585802	7.66006	1.03168e-129	1.14599e-125	iEVT	SLC12A8
0.585773	7.7888	1.54343e-07	0.00192312	eEVT	CGGBP1
0.585573	7.59112	3.54213e-15	4.4135e-11	eEVT	STX6
0.584646	8.23762	0	0	EVT_1	PRDX4
0.584616	7.50776	2.86962e-41	3.57555e-37	eEVT	ZNF846
0.584573	8.58071	0	0	GC	PPIB
0.584528	8.12974	0	0	VCT_CCC	FHL2
0.584333	9.65257	0	0	EVT_1	PRDX1
0.584107	7.96916	1.01208e-80	1.26105e-76	eEVT	NUP153
0.584102	7.96158	0	0	iEVT	CASC15
0.584008	8.4062	2.80285e-19	3.49236e-15	eEVT	CAMTA1
0.58364	7.07938	0	0	VCT_CCC	CDK1
0.583638	8.24135	5.9798e-110	7.45084e-106	eEVT	DSC2
0.58357	7.86433	2.68232e-139	3.34217e-135	eEVT	TTC7B
0.583472	8.54431	0	0	iEVT	LGALS3
0.583008	7.76203	2.72399e-113	3.39409e-109	eEVT	PIP4K2A
0.582677	7.98027	1.06133e-165	1.32242e-161	eEVT	RNGTT
0.582676	7.82709	2.43465e-26	3.03357e-22	eEVT	ITPA
0.58222	7.80599	0	0	EVT_1	MANF
0.581962	7.60794	2.49225e-66	3.10535e-62	eEVT	MAN1C1
0.581937	7.68586	4.76526e-32	5.93751e-28	eEVT	PRSS22
0.581697	8.44913	6.48905e-33	8.08536e-29	eEVT	SWAP70
0.581576	7.49956	0	0	EVT_1	GTF3C6
0.581455	8.51785	1.09821e-142	1.36837e-138	eEVT	CEBPB
0.581315	8.03271	7.75666e-159	8.6161e-155	iEVT	HERPUD1
0.581162	7.7389	0	0	VCT_CCC	SLC44A2
0.580792	7.94339	7.54965e-112	9.25889e-108	GC	OS9
0.580745	8.36417	0	0	iEVT	ARHGEF7
0.580645	8.08562	1.37153e-183	1.70892e-179	eEVT	WDR70
0.580331	8.00668	4.21513e-90	5.25205e-86	eEVT	EPS15
0.580276	7.44983	5.97088e-49	7.43972e-45	eEVT	ANKRD30A
0.579924	7.70768	2.67501e-53	3.33306e-49	eEVT	RAP2B
0.579895	8.02285	2.2644e-230	2.82144e-226	eEVT	LINGO1
0.579815	6.77102	3.40778e-213	3.83341e-209	EVT_1	ERBB2
0.579626	9.1582	0	0	VCT_CCC	XAGE2
0.579296	8.26506	0	0	iEVT	GRN
0.579265	8.75246	0	0	iEVT	RAI14
0.579227	8.11639	0	0	iEVT	STXBP5
0.578804	8.8871	1.8989e-177	2.36602e-173	eEVT	PPP3CA
0.578648	8.25831	3.22178e-246	3.9512e-242	GC	TUBA1C
0.578454	9.56685	4.73268e-20	5.89692e-16	eEVT	FSTL1
0.578342	7.57693	2.90114e-71	3.61481e-67	eEVT	AC060809.1
0.578161	7.89657	0	0	EVT_1	CSRP1
0.577875	8.21092	2.92041e-171	3.63883e-167	eEVT	KAT6A
0.577822	7.49385	2.4176e-25	3.01234e-21	eEVT	BLNK
0.577463	7.94678	1.25673e-45	1.56589e-41	eEVT	STX8
0.577287	7.94727	1.4836e-67	1.84857e-63	eEVT	MTA3
0.577228	7.62557	4.70825e-13	5.86648e-09	eEVT	WDR41
0.576691	8.07341	4.45646e-08	0.000555275	eEVT	CSF2RA
0.576636	7.07742	0	0	EVT_1	DBNL
0.576458	6.62984	0	0	EVT_1	KDELR3
0.576248	8.46125	3.41958e-311	4.2608e-307	eEVT	DOCK1
0.575954	8.2303	9.09897e-121	1.13373e-116	eEVT	SELENOW
0.575904	8.12582	2.26188e-11	2.8183e-07	eEVT	FAM129B
0.575392	7.10945	0	0	VCT_CCC	TOP2A
0.575007	6.60104	1.18138e-202	1.32894e-198	EVT_1	MX1
0.574837	8.22301	2.58318e-283	3.16801e-279	GC	ANXA5
0.574741	7.73059	4.17379e-30	5.20055e-26	eEVT	SOGA1
0.574642	8.56852	0	0	EVT_1	PGK1
0.574637	8.23566	0	0	iEVT	DUSP1
0.574465	7.77449	4.10593e-99	5.11599e-95	eEVT	R3HDM1
0.574394	9.37568	0	0	iEVT	UBC
0.57415	7.73994	4.57555e-10	5.70114e-06	eEVT	SIRT7
0.57407	7.30094	0	0	VCT_CCC	AES
0.57357	7.48911	0	0	EVT_1	SDC4
0.57332	9.61017	0	0	EVT_1	PPIA
0.573159	7.58534	8.84055e-37	1.10153e-32	eEVT	CPEB2
0.573128	7.24827	0	0	VCT_CCC	TK1
0.572952	8.92817	0	0	EVT_1	TMBIM6
0.572807	8.10533	0	0	EVT_1	LMAN2
0.572467	10.3496	6.56917e-51	8.18519e-47	eEVT	PTPRF
0.572217	9.21536	0	0	iEVT	UBASH3B
0.57209	7.99472	4.07094e-07	0.00507239	eEVT	ACIN1
0.572069	7.63004	2.27275e-172	2.52457e-168	iEVT	EFHD1
0.572003	7.01238	6.84437e-269	7.69923e-265	EVT_1	DNM2
0.571763	9.02492	0	0	EVT_2	NEAT1
0.57172	8.32293	0	0	iEVT	GRAMD1B
0.571378	7.66643	6.80385e-132	7.55771e-128	iEVT	PSG2
0.570929	7.73824	5.76304e-222	6.40158e-218	iEVT	MMP11
0.570919	9.96265	0	0	iEVT	CUX1
0.570457	7.48154	5.32055e-34	6.62941e-30	eEVT	CCDC144NL-AS1
0.570347	7.56065	1.89828e-18	2.36525e-14	eEVT	ATG16L2
0.570243	7.69023	2.33851e-07	0.00291379	eEVT	ZKSCAN1
0.57017	8.55406	0	0	VCT_CCC	DYNLL1
0.569463	7.59657	2.02925e-18	2.52844e-14	eEVT	TNK2
0.569394	7.08811	0	0	VCT_CCC	MT1E
0.568948	7.60826	0	0	iEVT	PPIC
0.568911	9.63964	0	0	VCT_CCC	PFN1
0.568713	7.64539	2.21122e-09	2.75518e-05	eEVT	HIP1R
0.56867	7.44627	0	0	EVT_2	PAPPA2
0.568507	8.21301	0	0	EVT_1	PPP1CA
0.568417	6.8945	1.40737e-167	1.58315e-163	EVT_1	UBL3
0.568169	7.99883	1.07942e-09	1.34495e-05	eEVT	HK1
0.568061	6.81061	6.39953e-240	7.19883e-236	EVT_1	ERGIC1
0.56777	7.71779	2.56756e-163	2.88824e-159	EVT_1	UBE2K
0.56751	8.08985	6.75054e-199	8.41117e-195	eEVT	KDM4C
0.567247	13.4323	5.15595e-66	5.61998e-62	EVT_2	MALAT1
0.567238	7.96837	0	0	EVT_1	ARL6IP5
0.567117	6.5228	0	0	EVT_1	HIP1
0.567052	8.30255	0	0	EVT_1	IFITM3
0.566998	8.66151	9.94878e-286	1.22012e-281	GC	LGALS3BP
0.56621	7.54278	0	0	EVT_1	TEAD1
0.566096	7.88111	1.03363e-97	1.2879e-93	eEVT	ANO10
0.56515	8.23702	0	0	iEVT	TMEM59
0.565087	11.2379	0	0	eEVT	ACTB
0.56453	8.05577	0	0	VCT_CCC	TUBA1C
0.564519	7.89217	4.43844e-32	5.5303e-28	eEVT	PTPN2
0.564497	8.68883	0	0	eEVT	DENND1A
0.564456	7.66541	3.43583e-11	4.28104e-07	eEVT	TWSG1
0.564282	7.76279	5.07562e-108	6.32422e-104	eEVT	BTRC
0.564221	9.29942	0	0	EVT_1	DSTN
0.564209	7.68856	0	0	iEVT	SUGCT
0.563986	9.37154	0	0	iEVT	PDLIM5
0.563899	9.46633	0	0	iEVT	KMT2C
0.563859	9.29503	1.74593e-154	1.93938e-150	iEVT	ARPC2
0.563346	7.78237	5.27624e-69	6.57419e-65	eEVT	PPP3CC
0.563238	7.58389	8.37946e-183	9.3079e-179	iEVT	WWC3
0.56321	6.80346	1.03265e-252	1.16163e-248	EVT_1	TSPAN14
0.563148	8.45189	0	0	iEVT	LRCH1
0.562778	8.52156	0	0	EVT_1	YWHAQ
0.562731	7.10363	0	0	VCT_CCC	NUSAP1
0.56266	6.88367	0	0	EVT_1	OSR2
0.562534	7.61366	1.24568e-76	1.55212e-72	eEVT	AF127577.2
0.562499	6.78864	0	0	EVT_1	SRD5A3
0.562308	8.69753	0	0	iEVT	RAB8B
0.562091	7.68938	3.44332e-08	0.000429037	eEVT	LMBR1L
0.56193	6.60839	0	0	EVT_1	FGD4
0.56182	8.1536	1.96896e-171	2.45333e-167	eEVT	MYO9A
0.561739	8.146	5.63425e-225	7.02027e-221	eEVT	FCHSD2
0.561595	7.79016	7.53568e-65	9.38946e-61	eEVT	ATF7IP
0.561594	7.85863	5.75817e-94	7.17467e-90	eEVT	CPLANE1
0.561446	7.52792	0	0	VCT_CCC	TNFRSF12A
0.561119	7.50289	2.48878e-30	3.10102e-26	eEVT	ABCA12
0.561086	8.6882	0	0	EVT_1	RHOA
0.560679	8.17166	0	0	GC	GRN
0.560526	8.66842	7.45457e-153	9.28839e-149	eEVT	SYNE2
0.560476	7.22596	0	0	VCT_CCC	PCLAF
0.560112	8.00075	1.04802e-33	1.14234e-29	EVT_2	MMP2
0.559818	8.17048	6.95347e-245	7.74964e-241	VCT_CCC	LIMA1
0.559351	8.55388	6.63178e-46	8.2632e-42	eEVT	CAP1
0.559268	9.13957	1.10864e-154	1.23148e-150	iEVT	COTL1
0.559153	6.46522	0	0	EVT_1	SLC25A15
0.559026	9.76549	2.39485e-96	2.6602e-92	iEVT	GATA3
0.558847	7.43891	0	0	EVT_1	LRRC59
0.558771	7.92846	1.59144e-127	1.98294e-123	eEVT	UBR3
0.558746	7.6566	5.86051e-44	7.30219e-40	eEVT	SLC44A1
0.558725	9.10135	0	0	EVT_1	H2AFZ
0.558535	7.84905	0	0	VCT_CCC	SELENOW
0.558462	7.86603	6.47031e-83	8.06201e-79	eEVT	NUP98
0.558456	7.96401	0	0	iEVT	SEMA6D
0.558118	6.42762	0	0	EVT_1	MYCNOS
0.557767	9.50133	2.1758e-79	2.41688e-75	iEVT	BZW2
0.557603	7.57818	8.93984e-59	1.1139e-54	eEVT	P4HA3
0.557423	8.86658	0	0	EVT_1	ARPC3
0.557246	8.78352	0	0	EVT_1	PDIA3
0.557156	8.23264	0	0	EVT_1	STMN1
0.557131	7.17285	0	0	EVT_1	RRM2
0.556784	7.4445	3.83448e-60	4.77776e-56	eEVT	KLF9
0.556559	8.58332	0	0	iEVT	CTBP2
0.556433	7.63869	0	0	VCT_CCC	WEE1
0.556159	7.44249	1.02373e-71	1.27557e-67	eEVT	TMC3
0.555789	7.13155	0	0	VCT_CCC	BIRC5
0.555759	8.76709	6.8104e-85	8.48575e-81	eEVT	UBE2K
0.554854	8.00869	5.45872e-125	6.06355e-121	iEVT	PLOD3
0.554646	7.00624	2.65162e-155	2.9828e-151	EVT_1	FYB1
0.554483	8.43743	1.74248e-13	2.17113e-09	eEVT	SLTM
0.554028	7.84066	1.59187e-19	1.98347e-15	eEVT	CERCAM
0.553667	7.68426	0	0	EVT_1	LGALS3BP
0.553604	7.58318	0	0	VCT_CCC	NUPR1
0.5535	7.57787	0	0	VCT_CCC	GLO1
0.553486	7.48746	5.61145e-24	6.99186e-20	eEVT	SLC6A4
0.553484	7.94994	4.56821e-300	5.07437e-296	iEVT	MSI2
0.553277	7.95391	0	0	GC	PPP1R14B
0.553133	7.59113	0	0	VCT_CCC	SERPINB9
0.553092	8.5502	4.68982e-161	5.84351e-157	eEVT	ADK
0.552948	8.62532	1.01851e-07	0.00126907	eEVT	TUBB6
0.552915	7.91546	1.06312e-23	1.32464e-19	eEVT	DNAJB14
0.552687	8.15852	7.34389e-124	9.15048e-120	eEVT	SNX24
0.552452	7.82289	3.41443e-35	4.25438e-31	eEVT	KCMF1
0.552215	7.98038	2.51561e-26	3.13445e-22	eEVT	CERS5
0.552062	8.5913	2.59663e-139	3.2354e-135	eEVT	PTPN12
0.551829	7.88918	1.20561e-89	1.50219e-85	eEVT	JADE3
0.551784	7.62276	7.24749e-08	0.000903037	eEVT	CHRNE
0.551331	9.94851	0	0	iEVT	VGLL3
0.551312	7.99695	1.528e-175	1.90388e-171	eEVT	COG5
0.551299	7.89681	6.03386e-120	6.70241e-116	iEVT	ANGPTL4
0.550786	7.23764	0	0	VCT_CCC	DIAPH3
0.550677	7.69671	1.60374e-12	1.99826e-08	eEVT	MRC2
0.550582	7.89398	2.09977e-06	0.0261631	eEVT	HIC2
0.550082	7.57083	2.33187e-63	2.90551e-59	eEVT	AC068888.1
0.549921	8.13831	7.17553e-176	7.97058e-172	iEVT	GMCL1
0.549826	8.03442	0	0	iEVT	CCNH
0.549746	8.08799	1.98922e-89	2.47856e-85	eEVT	TRPC4AP
0.549405	7.87773	1.33615e-100	1.48419e-96	iEVT	UGDH
0.549085	6.371	0	0	EVT_1	ADAMTS20
0.548937	7.29928	3.30922e-207	3.60705e-203	EVT_2	ADAM19
0.548898	7.23902	0	0	VCT_CCC	PYGL
0.548784	8.37637	0	0	EVT_1	TMEM59
0.548751	8.33491	3.97778e-23	4.95631e-19	eEVT	EIF5B
0.548444	7.84359	7.33639e-35	9.14115e-31	eEVT	B4GALT4
0.54807	11.3805	0	0	EVT_1	RPS6
0.54806	8.71415	6.24618e-268	7.78274e-264	eEVT	MYL12A
0.548039	7.38082	0	0	EVT_1	HIGD1A
0.547952	7.62135	1.64397e-35	2.04839e-31	eEVT	PFKFB3
0.547927	7.46586	2.07167e-196	2.30121e-192	iEVT	SOD3
0.547778	7.86582	4.30996e-74	5.37021e-70	eEVT	NUTM2A-AS1
0.547339	7.82807	2.69001e-16	3.35176e-12	eEVT	H2AFY
0.547309	7.60155	3.13713e-12	3.90886e-08	eEVT	GNA13
0.546999	7.21006	4.99528e-46	6.12622e-42	GC	CLEC11A
0.546913	7.76211	3.21088e-17	4.00076e-13	eEVT	ATP6V1H
0.546655	7.86729	4.72088e-40	5.88222e-36	eEVT	DDI2
0.546627	7.42576	0	0	VCT_CCC	ELF3
0.546274	7.65204	2.22937e-143	2.47638e-139	iEVT	UGCG
0.546192	8.65157	0	0	VCT_CCC	S100P
0.546139	8.47423	0	0	EVT_1	YWHAB
0.545983	8.61108	0	0	VCT_CCC	MORF4L2
0.545981	7.92681	1.4458e-52	1.80146e-48	eEVT	KPNA4
0.545902	7.6245	1.13566e-23	1.41504e-19	eEVT	MORC4
0.545834	7.21621	0	0	VCT_CCC	HLA-C
0.545732	6.45096	0	0	EVT_1	SPATA9
0.545494	7.83753	5.02743e-20	6.26418e-16	eEVT	MDM2
0.54547	8.01674	7.769e-12	9.68018e-08	eEVT	HIF1A
0.545136	8.05858	9.80217e-103	1.08882e-98	iEVT	HM13
0.544953	9.5067	3.60884e-33	4.42588e-29	GC	TIMP2
0.544118	8.41465	7.78666e-86	9.70217e-82	eEVT	AP3S1
0.544036	9.22361	0	0	VCT_CCC	RPS26
0.543819	8.09887	1.94572e-139	2.16131e-135	iEVT	CSF2RA
0.543566	7.89252	2.06294e-41	2.57042e-37	eEVT	EFR3A
0.543533	8.22582	2.6028e-118	3.24309e-114	eEVT	SRGAP2
0.543278	7.71131	1.28802e-32	1.60487e-28	eEVT	MACO1
0.543151	7.09841	0	0	VCT_CCC	GREB1L
0.542758	8.33104	2.96049e-276	3.68877e-272	eEVT	FAF1
0.542733	7.58444	1.0747e-18	1.33907e-14	eEVT	FNIP2
0.542667	7.44163	2.34616e-66	2.92331e-62	eEVT	PRKAR2B
0.542598	7.94509	8.26197e-80	1.02944e-75	eEVT	AVEN
0.54259	7.58454	8.76037e-13	1.09154e-08	eEVT	UBXN11
0.542392	9.80324	0	0	iEVT	DOCK5
0.542382	7.73696	2.81798e-110	3.51121e-106	eEVT	CHODL
0.542357	8.29379	1.63427e-41	2.0363e-37	eEVT	FLNA
0.542305	7.05176	0	0	VCT_CCC	LPCAT1
0.542253	7.6868	0	0	VCT_CCC	PTGES
0.542224	7.01204	2.18424e-219	2.45705e-215	EVT_1	ST3GAL6
0.542202	8.56765	0	0	GC	PHLDA2
0.542024	6.77222	0	0	EVT_1	EFCAB2
0.541794	7.73289	2.53227e-312	3.10558e-308	GC	TRIR
0.541793	7.87976	3.28059e-17	4.08762e-13	eEVT	IGF2R
0.541793	7.04248	3.15353e-291	3.43735e-287	EVT_2	CORO6
0.541609	8.09898	1.82586e-148	2.27503e-144	eEVT	PDE4D
0.541299	7.62355	2.72426e-17	3.39442e-13	eEVT	LPCAT2
0.541122	7.62802	9.65045e-315	1.07554e-310	VCT_CCC	TFPI
0.540917	6.69062	2.23352e-260	2.51249e-256	EVT_1	PPFIBP2
0.540791	6.68036	0	0	EVT_1	NCALD
0.540143	7.78165	2.76255e-84	3.44214e-80	eEVT	MAP2K4
0.540097	7.66995	5.63342e-08	0.000701924	eEVT	FBXL3
0.539382	7.77077	0	0	VCT_CCC	AHNAK
0.539352	7.53036	2.83414e-56	3.53134e-52	eEVT	AC104389.4
0.539253	7.47703	0	0	VCT_CCC	SOX4
0.539071	7.87866	6.34016e-92	7.89984e-88	eEVT	REX1BD
0.538989	8.1081	3.02724e-93	3.77195e-89	eEVT	DIAPH1
0.538734	7.93477	8.58278e-178	9.53375e-174	iEVT	MAOA
0.53873	7.83357	1.55317e-62	1.93525e-58	eEVT	RBM33
0.538592	8.23209	0	0	iEVT	SCAPER
0.538505	7.71259	2.30142e-76	2.86757e-72	eEVT	LMO7
0.538141	7.55178	1.43843e-30	1.79228e-26	eEVT	ANKDD1A
0.537986	8.35485	2.48306e-09	3.09389e-05	eEVT	TNFAIP3
0.537635	8.96769	0	0	GC	RPL28
0.537446	8.19436	4.56792e-170	5.69163e-166	eEVT	TMEM50A
0.537272	7.98803	1.11028e-103	1.38341e-99	eEVT	DHRSX
0.537115	6.5302	0	0	EVT_1	NRN1
0.537062	7.48996	3.2003e-06	0.0392485	GC	SCARB1
0.53691	7.28442	0	0	VCT_CCC	SMC4
0.536694	8.04926	0	0	iEVT	C20orf194
0.536415	7.44169	5.07683e-64	6.32573e-60	eEVT	ZNF25
0.53633	7.78346	3.58964e-16	4.47269e-12	eEVT	SUCO
0.53628	8.23243	9.42603e-276	1.17448e-271	eEVT	WWOX
0.536242	7.61827	3.93359e-36	4.90125e-32	eEVT	ISYNA1
0.536184	8.86204	4.61558e-83	5.12699e-79	iEVT	RAB2A
0.536173	7.87859	0	0	VCT_CCC	CD99
0.536125	8.10332	1.91852e-85	2.39048e-81	eEVT	UBAC2
0.535893	8.72264	0	0	iEVT	ADM
0.535871	8.12713	5.54977e-89	6.91501e-85	eEVT	TTC17
0.535656	7.92324	4.43732e-153	4.92898e-149	iEVT	DLGAP4
0.535508	7.13779	0	0	VCT_CCC	EBI3
0.535295	7.43556	5.79308e-95	7.21817e-91	eEVT	SULT1A1
0.534848	6.63478	7.45218e-198	8.38296e-194	EVT_1	DHRS3
0.534729	8.32941	0	0	iEVT	PID1
0.534714	7.85506	6.56888e-98	8.18483e-94	eEVT	RASA2
0.534503	6.55877	0	0	EVT_1	CSGALNACT1
0.5345	7.86163	7.57718e-18	9.44117e-14	eEVT	LENG8
0.534416	6.67835	0	0	EVT_1	ATP11A
0.534021	8.20227	3.58198e-101	4.46315e-97	eEVT	GPATCH8
0.533899	7.60304	5.96366e-159	6.62443e-155	iEVT	RNF144B
0.533492	7.47177	2.12347e-49	2.64585e-45	eEVT	AL583824.1
0.5334	7.4653	0	0	EVT_1	ARPC4
0.533231	7.93983	0	0	iEVT	SARAF
0.533101	6.87465	2.76049e-167	3.10528e-163	EVT_1	TNFAIP3
0.533059	7.72133	9.58626e-08	0.00119445	eEVT	PRMT2
0.533007	8.50407	1.41634e-223	1.76476e-219	eEVT	CLDN4
0.532839	8.75106	0	0	VCT_CCC	PABPC1
0.532637	7.04888	2.40425e-270	2.70454e-266	EVT_1	EVA1B
0.532623	7.87692	6.38068e-60	7.95033e-56	eEVT	HTT
0.532586	7.64629	6.78216e-34	8.45057e-30	eEVT	NAPB
0.532477	8.18454	2.91724e-75	3.63488e-71	eEVT	PAFAH1B1
0.532002	7.74171	8.9044e-54	1.10949e-49	eEVT	CHFR
0.531943	7.29175	0	0	VCT_CCC	P4HA1
0.531941	7.66063	1.76658e-08	0.000220116	eEVT	C1orf56
0.531886	8.24614	1.32276e-208	1.64816e-204	eEVT	PAN3
0.531833	7.3103	2.84227e-159	3.19727e-155	EVT_1	RAB6A
0.531753	9.47632	1.67758e-69	1.86346e-65	iEVT	ITGA5
0.531633	8.06011	0	0	VCT_CCC	FOSB
0.531413	7.63855	1.00335e-07	0.0012305	GC	SEC61A1
0.531287	10.3124	3.30442e-242	4.05254e-238	GC	MT-CO2
0.531111	8.18634	0	0	iEVT	ARHGDIB
0.530528	6.63516	6.477e-249	7.28598e-245	EVT_1	SOAT1
0.53048	6.81748	0	0	EVT_1	DHRS7
0.530448	6.82885	0	0	EVT_1	AGTRAP
0.52995	8.74798	0	0	iEVT	RAPGEF2
0.529944	6.60184	0	0	EVT_1	CALHM2
0.529823	6.95961	0	0	EVT_1	B4GALT4
0.529813	7.45484	1.27977e-46	1.59459e-42	eEVT	UBE2U
0.529753	6.82205	0	0	EVT_1	IFNAR1
0.529571	7.9287	1.98263e-08	0.000247036	eEVT	SPSB3
0.529482	6.99566	0	0	VCT_CCC	BIRC7
0.52904	9.11104	0	0	VCT_CCC	FTL
0.52883	7.71212	8.21203e-29	1.02322e-24	eEVT	MIGA1
0.52872	8.34499	3.50595e-79	4.36842e-75	eEVT	ARID4B
0.528719	8.32379	1.3716e-73	1.52358e-69	iEVT	PLOD2
0.528603	7.66435	5.82604e-08	0.000725925	eEVT	EMC2
0.528367	7.17003	0	0	VCT_CCC	SH3BP5
0.52824	7.51828	1.01806e-18	1.2685e-14	eEVT	PLAC9
0.528051	7.96518	0	0	EVT_1	FNDC3B
0.52795	7.02101	0	0	EVT_1	NKAP
0.527818	8.16617	2.17421e-39	2.70906e-35	eEVT	ANXA11
0.527698	6.57268	0	0	EVT_1	SLC7A1
0.527599	8.19586	8.41929e-282	9.35215e-278	iEVT	IWS1
0.526898	6.72204	0	0	EVT_1	SNX10
0.526363	8.97316	8.91766e-51	9.90573e-47	iEVT	RTN4
0.526275	8.19373	1.78916e-73	1.9874e-69	iEVT	ITIH5
0.525999	7.57093	0	0	GC	TOMM7
0.525978	7.29412	0	0	VCT_CCC	UBE2S
0.525958	7.82379	2.38428e-07	0.00297081	eEVT	PFKFB4
0.525929	7.85882	6.7318e-25	8.38782e-21	eEVT	YES1
0.525799	7.8923	5.42032e-115	6.02089e-111	iEVT	PLEKHA1
0.525367	7.62622	1.38999e-28	1.73192e-24	eEVT	SACM1L
0.525226	8.46315	2.88219e-140	3.20154e-136	iEVT	CAP1
0.525203	8.36869	6.93058e-52	7.69849e-48	iEVT	MMP15
0.524733	7.76764	7.22309e-08	0.000899997	eEVT	ADAMTSL4
0.524409	7.94145	6.39986e-169	7.97422e-165	eEVT	SUPT3H
0.524046	7.79812	1.01812e-257	1.13093e-253	iEVT	DAB2IP
0.52383	7.64647	1.06469e-146	1.18266e-142	iEVT	PVR
0.523745	7.87119	2.97196e-49	3.70306e-45	eEVT	MORC3
0.523712	7.87733	8.26152e-30	1.02939e-25	eEVT	MVP
0.523663	8.6905	8.60135e-301	1.07173e-296	eEVT	RERE
0.523652	7.87783	9.13244e-92	1.1379e-87	eEVT	TMEM131
0.523647	7.5799	4.25559e-15	5.30246e-11	eEVT	TMC4
0.523512	7.89063	1.48577e-112	1.85127e-108	eEVT	BAD
0.523184	7.48367	1.33318e-146	1.4809e-142	iEVT	JAM2
0.522912	7.73352	1.98942e-71	2.47881e-67	eEVT	KLHDC10
0.522791	8.05015	5.81749e-08	0.000724859	eEVT	IPO7
0.522685	7.65628	1.9102e-77	2.38011e-73	eEVT	RANBP17
0.522573	8.15459	0	0	iEVT	HSPB1
0.52255	6.70469	1.6799e-192	1.88972e-188	EVT_1	SEMA4B
0.522484	8.48802	5.79204e-258	7.10335e-254	GC	SLC16A3
0.522373	7.17054	5.8155e-222	6.54186e-218	EVT_1	CORO1C
0.522254	8.41477	1.7769e-190	2.21402e-186	eEVT	NF1
0.522061	8.89595	0	0	EVT_1	MORF4L1
0.52203	7.80217	1.35815e-144	1.52778e-140	EVT_1	TNFAIP8
0.521933	7.83377	9.97848e-10	1.24332e-05	eEVT	SFRP1
0.521817	8.39568	1.68685e-186	2.10182e-182	eEVT	BMPR2
0.521755	6.72245	0	0	EVT_1	CDK17
0.521572	8.36247	0	0	EVT_1	SEC61B
0.521514	7.90395	3.73851e-136	4.65818e-132	eEVT	MAP4K3
0.521329	7.84568	1.4105e-18	1.75748e-14	eEVT	CUL4A
0.521326	8.1183	2.95402e-17	3.6807e-13	eEVT	TMEM165
0.521131	7.66295	1.86881e-304	2.07588e-300	iEVT	SHROOM3
0.520951	7.58047	3.33528e-21	4.15576e-17	eEVT	CCDC134
0.520937	8.23574	3.56025e-89	4.43607e-85	eEVT	SETD5
0.520748	11.0062	0	0	EVT_1	RPL7
0.520649	7.52663	7.72204e-20	9.62167e-16	eEVT	STX3
0.520605	7.70456	9.99085e-10	1.24486e-05	eEVT	INTS10
0.520564	7.72434	1.27499e-45	1.58863e-41	eEVT	WDR59
0.520205	7.43801	1.37749e-79	1.71635e-75	eEVT	AC079209.2
0.520063	7.77763	4.29139e-08	0.000534707	eEVT	ANXA3
0.52001	7.83659	2.73313e-45	3.40548e-41	eEVT	OSBPL8
0.52	7.80507	1.29452e-52	1.61297e-48	eEVT	MIIP
0.519803	7.59429	2.43657e-58	3.03597e-54	eEVT	WDR44
0.519602	6.64508	0	0	EVT_1	EFNA4
0.519402	7.34277	0	0	VCT_CCC	KPNA2
0.519373	8.1157	5.79804e-300	6.52221e-296	EVT_1	CLIC4
0.519282	7.86568	1.12987e-25	1.40782e-21	eEVT	RALB
0.519051	7.77014	4.9017e-101	6.10751e-97	eEVT	FAM120B
0.518839	8.54795	6.61834e-257	7.35165e-253	iEVT	DNM2
0.51878	7.94899	5.53099e-98	6.89161e-94	eEVT	ZNF148
0.518753	7.98364	0	0	iEVT	WWC2
0.518649	7.32829	2.65726e-148	2.98915e-144	EVT_1	HIBADH
0.518628	9.57518	0	0	iEVT	FTH1
0.518559	8.15995	3.11318e-28	3.87902e-24	eEVT	BRD4
0.518542	6.54492	0	0	EVT_1	TMEM91
0.518438	7.6615	0	0	VCT_CCC	ADM
0.518192	6.60069	0	0	EVT_1	SERPINB7
0.518171	7.82532	1.87964e-94	2.34203e-90	eEVT	ZNF254
0.518171	8.17583	3.16402e-34	3.94237e-30	eEVT	NDFIP1
0.518024	7.64962	3.51142e-08	0.000437523	eEVT	RANGAP1
0.517988	8.02581	0	0	EVT_1	LYPLA1
0.517929	8.51324	0	0	iEVT	ARHGAP10
0.517624	7.68014	1.63028e-14	2.03133e-10	eEVT	ATP6V1A
0.516959	8.38381	0	0	iEVT	SGPP1
0.516817	7.60668	3.23119e-55	4.02607e-51	eEVT	ELK3
0.516532	8.32814	6.01556e-166	7.49539e-162	eEVT	ARID1B
0.516385	7.85239	4.08917e-112	4.54225e-108	iEVT	IFNGR2
0.515951	7.99072	3.43721e-132	4.28277e-128	eEVT	UGGT2
0.515838	8.38875	0	0	EVT_1	TECR
0.51571	8.08493	4.07306e-35	5.07503e-31	eEVT	ODF2L
0.515583	7.56084	9.16872e-60	1.14242e-55	eEVT	AL157938.2
0.51543	7.69834	2.30184e-88	2.8681e-84	eEVT	KCNQ1
0.515377	8.95737	0	0	EVT_1	POMP
0.515345	9.92923	0	0	iEVT	MBNL2
0.515327	7.81254	0	0	EVT_1	GLO1
0.515132	7.65545	7.8986e-57	9.84166e-53	eEVT	SLX4IP
0.515022	7.15689	0	0	EVT_1	ASCC3
0.514925	8.27098	5.72462e-07	0.00713288	eEVT	SEPT2
0.51481	8.50376	0	0	iEVT	ATXN2
0.514529	7.50956	1.23479e-52	1.53854e-48	eEVT	IL7
0.514275	7.50082	0	0	VCT_CCC	GDF15
0.514083	8.04991	0	0	VCT_CCC	TUBB4B
0.513992	7.29829	0	0	VCT_CCC	SH3GL1
0.513873	7.86798	9.01363e-81	1.1231e-76	eEVT	PHACTR4
0.513853	7.64792	3.07894e-37	3.83636e-33	eEVT	Z82217.1
0.513831	7.83916	8.65627e-36	1.07857e-31	eEVT	ATG5
0.513781	8.28667	8.7134e-234	9.67884e-230	iEVT	AP3S1
0.513646	6.842	0	0	EVT_1	AXIN2
0.5136	6.48918	0	0	EVT_1	ANTXR2
0.513412	7.7421	1.59156e-103	1.98308e-99	eEVT	ARHGAP32
0.513229	10.0194	0	0	iEVT	RPLP1
0.513217	7.15794	0	0	VCT_CCC	MFSD12
0.513172	8.11481	4.8786e-23	6.07874e-19	eEVT	PHF14
0.513157	7.27203	0	0	EVT_1	DSCR8
0.513109	7.37987	0	0	EVT_1	SSR1
0.512809	7.77076	0	0	EVT_1	OSTF1
0.512428	7.19926	0	0	VCT_CCC	ITGB6
0.512055	7.92959	1.35171e-13	1.68423e-09	eEVT	IRF3
0.511977	7.48564	1.84524e-25	2.29917e-21	eEVT	CEP68
0.511912	7.1622	0	0	VCT_CCC	EFHD2
0.511805	9.65546	4.30628e-67	4.78342e-63	iEVT	EZR
0.511544	8.06982	4.15438e-24	5.17636e-20	eEVT	PRKAG2
0.511417	7.93731	2.48554e-159	3.09698e-155	eEVT	FTO
0.511407	7.67193	0	0	VCT_CCC	CYB5R1
0.511379	7.43227	4.83855e-106	6.02883e-102	eEVT	GGT1
0.51026	7.46163	5.61622e-38	6.99781e-34	eEVT	SLC28A2
0.509952	8.57107	6.98772e-302	7.76196e-298	iEVT	GOLGA4
0.509846	7.8057	5.49658e-115	6.84873e-111	eEVT	KIAA1328
0.509573	9.08077	0	0	EVT_1	GATA3
0.509431	8.11691	9.46617e-73	1.17948e-68	eEVT	ST3GAL1
0.509169	8.16798	1.88032e-61	2.08866e-57	iEVT	PLXNB2
0.50903	6.57793	0	0	EVT_1	P4HA2
0.509013	8.16865	0	0	iEVT	ARF4
0.508693	8.21071	8.9105e-260	9.89778e-256	iEVT	ST3GAL6
0.508683	8.54231	0	0	iEVT	SEC24D
0.508588	7.82722	2.76506e-89	3.44527e-85	eEVT	FCHO2
0.508549	6.4068	0	0	EVT_1	PAG1
0.508528	7.52709	9.54546e-22	1.18936e-17	eEVT	SORBS3
0.508288	9.7454	0	0	EVT_1	H3F3A
0.50826	7.74702	2.43284e-32	3.03132e-28	eEVT	SLAIN2
0.507969	7.84792	0	0	EVT_1	ATRAID
0.507938	7.32604	0	0	EVT_1	FAM3C
0.507431	7.63241	5.32269e-220	5.91245e-216	iEVT	PYCR1
0.50694	7.88196	1.06354e-213	1.18138e-209	iEVT	CHIC2
0.506734	7.97989	1.84093e-94	2.0449e-90	iEVT	SNAP23
0.506608	8.08604	1.4037e-199	1.74902e-195	eEVT	LRBA
0.506462	8.50846	0	0	EVT_1	RPN2
0.506436	7.87998	5.16312e-23	6.43325e-19	eEVT	NSFL1C
0.506222	8.29253	1.95639e-179	2.43767e-175	eEVT	USP34
0.506117	7.72611	3.82701e-65	4.76846e-61	eEVT	EIF2AK3
0.505961	7.04568	0	0	VCT_CCC	DIO2
0.50567	6.45184	5.61027e-243	6.31099e-239	EVT_1	MCAM
0.505663	7.43984	0	0	EVT_1	MMP14
0.505481	7.58221	5.65885e-19	7.05092e-15	eEVT	PKD1
0.505439	8.60206	0	0	iEVT	PRSS8
0.505154	7.9123	2.13282e-306	2.36914e-302	iEVT	SYNE1
0.505147	7.7913	0	0	EVT_1	FIS1
0.505034	7.1611	0	0	EVT_1	SNAP29
0.504891	7.84488	2.64922e-33	3.30093e-29	eEVT	DLG5
0.504845	7.45274	0	0	EVT_1	SELENOS
0.504633	7.91137	2.8889e-92	3.59957e-88	eEVT	CAB39
0.504546	7.69244	1.15692e-06	0.0144152	eEVT	UPF3A
0.504536	7.89374	1.48101e-13	1.84534e-09	eEVT	LUZP1
0.504526	7.7662	6.4686e-198	7.18532e-194	iEVT	SEC14L1
0.504468	8.26427	5.84782e-67	7.28638e-63	eEVT	PDXDC1
0.504383	6.41656	0	0	EVT_1	FAM110B
0.504323	7.97347	1.92782e-89	2.40206e-85	eEVT	CPNE8
0.50427	8.29286	0	0	iEVT	ISG15
0.503914	7.75362	8.12838e-48	1.0128e-43	eEVT	PELI1
0.503913	7.72845	1.48563e-54	1.8511e-50	eEVT	AGO4
0.503377	7.76122	3.83862e-13	4.78291e-09	eEVT	PRKAR2A
0.503155	9.0404	0	0	iEVT	IGF2BP3
0.502932	7.99145	0	0	iEVT	AUTS2
0.502896	6.72373	8.0142e-181	9.01517e-177	EVT_1	FGFR1
0.502702	7.58445	3.19039e-252	3.54388e-248	iEVT	KIAA1211L
0.502671	7.61003	1.55055e-26	1.93199e-22	eEVT	GK5
0.502559	7.65948	7.27943e-87	9.07017e-83	eEVT	GMDS-DT
0.502283	10.211	0	0	GC	KRT19
0.502253	8.25962	1.7921e-297	1.99067e-293	iEVT	PTK2B
0.502246	7.50533	1.01629e-30	1.26629e-26	eEVT	NEK10
0.502134	8.25978	0	0	iEVT	ARPC1B
0.50212	7.8192	3.46932e-06	0.0432278	eEVT	ELP2
0.50194	7.10692	0	0	VCT_CCC	CENPF
0.501899	7.68858	9.4039e-81	1.17173e-76	eEVT	FAM168A
0.501735	6.57322	0	0	EVT_1	HEY1
0.501379	7.78521	3.85801e-23	4.80708e-19	eEVT	TBCD
0.501362	8.19585	9.90801e-09	0.000123454	eEVT	UBXN4
0.501302	8.50454	0	0	iEVT	TIAM1
0.50116	7.28232	1.78836e-198	2.01173e-194	EVT_1	TSPAN9
0.500925	7.68024	0	0	EVT_1	PICALM
0.500756	8.00488	4.74826e-08	0.000591634	eEVT	PYGL
0.500569	8.09484	1.51298e-133	1.88518e-129	eEVT	PUM2
0.500568	7.62265	2.61655e-56	3.26022e-52	eEVT	ABHD18
0.500471	9.26461	0	0	iEVT	CD63
0.500405	6.50687	0	0	EVT_1	GRK5
0.50038	8.4239	5.62701e-190	6.90097e-186	GC	ASCL2
0.500033	8.51513	1.67995e-06	0.0209321	eEVT	LMO4
0.500012	7.51283	3.25755e-150	3.61849e-146	iEVT	PLA2G7
0.499778	7.83008	2.27582e-108	2.83567e-104	eEVT	SIK2
0.499728	8.08318	1.72886e-26	2.15415e-22	eEVT	NCOR1
0.499562	7.51536	9.04612e-20	1.10942e-15	GC	COLGALT1
0.499002	7.81431	5.00863e-36	6.24075e-32	eEVT	GPR107
0.498992	8.04356	9.92621e-115	1.23681e-110	eEVT	HEBP2
0.498945	7.85634	3.28919e-165	4.09833e-161	eEVT	SMOC2
0.498898	7.72845	1.96615e-57	2.44983e-53	eEVT	PSMD3
0.498514	7.14568	0	0	EVT_1	BNIP3L
0.498076	7.61	7.58076e-24	9.44563e-20	eEVT	KDM2B
0.497947	8.00073	1.87094e-15	2.33119e-11	eEVT	C6orf62
0.497706	7.67142	8.09652e-79	1.00883e-74	eEVT	BCKDHB
0.497461	7.70294	1.12921e-16	1.40699e-12	eEVT	OXSR1
0.49714	7.55192	4.61861e-29	5.75478e-25	eEVT	DCUN1D4
0.497135	6.87919	3.33676e-124	3.63707e-120	EVT_2	MMP15
0.496671	8.55999	1.05057e-90	1.30901e-86	eEVT	HNRNPDL
0.496401	8.78509	2.78158e-141	3.08978e-137	iEVT	DDX17
0.496346	8.75853	0	0	iEVT	IFI6
0.496152	7.80031	0	0	iEVT	CUTA
0.495817	8.18438	4.72807e-147	5.89118e-143	eEVT	NIPBL
0.495723	8.19491	0	0	VCT_CCC	PGK1
0.495603	7.62313	1.03252e-272	1.14692e-268	iEVT	CTNND2
[truncated: 23,761 more rows]
