# Supplementary material for: Spatial multiomics map of trophoblast development in early pregnancy
Source: Nature. 2023 Mar 29;616(7955):143–51. doi: 10.1038/s41586-023-05869-0 (PMC10076224; doi:10.1038/s41586-023-05869-0)
Supplement: Supplementary file 8 — TF analysis along trophoblast trajectory – see Supplementary Table Guide for details. [file 41586_2023_5869_MOESM8_ESM.xlsx]

## Sheet: A.AllDonors
cluster	TF	logFC_limma	adjPVal_limma	is_DE_limma	stat_dorothea	pval_dorothea	fdr_dorothea	is_DA_dorothea	log2FC_chromVar	pct.1_chromVar	pct.2_chromVar	adjPVal_chromVar	motif	is_DA_chromVar	is_evidence
EVT_1	IRX2	-0.217107	2.57314e-114	1	-44.7972	0	0	1						0	2
EVT_2	TBPL1	-0.336342	0	1	-42.9111	0	0	1						0	2
EVT_2	ZNF277	-0.138392	5.51123e-46	1	-42.1687	0	0	1						0	2
EVT_2	ZNF22	-0.212339	0	1	-41.8526	0	0	1						0	2
EVT_2	MLX	-0.200035	9.75111e-281	1	-41.4339	0	0	1						0	2
EVT_2	GTF3A	-0.543282	0	1	-40.0068	0	0	1						0	2
EVT_2	CDC5L	-0.18603	5.56471e-151	1	-38.9029	0	0	1						0	2
EVT_2	ZNF576	-0.111831	4.82703e-183	1	-38.4761	0	0	1						0	2
EVT_2	MYC	-0.163439	1.45424e-250	1	-38.4125	0	0	1						0	2
EVT_1	ETV7	-0.187072	2.13676e-160	1	-37.9027	0	0	1						0	2
EVT_2	E2F4	-0.277952	1.81203e-268	1	-37.8019	0	0	1						0	2
EVT_2	ZFP42	-0.241022	2.0037e-290	1	-37.6114	1.39812e-309	2.91203e-308	1						0	2
EVT_2	ZNF581	-0.125929	3.94812e-215	1	-37.2389	1.60039e-303	2.96295e-302	1						0	2
EVT_2	CEBPZ	-0.167226	6.37862e-108	1	-37.0348	3.1515e-300	5.38583e-299	1						0	2
EVT_2	ZNF146	-0.143749	3.14297e-59	1	-37.0084	8.38558e-300	1.39725e-298	1						0	2
EVT_2	ATF6B	-0.111244	1.70463e-131	1	-36.8842	8.28704e-298	1.2996e-296	1						0	2
EVT_2	THAP7	-0.141962	5.78358e-194	1	-36.5907	4.02317e-293	5.64514e-292	1						0	2
EVT_2	ZNF511	-0.212445	0	1	-36.5332	3.29834e-292	4.4411e-291	1						0	2
EVT_1	GLI3	-0.139003	0	1	-36.0563	1.098e-284	6.09847e-283	1						0	2
EVT_1	BARX2	-0.100812	2.9519e-63	1	-35.6132	8.74918e-278	4.48564e-276	1						0	2
EVT_2	ZNF33B	-0.140131	8.03017e-58	1	-34.9455	1.51563e-267	1.34689e-266	1						0	2
EVT_2	HMG20B	-0.463733	0	1	-34.646	5.13017e-263	4.41195e-262	1						0	2
VCT_CCC	GLI3	-0.137602	0	1	-34.4032	2.25609e-259	5.8968e-258	1						0	2
EVT_2	TFDP1	-0.261771	4.57753e-159	1	-33.7615	7.25123e-250	5.19671e-249	1						0	2
EVT_2	NFYB	-0.329912	4.88093e-290	1	-33.5388	1.31286e-246	9.21075e-246	1						0	2
EVT_2	REST	-0.155912	6.177e-55	1	-33.4348	4.28349e-245	2.9739e-244	1						0	2
EVT_2	CREB3	-0.232596	0	1	-32.619	2.20599e-233	1.34273e-232	1						0	2
EVT_2	IRF3	-0.165744	2.378e-217	1	-32.3603	9.94884e-230	5.81658e-229	1						0	2
EVT_1	IRF6	-0.329806	4.70631e-253	1	-32.004	9.5824e-225	3.87071e-223	1						0	2
EVT_1	KLF2	-0.127101	7.37968e-48	1	-31.7828	1.11796e-221	4.25785e-220	1						0	2
EVT_2	PIN1	-0.361488	0	1	-31.7537	2.82293e-221	1.53591e-220	1						0	2
EVT_2	ELF2	-0.149602	1.598e-152	1	-31.3414	1.2748e-215	6.58646e-215	1						0	2
EVT_2	HIF1A	-0.145261	2.66373e-06	1	-30.3602	1.84508e-202	8.72158e-202	1						0	2
VCT_CCC	NPAS3	-0.166241	0	1	-30.1023	4.52752e-199	7.2713e-198	1						0	2
EVT_2	DNMT1	-0.117875	4.81035e-45	1	-29.9594	3.32304e-197	1.5222e-196	1						0	2
EVT_2	NFE2L2	-0.155443	2.94262e-37	1	-29.3216	5.50781e-189	2.38374e-188	1						0	2
EVT_2	TFDP2	-0.563505	3.0241e-146	1	-29.2987	1.07614e-188	4.64238e-188	1						0	2
EVT_2	ASCL2	-0.236827	0	1	-29.0741	7.63778e-186	3.25277e-185	1						0	2
VCT_CCC	PEG3	-0.379064	0	1	-28.8946	1.39778e-183	1.8448e-182	1						0	2
EVT_2	BATF3	-0.17204	4.29001e-229	1	-27.7231	3.6814e-169	1.37846e-168	1						0	2
EVT_2	TGIF1	-0.415614	0	1	-26.574	1.35648e-155	4.73348e-155	1						0	2
EVT_2	E2F3	-0.133713	5.49305e-107	1	-26.5333	4.00097e-155	1.38888e-154	1						0	2
VCT_CCC	ESRRG	-0.435526	0	1	-26.4705	2.12044e-154	2.19112e-153	1						0	2
EVT_2	HMGN3	-0.657301	0	1	-25.0353	2.52366e-138	7.93405e-138	1						0	2
EVT_1	NR4A1	-0.285923	3.97835e-106	1	-25.0282	3.01439e-138	4.75292e-137	1						0	2
EVT_2	TP53	-0.128926	1.84194e-128	1	-24.2031	2.06421e-129	6.11464e-129	1						0	2
EVT_2	GCM1	-0.230003	1.72036e-12	1	-24.0683	5.36485e-128	1.57519e-127	1						0	2
EVT_2	SP100	-0.26545	7.69087e-51	1	-23.569	8.00914e-123	2.27637e-122	1						0	2
EVT_1	GRHL3	-0.118171	3.56846e-109	1	-23.5068	3.47518e-122	4.63242e-121	1						0	2
EVT_2	ATF6	-0.176911	2.74035e-19	1	-23.4898	5.18381e-122	1.44561e-121	1						0	2
VCT_CCC	ZNF518A	-0.288362	0	1	-22.9321	2.22204e-116	1.55077e-115	1						0	2
EVT_1	OVOL1	-0.103404	5.23665e-77	1	-22.8266	2.49903e-115	2.9743e-114	1						0	2
EVT_2	PPARD	-0.143381	1.99261e-249	1	-22.714	3.25829e-114	8.66926e-114	1						0	2
EVT_2	CTCF	-0.115237	6.84737e-16	1	-22.1697	6.73032e-109	1.73867e-108	1						0	2
EVT_1	SOX13	-0.202153	6.7414e-115	1	-21.9071	2.22203e-106	2.5316e-105	1						0	2
EVT_2	TEAD2	-0.103565	7.39923e-47	1	-21.563	3.99915e-103	1.00016e-102	1						0	2
EVT_2	ZNF43	-0.125349	4.33933e-288	1	-21.5603	4.24021e-103	1.05846e-102	1						0	2
EVT_2	HEY1	-0.219048	0	1	-20.1744	1.64301e-90	3.80231e-90	1						0	2
VCT_CCC	NCOA2	-0.251283	0	1	-19.7374	1.02955e-86	5.15937e-86	1						0	2
EVT_1	PEG3	-1.22272	0	1	-19.7298	1.19611e-86	1.04896e-85	1						0	2
EVT_2	ZNF207	-0.441878	1.79691e-197	1	-19.2041	3.42217e-82	7.50288e-82	1						0	2
VCT_CCC	ZNF652	-0.10378	0	1	-19.0381	8.24866e-81	3.80466e-80	1						0	2
VCT_CCC	MYCL	-0.136371	0	1	-18.5735	5.26852e-77	2.34881e-76	1						0	2
EVT_1	IRX4	-0.150382	1.46726e-101	1	-18.5138	1.59942e-76	1.23238e-75	1						0	2
EVT_2	HSF1	-0.180642	1.17923e-182	1	-17.7333	2.32211e-70	4.57895e-70	1						0	2
EVT_2	IRF2	-0.102346	8.08531e-19	1	-17.3345	2.58161e-67	5.03848e-67	1						0	2
EVT_1	ELF3	-0.449228	0	1	-17.145	6.85087e-66	4.47657e-65	1						0	2
EVT_2	NFYC	-0.236953	1.12406e-115	1	-16.8483	1.0789e-63	2.04867e-63	1						0	2
EVT_2	ZNF655	-0.105005	6.16877e-232	1	-16.8205	1.72659e-63	3.2646e-63	1						0	2
EVT_1	TP63	-0.347671	2.6119e-301	1	-16.7057	1.19209e-62	7.35677e-62	1	-1.93534	0.35	0.747	2.29148e-18	TP63.MA0525.2	1	3
EVT_1	NCOA3	-0.319578	0	1	-16.6666	2.29261e-62	1.40186e-61	1						0	2
VCT_CCC	ZNF439	-0.20132	2.9824e-257	1	-16.5945	7.63157e-62	2.96586e-61	1						0	2
EVT_2	ZNF33A	-0.13281	8.88702e-132	1	-16.5767	1.02632e-61	1.91608e-61	1						0	2
EVT_2	ZNF331	-0.14261	2.85653e-22	1	-16.404	1.7894e-60	3.3221e-60	1						0	2
EVT_2	ZNF814	-0.111393	5.593e-17	1	-16.3863	2.39641e-60	4.44285e-60	1						0	2
VCT_CCC	ESRRA	-0.204823	0	1	-16.3608	3.64543e-60	1.36499e-59	1						0	2
VCT_CCC	TP63	-0.310631	0	1	-16.0353	7.23889e-58	2.61502e-57	1						0	2
EVT_2	TCF7L2	-0.271426	0	1	-16.0317	7.68097e-58	1.38549e-57	1						0	2
EVT_2	STAT1	-0.133239	1.90424e-22	1	-15.7745	4.65955e-56	8.29262e-56	1						0	2
EVT_2	YY1	-0.200043	2.50412e-147	1	-15.6275	4.7299e-55	8.36863e-55	1						0	2
VCT_CCC	ZNF552	-0.127623	1.69334e-55	1	-15.6178	5.50614e-55	1.87716e-54	1						0	2
EVT_2	DLX3	-0.256249	1.14992e-284	1	-15.5817	9.69354e-55	1.7002e-54	1						0	2
EVT_1	ESRRA	-0.115565	4.54323e-09	1	-15.0553	3.18622e-51	1.59072e-50	1						0	2
VCT_CCC	ZNF44	-0.111258	2.50215e-295	1	-14.785	1.82971e-49	5.73885e-49	1						0	2
EVT_2	ATF1	-0.359175	2.21127e-174	1	-14.529	7.9344e-48	1.32871e-47	1						0	2
EVT_1	YBX3	-0.802747	0	1	-14.4791	1.6426e-47	7.6559e-47	1						0	2
EVT_1	MXD1	-0.11389	3.61474e-32	1	-14.2954	2.33731e-46	1.06336e-45	1						0	2
VCT_CCC	PBX1	-0.928914	0	1	-14.0384	9.07988e-45	2.66597e-44	1						0	2
EVT_2	NR1H2	-0.179751	4.25075e-244	1	-13.9922	1.74055e-44	2.81572e-44	1						0	2
EVT_2	ZNF652	-0.107757	4.48323e-229	1	-12.7555	2.90459e-37	4.45037e-37	1						0	2
EVT_2	TFAP2A	-0.387609	0	1	-12.7225	4.43685e-37	6.79026e-37	1						0	2
EVT_1	SOX15	-0.130423	1.48589e-103	1	-12.4962	7.83391e-36	2.70534e-35	1						0	2
VCT_CCC	TFDP2	-0.406793	2.2819e-261	1	-12.3401	5.51078e-35	1.3705e-34	1						0	2
VCT_CCC	MEIS2	-0.292386	0	1	-12.1779	4.076e-34	9.93293e-34	1						0	2
EVT_2	PPARG	-0.947203	1.39746e-314	1	-12.1548	5.40974e-34	8.1207e-34	1						0	2
VCT_CCC	IKZF2	-0.244153	0	1	-12.072	1.48547e-33	3.58071e-33	1						0	2
EVT_1	NR2F2	-0.810952	0	1	-12.0494	1.95393e-33	6.26102e-33	1	-0.370999	0.198	0.368	0.00348977	NR2F2.MA1111.1	1	3
EVT_1	ZNF750	-0.133762	3.92274e-123	1	-11.993	3.86775e-33	1.23048e-32	1						0	2
VCT_CCC	ZNF440	-0.114775	0	1	-11.7871	4.55076e-32	1.07176e-31	1						0	2
EVT_2	GTF2I	-0.428512	0	1	-11.6166	3.39537e-31	4.97913e-31	1						0	2
EVT_2	DLX6	-0.184585	1.4551e-274	1	-11.4468	2.44074e-30	3.55963e-30	1						0	2
EVT_2	SP110	-0.119022	1.34897e-22	1	-11.4164	3.46147e-30	5.03178e-30	1						0	2
VCT_CCC	BBX	-0.329338	2.96364e-111	1	-11.3132	1.12862e-29	2.51161e-29	1						0	2
EVT_1	JUNB	-0.344761	0	1	-11.1914	4.49399e-29	1.28002e-28	1	-7.27161	0.792	0.242	2.50023e-29	JUNB.MA0490.1	1	3
EVT_2	ZNF100	-0.115318	4.27287e-198	1	-11.0897	1.40764e-28	2.02633e-28	1						0	2
EVT_2	NR3C1	-0.144152	2.60885e-10	1	-10.6036	2.86671e-26	4.06092e-26	1						0	2
EVT_1	ZKSCAN1	-0.150299	7.60256e-40	1	-10.3047	6.70789e-25	1.6776e-24	1						0	2
EVT_2	TEAD3	-0.133234	8.48851e-06	1	-10.2717	9.44923e-25	1.3148e-24	1						0	2
VCT_CCC	NCOA3	-0.369068	0	1	-10.074	7.19768e-24	1.40271e-23	1						0	2
EVT_1	KLF4	-0.342723	5.37177e-253	1	-10.0694	7.54229e-24	1.81806e-23	1						0	2
EVT_2	BACH1	-0.148569	0	1	-10.0561	8.63118e-24	1.19103e-23	1						0	2
EVT_2	ZNF721	-0.115206	2.78719e-251	1	-9.98384	1.7938e-23	2.47274e-23	1						0	2
EVT_1	MAFK	-0.130704	8.74869e-82	1	-9.71685	2.55572e-22	5.88389e-22	1						0	2
EVT_2	POU2F1	-0.113394	0	1	-9.51713	1.78028e-21	2.40925e-21	1						0	2
EVT_1	HIC2	-0.163977	8.14164e-38	1	-9.4858	2.40522e-21	5.36148e-21	1						0	2
EVT_1	ZNF292	-0.201427	0	1	-9.40103	5.4029e-21	1.19437e-20	1						0	2
EVT_2	THAP1	-0.135783	1.19428e-215	1	-9.29115	1.52637e-20	2.05106e-20	1						0	2
VCT_CCC	ZNF354B	-0.198917	0	1	-9.06008	1.30361e-19	2.34826e-19	1						0	2
EVT_1	BPTF	-0.181918	1.50988e-194	1	-8.97447	2.84726e-19	6.05326e-19	1	-0.835879	0.477	0.663	0.0410368	BPTF-HUMAN.H10MO.D	1	3
VCT_CCC	IRF6	-0.189991	0	1	-8.77189	1.75692e-18	3.11018e-18	1						0	2
EVT_2	ARID5B	-0.323954	1.72969e-116	1	-8.76045	1.94477e-18	2.57436e-18	1						0	2
VCT_CCC	ZNF451	-0.10388	0	1	-8.05588	7.89068e-16	1.30016e-15	1						0	2
EVT_1	MYBL2	-0.142903	5.02389e-95	1	-7.83345	4.74666e-15	8.97489e-15	1						0	2
EVT_2	FOS	-0.163923	0	1	-7.77655	7.45285e-15	9.45257e-15	1						0	2
EVT_1	NR2F6	-0.276776	1.42787e-137	1	-7.54015	4.69446e-14	8.46782e-14	1						0	2
VCT_CCC	ZFHX3	-0.111672	0	1	-7.39418	1.42286e-13	2.21057e-13	1						0	2
VCT_CCC	MEIS1	-0.208837	0	1	-7.37392	1.65685e-13	2.56514e-13	1						0	2
EVT_2	ATF4	-0.110281	0	1	-7.30571	2.75807e-13	3.4392e-13	1						0	2
EVT_2	ZNF254	-0.115317	0	1	-6.92328	4.41296e-12	5.39677e-12	1						0	2
eEVT	RFX3	-0.310884	6.93996e-124	1	-6.49451	8.33061e-11	3.43799e-10	1						0	2
EVT_1	ZFHX3	-0.287012	0	1	-6.42551	1.31432e-10	2.13397e-10	1						0	2
EVT_1	TBX3	-0.252149	1.14058e-131	1	-6.19882	5.68869e-10	9.0274e-10	1						0	2
eEVT	FOXP1	-0.413855	2.20735e-126	1	-6.15565	7.47688e-10	2.20015e-09	1						0	2
EVT_1	ZFX	-0.243987	6.49737e-217	1	-6.01521	1.7965e-09	2.82398e-09	1						0	2
EVT_1	BHLHE40	-0.254133	9.3608e-133	1	-5.94272	2.80333e-09	4.37569e-09	1						0	2
iEVT	KLF13	-0.112008	1.03427e-20	1	-5.71713	1.08337e-08	1.24387e-08	1						0	2
EVT_2	THRB	-0.323911	0	1	-5.66964	1.43102e-08	1.68066e-08	1						0	2
EVT_1	ESRRG	-0.330726	0	1	-5.63618	1.73863e-08	2.67004e-08	1	-0.930706	0.213	0.432	4.16305e-07	ESRRG.SwissRegulon	1	3
EVT_1	ZBTB44	-0.160221	2.26715e-45	1	-5.56915	2.55985e-08	3.89086e-08	1						0	2
eEVT	ATF3	-0.302195	4.21657e-71	1	-5.56901	2.56196e-08	5.36965e-08	1						0	2
VCT_CCC	RFX7	-0.130229	0	1	-5.47536	4.36629e-08	5.89693e-08	1						0	2
VCT_CCC	BHLHE41	-0.188745	0	1	-5.44685	5.1271e-08	6.88955e-08	1						0	2
EVT_2	BBX	-0.240301	1.66716e-51	1	-5.32338	1.01859e-07	1.18274e-07	1						0	2
EVT_2	HOXB7	-0.125418	1.65497e-185	1	-5.03363	4.81277e-07	5.53531e-07	1						0	2
EVT_2	SNAI1	-0.263379	0	1	-4.93304	8.09616e-07	9.29559e-07	1						0	2
EVT_1	ATF3	-0.137771	0	1	-4.71334	2.43688e-06	3.42293e-06	1						0	2
iEVT	HMGA1	-0.134976	4.73433e-196	1	-4.68817	2.75657e-06	3.09302e-06	1						0	2
EVT_2	FOXJ3	-0.108653	0	1	-4.4766	7.58426e-06	8.61143e-06	1						0	2
EVT_2	ZNF407	-0.142905	0	1	-4.10445	4.0528e-05	4.55898e-05	1						0	2
EVT_2	ARID3A	-0.262105	1.00471e-58	1	-3.93194	8.42636e-05	9.43101e-05	1						0	2
VCT_CCC	NFAT5	-0.50151	0	1	-3.7296	0.000191785	0.000234325	1						0	2
VCT_CCC	NFATC3	-0.145332	2.10534e-51	1	-3.67945	0.000233734	0.000284277	1						0	2
eEVT	BHLHE40	-0.19182	2.40493e-21	1	-3.66861	0.00024387	0.000347307	1						0	2
eEVT	CEBPD	-0.160185	1.15302e-106	1	-3.58749	0.000333881	0.000468982	1						0	2
GC	ZNF3	-0.125372	5.6906e-07	1	-3.36884	0.000754858	0.0269553	1						0	2
GC	NR2C2	-0.368195	7.66883e-93	1	-3.25241	0.0011443	0.0269553	1						0	2
GC	ZNF335	-0.17043	3.78925e-07	1	-3.24982	0.00115477	0.0269553	1						0	2
GC	PRDM4	-0.139524	2.88927e-05	1	-3.19183	0.00141377	0.0278126	1						0	2
EVT_2	NR6A1	-0.557398	1.99495e-97	1	-3.18319	0.00145664	0.00158896	1						0	2
GC	ZNF76	-0.232318	1.96987e-13	1	-3.17264	0.00151061	0.0278126	1						0	2
GC	RLF	-0.24526	1.56848e-86	1	-3.1528	0.00161712	0.0278126	1						0	2
GC	ZFP64	-0.220633	1.64787e-29	1	-3.13577	0.00171405	0.0278126	1						0	2
EVT_1	MBD3	-0.265074	1.17109e-83	1	-3.10756	0.00188639	0.00239026	1						0	2
GC	ZNF277	-0.178001	1.09349e-54	1	-3.08683	0.00202306	0.0290774	1						0	2
GC	TGIF1	-0.141402	8.36572e-29	1	-3.0644	0.00218105	0.0290774	1						0	2
GC	KLF4	-0.111878	1.59126e-199	1	-3.04263	0.00234523	0.0292834	1						0	2
GC	ZNF69	-0.231148	4.67547e-88	1	-3.03681	0.002391	0.0292834	1						0	2
GC	IRF3	-0.31686	1.27778e-11	1	-2.96889	0.00298878	0.0307744	1						0	2
EVT_1	TRERF1	-0.122668	1.43462e-197	1	-2.95373	0.00313959	0.00392596	1						0	2
VCT_CCC	CLOCK	-0.103493	0	1	-2.9307	0.00338202	0.00392703	1						0	2
GC	ZKSCAN1	-0.410695	7.2212e-05	1	-2.92404	0.00345516	0.0307744	1						0	2
GC	ZNF800	-0.370346	1.69437e-42	1	-2.91219	0.0035891	0.0307744	1						0	2
EVT_2	GATA2	-0.344572	0	1	-2.89046	0.00384675	0.00415537	1						0	2
GC	ZNF718	-0.143422	2.4387e-57	1	-2.86648	0.00415069	0.031114	1						0	2
GC	FOXK2	-0.242366	5.08094e-125	1	-2.8626	0.00420186	0.031114	1						0	2
GC	ZNF195	-0.187831	1.96091e-17	1	-2.86216	0.00420758	0.031114	1						0	2
GC	ELF2	-0.244695	2.99201e-116	1	-2.86087	0.00422479	0.031114	1						0	2
GC	ZNF586	-0.112144	1.32803e-83	1	-2.824	0.0047428	0.0338083	1						0	2
GC	ZNF121	-0.161669	1.3517e-14	1	-2.80438	0.00504131	0.0351836	1						0	2
GC	ZNF777	-0.157298	9.11219e-05	1	-2.79145	0.00524731	0.0354539	1						0	2
GC	GRHL1	-0.789489	5.98695e-72	1	-2.79015	0.00526832	0.0354539	1						0	2
GC	ZNF600	-0.153992	3.94659e-15	1	-2.75134	0.00593514	0.0370917	1						0	2
GC	NFAT5	-0.241297	0	1	-2.7272	0.00638752	0.0388053	1						0	2
GC	TBX1	-0.151482	1.25816e-24	1	-2.70219	0.00688854	0.0392666	1						0	2
GC	ZBED4	-0.156271	7.79937e-21	1	-2.69852	0.00696485	0.039507	1						0	2
GC	ETV5	-0.148573	2.40376e-09	1	-2.67868	0.0073912	0.0407127	1						0	2
GC	ZNF432	-0.41161	5.54558e-94	1	-2.6554	0.00792147	0.0418044	1						0	2
GC	ZBTB5	-0.104507	0.00179727	1	-2.65389	0.00795698	0.0418044	1						0	2
GC	ZNF562	-0.287448	2.72175e-47	1	-2.65346	0.00796716	0.0418044	1						0	2
GC	FOXK1	-0.178262	4.0385e-37	1	-2.64634	0.00813672	0.0418774	1						0	2
GC	ADNP2	-0.161611	1.08246e-08	1	-2.62457	0.00867591	0.0431368	1						0	2
GC	RREB1	-0.645612	8.67876e-175	1	-2.62284	0.00871996	0.0431368	1						0	2
GC	ZNF207	-0.314466	1.95806e-35	1	-2.58684	0.00968616	0.0453396	1						0	2
GC	ZNF124	-0.155577	4.0485e-65	1	-2.58296	0.0097958	0.0453396	1						0	2
GC	MLX	-0.158765	2.01775e-08	1	-2.567	0.0102582	0.0468296	1						0	2
GC	ZNF487	-0.140392	5.37165e-14	1	-2.56484	0.0103222	0.0469607	1						0	2
GC	KLF5	-0.352498	2.47068e-05	1	-2.55687	0.010562	0.0475645	1						0	2
GC	ZNF331	-0.121992	1.40383e-09	1	-2.54954	0.0107866	0.0480175	1						0	2
GC	ZNF785	-0.132805	1.22994e-14	1	-2.54522	0.0109208	0.0483633	1						0	2
GC	ZXDC	-0.279458	2.87563e-57	1	-2.53552	0.011228	0.0493957	1						0	2
VCT_CCC	ZBTB38	-0.133431	4.61991e-78	1	-2.52195	0.0116706	0.0133306	1						0	2
VCT_CCC	BNC2	-0.197832	0	1	-2.44879	0.0143339	0.0162613	1						0	2
EVT_1	TSC22D1	-0.525208	2.34574e-190	1	-2.41362	0.015795	0.0189512	1						0	2
EVT_1	KLF3	-0.101155	8.74562e-29	1	-2.28982	0.0220319	0.026059	1						0	2
EVT_2	MYBL2	-0.117984	1.01038e-107	1	-2.26876	0.0232826	0.0246315	1						0	2
eEVT	ZNF93	-0.12074	2.28903e-11	1	-2.24311	0.0248897	0.0304385	1						0	2
eEVT	KLF4	-0.130683	1.05186e-74	1	-2.05106	0.0402614	0.04835	1						0	2
VCT_CCC	ETV6	-0.240227	0	1	-2.03976	0.0413744	0.0460752	1						0	2
eEVT	ARNTL	0.152859	7.47529e-10	1	2.06458	0.038963	0.0468329	1						0	2
EVT_1	KLF13	0.124494	9.90237e-30	1	2.12461	0.0336191	0.038935	1						0	2
EVT_1	ZNF432	0.190379	0	1	2.26795	0.0233324	0.0274754	1						0	2
eEVT	ZNF148	0.51878	6.89161e-94	1	2.32589	0.0200243	0.0246695	1						0	2
EVT_1	STAT6	0.105292	1.68594e-58	1	2.44616	0.0144385	0.0173705	1						0	2
EVT_1	ZBTB1	0.110746	4.11987e-84	1	2.52525	0.0115616	0.0140233	1						0	2
eEVT	ZNF592	0.10632	2.24807e-09	1	2.55216	0.0107057	0.0135011	1						0	2
GC	ELK3	0.228162	4.28391e-71	1	2.58878	0.00963175	0.0453396	1						0	2
eEVT	ZNF425	0.141957	5.36886e-05	1	2.63743	0.00835375	0.0105952	1						0	2
eEVT	IRF8	0.711447	3.18015e-71	1	2.72794	0.00637321	0.00812965	1						0	2
eEVT	TCF3	0.237746	0.000204637	1	2.74615	0.00602996	0.00772137	1						0	2
eEVT	CTCF	0.204254	1.29166e-08	1	2.85873	0.0042534	0.00550999	1						0	2
VCT_CCC	NR2F6	0.108664	0	1	2.87654	0.00402057	0.00465227	1						0	2
eEVT	KLF6	1.24251	1.28319e-143	1	2.91695	0.00353468	0.00459681	1						0	2
eEVT	MXD4	0.260013	0.00141809	1	3.08114	0.00206211	0.0027324	1						0	2
eEVT	ELF4	0.158404	1.48179e-07	1	3.1355	0.00171563	0.00228922	1						0	2
iEVT	GLI3	0.192381	0	1	3.14998	0.00163282	0.0017567	1						0	2
eEVT	NFYB	0.145574	1.72569e-08	1	3.18158	0.00146474	0.00196231	1						0	2
eEVT	ZFP2	0.142643	3.54082e-06	1	3.24891	0.00115849	0.00155986	1						0	2
eEVT	ZSCAN21	0.471595	6.96001e-31	1	3.33417	0.000855531	0.00116015	1						0	2
eEVT	MAZ	0.106976	3.66974e-34	1	3.39074	0.000697038	0.000952976	1						0	2
iEVT	FOS	0.443833	0	1	3.47069	0.00051912	0.000566738	1	1.8773	0.881	0.817	1.36285e-05	FOS.MA0476.1	1	3
iEVT	NFE2L2	0.145243	1.15405e-81	1	3.56338	0.000366105	0.000401001	1						0	2
eEVT	ZBED4	0.129317	2.06319e-14	1	3.75774	0.000171454	0.000247347	1						0	2
eEVT	MITF	0.151996	7.47211e-29	1	3.84328	0.0001214	0.000176859	1						0	2
eEVT	ZNF561	0.485894	6.32972e-18	1	3.85653	0.000115009	0.0001681	1						0	2
eEVT	NR2C2	0.137268	1.43009e-56	1	3.88495	0.000102351	0.00015109	1						0	2
GC	KLF13	0.185971	0.00037027	1	3.94666	7.92486e-05	0.0218629	1						0	2
eEVT	ZSCAN9	0.11527	0.0172402	1	3.95945	7.51218e-05	0.000112136	1						0	2
eEVT	ZNF692	0.295604	0.0137743	1	4.0025	6.26769e-05	9.45117e-05	1						0	2
eEVT	ZNF468	0.111994	1.48663e-16	1	4.02237	5.76163e-05	8.73749e-05	1						0	2
EVT_1	GATA2	0.362487	0	1	4.03293	5.50848e-05	7.39457e-05	1	1.15436	0.726	0.516	0.00303281	GATA2.MA0036.3	1	3
eEVT	GMEB1	0.106592	8.26166e-05	1	4.03313	5.50392e-05	8.37526e-05	1						0	2
eEVT	DEAF1	0.148902	2.61412e-09	1	4.05658	4.97959e-05	7.62964e-05	1						0	2
eEVT	ATOH8	0.203548	1.07646e-05	1	4.07535	4.59458e-05	7.05596e-05	1						0	2
VCT_CCC	CEBPB	0.13304	0	1	4.19021	2.7869e-05	3.47516e-05	1						0	2
eEVT	HMGN3	1.20085	1.35521e-88	1	4.24091	2.22615e-05	3.50349e-05	1						0	2
eEVT	ZNF552	0.270789	2.67492e-08	1	4.26768	1.97519e-05	3.11959e-05	1						0	2
eEVT	MBD3	0.226397	0.00124369	1	4.32756	1.50773e-05	2.40984e-05	1						0	2
eEVT	ZNF570	0.272551	0.00547845	1	4.38495	1.16012e-05	1.87903e-05	1						0	2
iEVT	TCF3	0.16522	3.91417e-53	1	4.38601	1.15451e-05	1.28354e-05	1	0.671215	0.588	0.385	7.35499e-06	TCF3.MA0522.2	1	3
eEVT	YBX1	0.257228	1.0214e-188	1	4.44097	8.95557e-06	1.4738e-05	1						0	2
eEVT	ZNF761	0.246422	5.42982e-12	1	4.49146	7.07355e-06	1.16986e-05	1						0	2
eEVT	ZNF235	0.427088	3.44225e-36	1	4.50057	6.77717e-06	1.12363e-05	1						0	2
eEVT	RUNX1	0.279874	1.54578e-25	1	4.5839	4.56376e-06	7.64258e-06	1						0	2
eEVT	MBD2	0.240413	3.89139e-128	1	4.58859	4.46241e-06	7.48226e-06	1						0	2
eEVT	ZNF790	0.210825	6.40801e-11	1	4.6057	4.11076e-06	6.91002e-06	1						0	2
eEVT	ZNF121	1.1037	5.85134e-47	1	4.67358	2.9599e-06	5.02617e-06	1						0	2
eEVT	ZSCAN32	0.139567	0.0233182	1	4.75223	2.01189e-06	3.46493e-06	1						0	2
eEVT	ZNF491	0.200874	8.14212e-18	1	4.81735	1.45479e-06	2.53495e-06	1						0	2
eEVT	DLX5	0.29899	1.02342e-106	1	4.82976	1.36694e-06	2.38812e-06	1						0	2
VCT_CCC	ELF1	0.181667	0	1	4.96445	6.88961e-07	9.03034e-07	1						0	2
eEVT	ZNF565	0.184234	1.11413e-39	1	4.96773	6.77396e-07	1.2153e-06	1						0	2
eEVT	MBD4	0.384216	1.27144e-12	1	4.97215	6.62146e-07	1.19437e-06	1						0	2
eEVT	CEBPG	0.197691	6.9059e-38	1	4.9934	5.93265e-07	1.07741e-06	1						0	2
EVT_1	HMGN3	0.7482	0	1	4.99835	5.78224e-07	8.39621e-07	1						0	2
eEVT	TSHZ2	0.325636	3.47617e-29	1	5.01685	5.25251e-07	9.5781e-07	1						0	2
eEVT	NCOA2	0.623933	1.88788e-221	1	5.06376	4.11064e-07	7.55791e-07	1						0	2
eEVT	CREB3L2	1.24139	8.29589e-80	1	5.0839	3.69753e-07	6.86463e-07	1						0	2
eEVT	ZNF569	0.25327	2.53155e-13	1	5.10653	3.28125e-07	6.14313e-07	1						0	2
eEVT	ZNF331	0.407245	0.000606661	1	5.11426	3.14976e-07	5.93027e-07	1						0	2
eEVT	ZNF800	0.411711	2.8003e-22	1	5.11647	3.11314e-07	5.86961e-07	1						0	2
eEVT	RUNX2	0.226261	9.86634e-19	1	5.19925	2.00097e-07	3.83783e-07	1						0	2
eEVT	ZNF778	0.13497	0.00479437	1	5.22132	1.7765e-07	3.42702e-07	1						0	2
eEVT	ZNF512B	0.179679	0.00664582	1	5.22298	1.76068e-07	3.40143e-07	1						0	2
eEVT	ZNF253	0.179056	2.71387e-11	1	5.2583	1.45394e-07	2.83764e-07	1						0	2
eEVT	ZFAT	0.620226	3.0833e-195	1	5.33391	9.61223e-08	1.90388e-07	1						0	2
eEVT	CUX1	0.753951	0	1	5.35295	8.65338e-08	1.72164e-07	1						0	2
eEVT	ZNF76	0.298141	5.49832e-12	1	5.4189	5.99685e-08	1.20207e-07	1						0	2
eEVT	ZNF512	0.296011	1.02302e-21	1	5.44249	5.25415e-08	1.05797e-07	1						0	2
EVT_2	JUNB	0.108397	0	1	5.46927	4.51882e-08	5.26998e-08	1						0	2
eEVT	ZNF423	0.461656	3.4966e-34	1	5.47243	4.43913e-08	8.99294e-08	1						0	2
EVT_1	ZNF207	0.216902	2.19013e-127	1	5.48811	4.06251e-08	6.14679e-08	1						0	2
eEVT	ZNF823	0.193822	0.0258806	1	5.50223	3.7502e-08	7.6672e-08	1						0	2
eEVT	XBP1	0.130982	8.96019e-159	1	5.50664	3.65739e-08	7.50046e-08	1						0	2
VCT_CCC	DLX4	0.135628	3.89188e-302	1	5.50709	3.64818e-08	4.94712e-08	1						0	2
eEVT	ZNF562	1.40026	1.67647e-52	1	5.53203	3.16545e-08	6.53181e-08	1						0	2
eEVT	ASCL2	0.764168	6.55025e-126	1	5.53258	3.1555e-08	6.52138e-08	1						0	2
eEVT	MECP2	0.118911	1.21118e-11	1	5.53989	3.02654e-08	6.28407e-08	1						0	2
eEVT	ZNF846	0.584616	3.57555e-37	1	5.54362	2.96282e-08	6.171e-08	1						0	2
eEVT	NRF1	0.400436	1.08492e-76	1	5.58584	2.32575e-08	4.93667e-08	1						0	2
eEVT	NR1H2	0.153148	1.11871e-12	1	5.64599	1.6423e-08	3.55966e-08	1						0	2
eEVT	MEF2D	0.303974	0.000175183	1	5.64655	1.63704e-08	3.55403e-08	1						0	2
eEVT	ELF2	0.340875	3.08233e-50	1	5.64792	1.62396e-08	3.53716e-08	1						0	2
eEVT	KLF9	0.556784	4.77776e-56	1	5.64986	1.60582e-08	3.50337e-08	1						0	2
eEVT	ZNF652	0.20761	1.65756e-43	1	5.66393	1.47945e-08	3.25431e-08	1						0	2
EVT_1	REL	0.143787	1.00163e-24	1	5.70515	1.16238e-08	1.79542e-08	1						0	2
eEVT	ZNF302	0.120696	0.0257034	1	5.72326	1.04501e-08	2.35305e-08	1						0	2
eEVT	ZBTB46	0.11342	1.8968e-28	1	5.76272	8.27712e-09	1.89252e-08	1						0	2
eEVT	NFAT5	0.917186	5.90863e-136	1	5.79886	6.67658e-09	1.55321e-08	1						0	2
eEVT	TFDP2	1.64804	3.19769e-32	1	5.81928	5.91006e-09	1.38699e-08	1						0	2
eEVT	ZNF420	0.406251	5.54013e-28	1	5.82453	5.72749e-09	1.35128e-08	1						0	2
eEVT	GLYR1	0.166147	4.3893e-12	1	5.83336	5.43235e-09	1.29079e-08	1						0	2
eEVT	ZNF680	0.489312	3.58936e-22	1	5.85653	4.72624e-09	1.13704e-08	1						0	2
iEVT	SETBP1	0.166789	1.23299e-121	1	5.86131	4.59244e-09	5.30019e-09	1						0	2
iEVT	PPARD	0.167803	5.81848e-252	1	5.86875	4.39095e-09	5.07204e-09	1						0	2
eEVT	ZNF33B	0.163749	9.70573e-19	1	5.8833	4.02164e-09	9.80044e-09	1						0	2
eEVT	ZNF131	0.254503	6.85775e-44	1	5.89848	3.66871e-09	8.97318e-09	1						0	2
eEVT	ZBTB20	0.420798	3.45948e-85	1	5.91034	3.41396e-09	8.44306e-09	1						0	2
eEVT	MAFF	0.167012	5.20257e-24	1	5.91586	3.30142e-09	8.19515e-09	1						0	2
eEVT	PBX3	1.03867	6.13574e-72	1	5.92	3.2194e-09	8.00645e-09	1						0	2
eEVT	NR1D2	0.23067	4.28699e-05	1	5.93683	2.9058e-09	7.28089e-09	1						0	2
eEVT	NFXL1	0.196145	8.27366e-42	1	6.01244	1.82751e-09	4.8239e-09	1						0	2
eEVT	MEF2A	0.450548	1.06951e-65	1	6.02651	1.67534e-09	4.49343e-09	1						0	2
eEVT	GCM1	1.30406	2.5633e-34	1	6.04141	1.52769e-09	4.15595e-09	1						0	2
eEVT	ZNF814	0.741232	5.40424e-24	1	6.05356	1.41683e-09	3.90214e-09	1						0	2
eEVT	ZNF207	0.722746	0.0275105	1	6.05438	1.40957e-09	3.90214e-09	1						0	2
eEVT	ZFX	0.117656	6.1745e-37	1	6.06818	1.29368e-09	3.60015e-09	1						0	2
eEVT	SP100	0.352706	8.09379e-08	1	6.07287	1.25643e-09	3.50381e-09	1						0	2
eEVT	ZKSCAN1	0.570243	0.00291379	1	6.07673	1.22655e-09	3.44076e-09	1						0	2
eEVT	PRDM15	0.247186	8.82898e-11	1	6.09164	1.11763e-09	3.18203e-09	1						0	2
eEVT	NCOA1	1.33875	4.09467e-263	1	6.12613	9.00436e-10	2.59801e-09	1						0	2
eEVT	DLX3	0.469193	1.50373e-26	1	6.13689	8.4153e-10	2.43861e-09	1						0	2
iEVT	JUN	0.173523	7.97347e-167	1	6.15157	7.67176e-10	8.94703e-10	1	1.77822	0.897	0.779	1.16794e-05	JUN-HUMAN.H10MO.A	1	3
eEVT	ZNF439	0.273861	1.60885e-11	1	6.15207	7.64801e-10	2.23081e-09	1						0	2
eEVT	KDM5B	0.161098	3.2075e-25	1	6.15345	7.58174e-10	2.22019e-09	1						0	2
eEVT	ZNF398	0.164155	1.02251e-12	1	6.15924	7.30948e-10	2.15565e-09	1						0	2
eEVT	AEBP2	0.415198	4.72867e-92	1	6.17442	6.64081e-10	1.98036e-09	1						0	2
eEVT	ZNF124	0.628051	7.82682e-59	1	6.18959	6.03195e-10	1.81094e-09	1						0	2
eEVT	TCF7	0.148227	2.19513e-19	1	6.19953	5.6633e-10	1.71183e-09	1						0	2
eEVT	ZNF251	0.234165	6.82141e-26	1	6.21664	5.07927e-10	1.56006e-09	1						0	2
eEVT	TEAD3	0.487306	0.000550094	1	6.22547	4.80128e-10	1.49187e-09	1						0	2
eEVT	ESRRA	0.731166	0.000801001	1	6.24561	4.22151e-10	1.33348e-09	1						0	2
EVT_1	TCF7L2	1.4612	0	1	6.27643	3.46439e-10	5.53721e-10	1						0	2
eEVT	ZNF354B	0.205079	2.99849e-06	1	6.2881	3.21367e-10	1.04483e-09	1						0	2
eEVT	ZNF43	0.222048	6.39386e-47	1	6.29417	3.0904e-10	1.00968e-09	1						0	2
eEVT	SOX5	0.16069	8.43001e-40	1	6.3008	2.96119e-10	9.74633e-10	1						0	2
eEVT	UBP1	0.441339	3.51459e-22	1	6.30466	2.88827e-10	9.5535e-10	1						0	2
eEVT	ZNF254	0.518171	2.34203e-90	1	6.32563	2.52199e-10	8.51091e-10	1						0	2
iEVT	SMAD4	0.156826	7.45908e-28	1	6.3759	1.81893e-10	2.1438e-10	1						0	2
eEVT	TEAD1	0.988058	0	1	6.37806	1.79345e-10	6.37512e-10	1						0	2
eEVT	ZNF674	0.159343	1.22778e-08	1	6.37806	1.79345e-10	6.37512e-10	1						0	2
eEVT	ZNF654	0.448496	2.21052e-42	1	6.38717	1.68988e-10	6.07173e-10	1						0	2
eEVT	AHR	0.188024	8.152e-06	1	6.39048	1.65369e-10	5.97389e-10	1						0	2
eEVT	ZNF44	0.15032	6.09943e-05	1	6.39351	1.62118e-10	5.87236e-10	1						0	2
EVT_1	ZNF562	0.112804	3.54785e-95	1	6.40738	1.48042e-10	2.39781e-10	1						0	2
eEVT	ZNF345	0.374191	2.80104e-30	1	6.4269	1.30231e-10	4.84911e-10	1						0	2
eEVT	GRHL2	0.404126	2.35738e-177	1	6.43132	1.26504e-10	4.77703e-10	1						0	2
eEVT	MZF1	0.222415	7.58579e-09	1	6.43959	1.19793e-10	4.57548e-10	1						0	2
eEVT	ZNF655	0.168605	5.50526e-37	1	6.47326	9.59113e-11	3.79376e-10	1						0	2
eEVT	ZNF793	0.334867	7.55343e-10	1	6.48099	9.11255e-11	3.62598e-10	1						0	2
eEVT	ZNF586	0.430666	5.26821e-59	1	6.48595	8.8173e-11	3.5509e-10	1						0	2
eEVT	MAX	0.439931	1.75776e-14	1	6.48954	8.60991e-11	3.52056e-10	1						0	2
eEVT	L3MBTL1	0.112102	3.62092e-21	1	6.50168	7.94275e-11	3.30865e-10	1						0	2
eEVT	PBX4	0.108788	3.12548e-30	1	6.50334	7.85578e-11	3.28268e-10	1						0	2
eEVT	TCF12	0.170726	0	1	6.529	6.62108e-11	2.89907e-10	1						0	2
eEVT	ZBTB43	0.255496	0.0280638	1	6.53121	6.5242e-11	2.87551e-10	1						0	2
eEVT	ZNF789	0.171894	1.5273e-10	1	6.53121	6.5242e-11	2.87551e-10	1						0	2
eEVT	NFATC3	0.430297	9.60926e-33	1	6.53397	6.40506e-11	2.86077e-10	1						0	2
eEVT	ZNF484	0.185072	9.42928e-11	1	6.53866	6.20738e-11	2.79542e-10	1						0	2
eEVT	CLOCK	0.185804	1.01543e-26	1	6.5428	6.03792e-11	2.74266e-10	1						0	2
eEVT	ZNF780B	0.114172	4.89874e-13	1	6.54611	5.90562e-11	2.71455e-10	1						0	2
eEVT	ZNF280C	0.358886	2.10999e-20	1	6.54969	5.7655e-11	2.66854e-10	1						0	2
eEVT	ZNF585B	0.109311	0.0125961	1	6.56873	5.07448e-11	2.45974e-10	1						0	2
eEVT	DLX6	0.123086	9.59261e-41	1	6.57563	4.84467e-11	2.38301e-10	1						0	2
eEVT	ZNF451	1.12618	1.42484e-52	1	6.57729	4.79105e-11	2.36536e-10	1						0	2
eEVT	PRDM2	0.407772	3.55498e-42	1	6.58777	4.4647e-11	2.229e-10	1						0	2
eEVT	ZNF83	0.458395	5.34475e-69	1	6.5886	4.43988e-11	2.22495e-10	1						0	2
eEVT	ZNF75D	0.152168	1.59696e-27	1	6.58943	4.4152e-11	2.22093e-10	1						0	2
eEVT	SETDB1	0.164792	1.34045e-19	1	6.60378	4.00809e-11	2.0789e-10	1						0	2
eEVT	ZNF143	0.298932	3.1894e-09	1	6.60571	3.95617e-11	2.05999e-10	1						0	2
eEVT	ZNF573	0.222932	5.85145e-18	1	6.60571	3.95617e-11	2.05999e-10	1						0	2
iEVT	CREB5	0.696236	0	1	6.60741	3.91102e-11	4.64651e-11	1						0	2
eEVT	ZNF710	0.245653	1.89949e-20	1	6.62309	3.51757e-11	1.90963e-10	1						0	2
eEVT	ARID3B	0.689083	5.31757e-21	1	6.62641	3.4396e-11	1.87909e-10	1						0	2
eEVT	ZNF721	0.236844	8.70195e-59	1	6.64765	2.97804e-11	1.71109e-10	1						0	2
eEVT	FOXN2	0.270816	1.07253e-76	1	6.64931	2.94473e-11	1.69928e-10	1						0	2
eEVT	MYCL	0.115602	0.00133321	1	6.65317	2.86844e-11	1.67811e-10	1						0	2
eEVT	ZNF441	0.152509	8.06424e-07	1	6.67	2.55797e-11	1.57428e-10	1						0	2
eEVT	ZNF699	0.163726	4.27176e-07	1	6.67442	2.48214e-11	1.54612e-10	1						0	2
eEVT	RREB1	0.694575	3.32389e-79	1	6.67497	2.47282e-11	1.54612e-10	1						0	2
eEVT	MAFK	0.234028	9.94201e-08	1	6.67911	2.40398e-11	1.51872e-10	1						0	2
eEVT	RFX7	0.288893	7.17994e-58	1	6.68463	2.31511e-11	1.49808e-10	1						0	2
eEVT	BBX	0.352658	2.47701e-49	1	6.68518	2.3064e-11	1.49808e-10	1						0	2
eEVT	FOXJ3	1.29051	1.7877e-247	1	6.68822	2.25908e-11	1.48173e-10	1						0	2
eEVT	IKZF1	0.168979	1.39828e-10	1	6.6896	2.23788e-11	1.48173e-10	1						0	2
eEVT	ZNF142	0.244965	1.75269e-07	1	6.69787	2.11474e-11	1.44561e-10	1						0	2
eEVT	ZNF25	0.536415	6.32573e-60	1	6.72298	1.7804e-11	1.27595e-10	1						0	2
VCT_CCC	GRHL1	0.10395	2.79581e-35	1	6.72847	1.71454e-11	2.5226e-11	1						0	2
eEVT	ZBTB38	0.343153	2.43409e-09	1	6.74478	1.53256e-11	1.16737e-10	1						0	2
eEVT	ZNF292	0.384412	1.89636e-71	1	6.76686	1.31609e-11	1.03807e-10	1						0	2
eEVT	ZNF780A	0.430405	9.48868e-14	1	6.76713	1.31358e-11	1.03807e-10	1						0	2
eEVT	RBPJ	0.408209	6.42619e-06	1	6.78617	1.15146e-11	9.77041e-11	1						0	2
eEVT	ZNF675	0.161411	3.87448e-12	1	6.80025	1.0444e-11	9.29901e-11	1						0	2
eEVT	ZNF708	0.398039	7.84131e-40	1	6.80135	1.03643e-11	9.29901e-11	1						0	2
eEVT	DMTF1	0.470362	1.26163e-37	1	6.81708	9.29099e-12	8.7948e-11	1						0	2
eEVT	ZNF100	0.140193	2.02972e-37	1	6.81818	9.2199e-12	8.7948e-11	1						0	2
eEVT	ZNF236	0.229039	4.00039e-34	1	6.82343	8.88945e-12	8.64937e-11	1						0	2
eEVT	ZFHX3	0.230322	8.67728e-92	1	6.82619	8.72022e-12	8.5471e-11	1						0	2
eEVT	ZNF407	0.39813	3.31278e-156	1	6.8364	8.12107e-12	8.01881e-11	1						0	2
eEVT	NR3C2	0.28721	4.2266e-37	1	6.83805	8.02779e-12	7.98586e-11	1						0	2
eEVT	ZNF440	0.370325	8.25448e-39	1	6.84164	7.82927e-12	7.89241e-11	1						0	2
eEVT	ZBTB40	0.444253	1.45377e-26	1	6.84992	7.38932e-12	7.72503e-11	1						0	2
eEVT	ARID2	0.370833	2.16855e-114	1	6.86592	6.60638e-12	7.27793e-11	1						0	2
eEVT	ZNF611	0.945826	5.595e-42	1	6.87116	6.36803e-12	7.23993e-11	1						0	2
eEVT	MGA	0.587624	4.91937e-61	1	6.88634	5.7246e-12	6.57835e-11	1						0	2
eEVT	ZNF141	0.166598	1.25762e-23	1	6.88772	5.66937e-12	6.57835e-11	1						0	2
eEVT	ZNF33A	0.657323	1.91084e-54	1	6.904	5.05582e-12	6.07154e-11	1						0	2
eEVT	THRB	0.811865	6.15191e-175	1	6.91062	4.8253e-12	5.97031e-11	1						0	2
eEVT	ZNF641	0.121552	0.014744	1	6.91255	4.76003e-12	5.97031e-11	1						0	2
eEVT	ZNF736	0.404633	1.02167e-42	1	6.92801	4.26811e-12	5.74685e-11	1						0	2
EVT_1	HEY1	0.501735	0	1	6.94613	3.75445e-12	6.39986e-12	1						0	2
eEVT	KDM2A	0.425616	3.43128e-102	1	6.95643	3.49007e-12	5.28666e-11	1						0	2
eEVT	GRHL1	1.52408	2.90603e-14	1	6.96526	3.27801e-12	5.24282e-11	1						0	2
eEVT	ZNF571	0.199293	3.83828e-07	1	6.99561	2.64103e-12	4.70324e-11	1						0	2
eEVT	SOX4	0.887121	2.71166e-115	1	7.02707	2.10917e-12	4.1963e-11	1						0	2
eEVT	TBX1	0.405491	6.07786e-23	1	7.0577	1.69283e-12	4.02954e-11	1						0	2
eEVT	ZNF644	0.207892	2.14221e-67	1	7.06763	1.57599e-12	3.89037e-11	1						0	2
eEVT	ZNF490	0.139576	4.6853e-23	1	7.11151	1.14783e-12	3.12256e-11	1						0	2
eEVT	ZNF518A	0.476146	4.62985e-31	1	7.12006	1.07879e-12	2.9959e-11	1						0	2
eEVT	ZNF248	0.14003	6.93671e-24	1	7.12668	1.02816e-12	2.92775e-11	1						0	2
eEVT	ZNF160	0.33526	0.000869058	1	7.15041	8.65165e-13	2.69585e-11	1						0	2
eEVT	TCF7L1	1.07277	2.49736e-45	1	7.162	7.95064e-13	2.61108e-11	1						0	2
iEVT	ZNF148	0.249056	0	1	7.16729	7.6497e-13	9.23646e-13	1						0	2
eEVT	ADNP	0.357386	4.48053e-56	1	7.21554	5.3722e-13	2.23786e-11	1						0	2
eEVT	HMGA2	0.380918	1.58136e-99	1	7.30798	2.71197e-13	1.57177e-11	1						0	2
eEVT	MAFG	0.145031	0.00103069	1	7.46968	8.03926e-14	8.24334e-12	1						0	2
eEVT	ELF1	0.893273	9.51125e-119	1	7.52293	5.35613e-14	7.13971e-12	1						0	2
eEVT	PLAGL1	1.03144	8.50558e-30	1	7.5279	5.15633e-14	7.13971e-12	1						0	2
eEVT	NR6A1	1.09345	1.14628e-07	1	7.58253	3.38868e-14	5.64638e-12	1						0	2
EVT_1	CEBPD	0.12069	0	1	7.76528	8.14671e-15	1.5167e-14	1						0	2
eEVT	ZNF117	0.326595	7.71753e-42	1	7.76907	7.90645e-15	2.58595e-12	1						0	2
EVT_1	DLX3	0.195302	2.07094e-270	1	7.80638	5.88543e-15	1.10809e-14	1						0	2
EVT_2	EPAS1	0.171088	2.49436e-178	1	7.97093	1.5748e-15	2.00882e-15	1						0	2
EVT_1	CEBPB	0.340438	0	1	8.21127	2.1887e-16	4.29681e-16	1						0	2
iEVT	PPARG	0.590865	0	1	8.293	1.10426e-16	1.37825e-16	1						0	2
VCT_CCC	ZFP42	0.185718	0	1	8.40736	4.19352e-17	7.18505e-17	1						0	2
iEVT	ASCL2	0.637156	1.64642e-319	1	8.47597	2.33128e-17	2.92893e-17	1						0	2
iEVT	ZNF277	0.115513	5.00573e-103	1	8.55755	1.15295e-17	1.45401e-17	1						0	2
iEVT	NFIL3	0.153315	1.19245e-38	1	8.85542	8.33705e-19	1.06347e-18	1						0	2
eEVT	PAX8	0.825334	3.34108e-51	1	8.888	6.22167e-19	8.29348e-16	1						0	2
iEVT	USF2	0.118951	1.9541e-35	1	8.91042	5.08394e-19	6.50374e-19	1						0	2
VCT_CCC	TCF7L2	0.454727	0	1	8.91961	4.67919e-19	8.33871e-19	1						0	2
EVT_1	NFYB	0.208825	1.36507e-310	1	9.17225	4.63242e-20	1.00081e-19	1						0	2
VCT_CCC	ZNF165	0.100364	1.86342e-107	1	9.38496	6.29409e-21	1.16366e-20	1						0	2
VCT_CCC	MYCN	0.218534	1.52686e-241	1	9.64273	5.27671e-22	9.96297e-22	1						0	2
iEVT	ELF4	0.162395	3.36054e-61	1	9.68081	3.63816e-22	4.74992e-22	1						0	2
iEVT	MXD4	0.1763	7.8058e-37	1	9.69032	3.31502e-22	4.33228e-22	1						0	2
iEVT	SMAD3	0.940602	0	1	9.81107	1.00897e-22	1.32639e-22	1						0	2
EVT_1	MTF1	0.112908	2.12669e-17	1	9.92556	3.22281e-23	7.61704e-23	1						0	2
iEVT	FOXO3	0.192379	2.17844e-155	1	10.4454	1.53814e-25	2.0648e-25	1						0	2
iEVT	KLF5	0.227671	1.19153e-28	1	10.5603	4.55176e-26	6.1599e-26	1						0	2
EVT_1	ZFP42	0.188861	4.74032e-253	1	10.5963	3.09892e-26	8.05236e-26	1						0	2
EVT_1	OSR2	0.56266	0	1	11.1733	5.50735e-29	1.56531e-28	1						0	2
VCT_CCC	GCM1	0.224968	5.52983e-126	1	11.1835	4.91058e-29	1.07308e-28	1						0	2
VCT_CCC	RXRA	0.156393	1.05464e-169	1	11.3152	1.10343e-29	2.45964e-29	1						0	2
VCT_CCC	ASCL2	0.64865	0	1	11.3305	9.26439e-30	2.06858e-29	1						0	2
VCT_CCC	MBD2	0.199117	0	1	11.3306	9.26125e-30	2.06858e-29	1						0	2
iEVT	PBX4	0.350618	8.01196e-243	1	11.483	1.60687e-30	2.23354e-30	1						0	2
VCT_CCC	ZNF146	0.100315	1.14649e-17	1	11.6533	2.20766e-31	5.11793e-31	1						0	2
iEVT	IRX2	0.170319	1.83215e-48	1	11.8787	1.52705e-32	2.15403e-32	1						0	2
EVT_2	SMAD3	0.133576	1.04331e-176	1	12.0035	3.40787e-33	5.07563e-33	1						0	2
EVT_1	ARID3A	0.656548	2.54117e-182	1	12.0605	1.7066e-33	5.52158e-33	1						0	2
EVT_1	GCM1	1.20004	0	1	12.1247	7.8143e-34	2.55305e-33	1	0.821329	0.548	0.305	1.42228e-06	GCM1.MA0646.1	1	3
EVT_1	ASCL2	1.15023	0	1	12.2032	2.99014e-34	9.86597e-34	1						0	2
iEVT	BACH1	0.371419	0	1	12.2517	1.64422e-34	2.35671e-34	1						0	2
iEVT	ZNF814	0.106508	1.9572e-69	1	12.4417	1.5522e-35	2.24169e-35	1						0	2
iEVT	ZNF761	0.110154	6.93788e-62	1	12.8072	1.49457e-37	2.19412e-37	1						0	2
EVT_1	GTF3A	0.22542	0	1	12.8189	1.28452e-37	4.60285e-37	1						0	2
VCT_CCC	GTF3A	0.34292	0	1	12.9541	2.22864e-38	5.88272e-38	1						0	2
iEVT	MECP2	0.1976	1.47087e-104	1	13.4551	2.87201e-41	4.34057e-41	1						0	2
VCT_CCC	SP100	0.141913	2.48586e-111	1	13.544	8.60123e-42	2.41378e-41	1						0	2
EVT_1	MLX	0.122208	3.04124e-277	1	13.5531	7.59958e-42	3.0605e-41	1						0	2
iEVT	HMGN3	1.18959	6.76041e-310	1	13.5587	7.03669e-42	1.07077e-41	1						0	2
VCT_CCC	E2F1	0.100572	2.36749e-139	1	13.7166	8.07671e-43	2.29558e-42	1						0	2
VCT_CCC	ETS2	0.209829	0	1	13.8022	2.47322e-43	7.0747e-43	1						0	2
VCT_CCC	MYC	0.189638	0	1	13.8367	1.52991e-43	4.38574e-43	1						0	2
EVT_1	SNAI1	0.465517	0	1	13.8368	1.52887e-43	6.40874e-43	1						0	2
EVT_1	TEAD3	0.234459	6.809e-38	1	13.9476	3.2531e-44	1.38987e-43	1						0	2
iEVT	REST	0.103894	1.37837e-05	1	14.2754	3.11507e-46	4.84526e-46	1						0	2
VCT_CCC	FOS	0.849984	0	1	14.3496	1.07089e-46	3.21509e-46	1	6.95362	0.216	0.088	4.18286e-05	FOS.MA0476.1	1	3
iEVT	ZNF43	0.109657	1.89027e-174	1	14.5478	6.02896e-48	9.51078e-48	1						0	2
iEVT	TGIF1	0.151988	2.09668e-76	1	14.7439	3.36938e-49	5.38536e-49	1						0	2
EVT_1	CREB3	0.15492	0	1	14.8206	1.07766e-49	5.22372e-49	1						0	2
VCT_CCC	HMG20B	0.376163	0	1	14.8578	6.19287e-50	1.95619e-49	1						0	2
iEVT	ARID3A	0.351373	5.31024e-32	1	14.9308	2.07659e-50	3.37984e-50	1						0	2
iEVT	KLF6	0.481917	2.13827e-200	1	14.9841	9.33127e-51	1.52434e-50	1						0	2
EVT_1	HMG20B	0.382443	0	1	15.4543	7.06208e-54	3.66294e-53	1						0	2
iEVT	STAT2	0.226297	1.24274e-129	1	15.5161	2.69761e-54	4.53457e-54	1						0	2
iEVT	MYCL	0.107625	1.39735e-41	1	15.6884	1.81589e-55	3.10331e-55	1						0	2
iEVT	STAT1	0.254212	7.10231e-44	1	15.8038	2.92852e-56	5.03056e-56	1						0	2
EVT_1	MBD2	0.486437	0	1	15.9974	1.33225e-57	7.36881e-57	1						0	2
VCT_CCC	HEY1	0.122903	3.26383e-286	1	16.0071	1.14077e-57	4.08776e-57	1						0	2
EVT_1	ZNF277	0.125612	3.73888e-54	1	16.189	6.03202e-59	3.42157e-58	1						0	2
EVT_1	FOXN2	0.269101	6.35338e-227	1	16.2435	2.48331e-59	1.43301e-58	1						0	2
VCT_CCC	FOXO3	0.114213	6.47262e-214	1	16.4563	7.55578e-61	2.86947e-60	1						0	2
iEVT	NRF1	0.171711	2.48604e-278	1	16.6962	1.39761e-62	2.55207e-62	1						0	2
EVT_1	ATF6	0.136832	5.572e-15	1	16.8165	1.84705e-63	1.15592e-62	1						0	2
iEVT	MBD3	0.297386	1.06547e-47	1	17.0353	4.49461e-65	8.40296e-65	1						0	2
iEVT	ZNF420	0.136869	1.89797e-112	1	17.0588	3.00617e-65	5.63604e-65	1						0	2
iEVT	ZFAT	0.239001	0	1	17.2233	1.77682e-66	3.37393e-66	1						0	2
EVT_1	TBPL1	0.357719	0	1	17.3562	1.77183e-67	1.21121e-66	1						0	2
VCT_CCC	CREB3L2	0.178026	0	1	17.5237	9.4512e-69	3.90045e-68	1						0	2
iEVT	XBP1	0.245484	0	1	17.6871	5.27024e-70	1.04232e-69	1						0	2
iEVT	ZNF800	0.165141	4.38088e-99	1	17.7508	1.69988e-70	3.38705e-70	1						0	2
VCT_CCC	MYBL2	0.299551	0	1	17.9636	3.75637e-72	1.59466e-71	1						0	2
EVT_1	TGIF1	0.241498	0	1	18.0299	1.13548e-72	8.31644e-72	1						0	2
iEVT	ZNF131	0.281435	1.60327e-219	1	18.1404	1.53035e-73	3.16763e-73	1						0	2
iEVT	CUX1	0.570919	0	1	18.1537	1.20119e-73	2.49017e-73	1						0	2
iEVT	ZFX	0.121493	1.82527e-143	1	18.1886	6.35998e-74	1.32466e-73	1						0	2
iEVT	ZNF518A	0.101363	2.53887e-117	1	18.2445	2.28761e-74	4.80217e-74	1						0	2
iEVT	ZNF208	0.137058	3.91649e-159	1	18.4225	8.6668e-76	1.86036e-75	1						0	2
iEVT	ZBTB20	0.101534	4.41631e-226	1	18.5212	1.39283e-76	3.02878e-76	1						0	2
EVT_1	TEAD2	0.207167	1.28035e-133	1	18.598	3.33694e-77	2.63203e-76	1						0	2
iEVT	FOXK2	0.177911	5.8626e-252	1	18.7125	3.91368e-78	8.7094e-78	1						0	2
iEVT	ZNF248	0.119245	8.42917e-127	1	18.7757	1.19414e-78	2.67079e-78	1						0	2
iEVT	ZNF207	0.23796	1.68821e-64	1	18.8319	4.14013e-79	9.33806e-79	1						0	2
iEVT	ELF2	0.220593	1.10426e-218	1	18.9796	2.51427e-80	5.7389e-80	1						0	2
iEVT	ZKSCAN1	0.22508	2.59387e-44	1	18.9806	2.46866e-80	5.64447e-80	1						0	2
EVT_2	TEAD1	0.149013	0	1	19.042	7.66059e-81	1.66312e-80	1						0	2
iEVT	GCM1	0.379388	1.87411e-203	1	19.2242	2.32337e-82	5.45255e-82	1						0	2
iEVT	ZNF439	0.131659	4.8722e-84	1	19.2782	8.18039e-83	1.92999e-82	1						0	2
EVT_1	SOX4	0.98223	0	1	19.3294	3.03833e-83	2.51558e-82	1						0	2
iEVT	HIVEP3	0.37355	1.0005e-286	1	19.3392	2.51454e-83	5.96421e-83	1						0	2
iEVT	NFX1	0.100017	1.69903e-164	1	19.5417	4.8546e-85	1.17444e-84	1						0	2
EVT_1	STAT1	0.36645	6.83508e-124	1	19.8577	9.44629e-88	8.45094e-87	1						0	2
VCT_CCC	ATF1	0.19405	1.49419e-63	1	19.9156	2.98108e-88	1.52252e-87	1						0	2
iEVT	L3MBTL1	0.114054	1.93936e-102	1	19.9443	1.68043e-88	4.23444e-88	1						0	2
VCT_CCC	SRF	0.10902	7.16734e-129	1	19.9788	8.42377e-89	4.3188e-88	1	0.344625	0.579	0.441	0.0336986	SRF.MA0083.3	1	3
iEVT	MAZ	0.11068	1.45894e-88	1	20.0367	2.63749e-89	6.81351e-89	1						0	2
iEVT	NFAT5	0.631385	0	1	20.2823	1.84426e-91	4.92664e-91	1						0	2
iEVT	NR1H2	0.109821	9.91783e-34	1	20.4346	8.23688e-93	2.21813e-92	1						0	2
iEVT	ZNF655	0.133874	6.51104e-120	1	20.6087	2.29135e-94	6.33686e-94	1						0	2
VCT_CCC	ZNF331	0.128796	1.50043e-74	1	20.6137	2.06962e-94	1.14e-93	1						0	2
iEVT	RREB1	0.175712	2.9078e-292	1	20.6287	1.51701e-94	4.20409e-94	1						0	2
EVT_2	CREB5	0.104685	1.03227e-271	1	20.739	1.5407e-95	3.65436e-95	1						0	2
iEVT	UBP1	0.131974	4.47919e-77	1	20.8098	3.53114e-96	1.00792e-95	1						0	2
EVT_1	FOS	0.372195	0	1	20.8169	3.04441e-96	3.00607e-95	1						0	2
VCT_CCC	KLF4	0.272742	0	1	20.876	8.84908e-97	5.04095e-96	1						0	2
iEVT	GRHL1	0.292289	3.56904e-97	1	20.9595	1.53723e-97	4.48387e-97	1						0	2
EVT_1	BATF3	0.297539	6.16251e-254	1	21.1476	2.90235e-99	2.95331e-98	1						0	2
EVT_1	PPARG	1.05611	0	1	21.1499	2.76788e-99	2.83814e-98	1						0	2
iEVT	NCOA1	0.813373	0	1	21.2052	8.54495e-100	2.63667e-99	1						0	2
iEVT	IKZF2	0.183068	5.03372e-170	1	21.2745	1.95521e-100	6.13247e-100	1						0	2
iEVT	NFXL1	0.27759	1.45221e-228	1	21.3529	3.66513e-101	1.17443e-100	1						0	2
iEVT	DMTF1	0.101823	1.99731e-122	1	21.4456	5.01999e-102	1.65226e-101	1						0	2
iEVT	NCOA3	0.363274	0	1	21.4986	1.60489e-102	5.3887e-102	1						0	2
VCT_CCC	JUNB	0.6383	0	1	21.5638	3.92744e-103	2.42374e-102	1	10.4047	0.242	0.082	0.00259622	JUNB.MA0490.1	1	3
EVT_1	IRF3	0.259078	5.98471e-280	1	21.5871	2.37575e-103	2.5958e-102	1						0	2
iEVT	ZNF217	0.187805	3.82647e-59	1	21.6269	1.00388e-103	3.44888e-103	1						0	2
iEVT	ZNF354A	0.117025	1.2781e-22	1	21.6808	3.1156e-104	1.08153e-103	1						0	2
iEVT	ZNF254	0.106629	3.48825e-256	1	21.7403	8.52505e-105	2.98265e-104	1						0	2
VCT_CCC	FOSB	0.531633	0	1	21.94	1.07789e-106	6.74568e-106	1	1.78067	0.326	0.183	0.036099	FOSB-HUMAN.H10MO.C	1	3
iEVT	ZNF251	0.109798	4.26567e-116	1	22.02	1.85079e-107	6.89134e-107	1						0	2
iEVT	YBX1	0.37435	0	1	22.0976	3.33044e-108	1.25764e-107	1						0	2
VCT_CCC	ELF4	0.167425	4.51376e-128	1	22.1178	2.13192e-108	1.34685e-107	1						0	2
EVT_1	RUNX1	0.122583	1.69201e-177	1	22.1889	4.39655e-109	5.05225e-108	1	0.852397	0.655	0.4	1.75183e-05	RUNX1-HUMAN.H10MO.A	1	3
iEVT	ZNF451	0.21957	1.66859e-193	1	22.329	1.93117e-110	7.63162e-110	1						0	2
iEVT	PURB	0.121179	2.96741e-17	1	22.3542	1.09979e-110	4.38929e-110	1						0	2
iEVT	AEBP2	0.23576	0	1	22.4235	2.32353e-111	9.38565e-111	1						0	2
iEVT	ZBTB40	0.103027	5.23296e-95	1	22.5242	2.40237e-112	1.00074e-111	1						0	2
VCT_CCC	ZNF207	0.104665	1.45321e-41	1	22.5318	2.02708e-112	1.31809e-111	1						0	2
VCT_CCC	MAZ	0.232156	0	1	22.547	1.43826e-112	9.39801e-112	1						0	2
iEVT	ZNF33A	0.174674	1.39545e-188	1	22.7247	2.55169e-114	1.12629e-113	1						0	2
iEVT	KDM2A	0.22306	0	1	22.8624	1.10066e-115	5.05922e-115	1						0	2
iEVT	ZNF292	0.291961	7.80324e-313	1	22.9689	9.54302e-117	4.54316e-116	1						0	2
iEVT	ZNF407	0.1637	0	1	23.1481	1.51881e-118	7.69799e-118	1						0	2
iEVT	KDM5B	0.261711	1.38873e-136	1	23.2055	4.00466e-119	2.06108e-118	1						0	2
EVT_1	HIF1A	0.170091	2.75001e-16	1	23.3568	1.17633e-120	1.52237e-119	1						0	2
iEVT	TFDP2	0.170872	5.63247e-100	1	23.4996	4.11943e-122	2.38748e-121	1						0	2
iEVT	TFAP2A	0.148865	5.19907e-14	1	23.5063	3.51745e-122	2.04749e-121	1						0	2
EVT_2	KLF2	0.116442	8.30271e-29	1	23.5077	3.40386e-122	9.53222e-122	1						0	2
iEVT	SP110	0.173112	2.32541e-36	1	23.6766	6.28687e-124	3.87981e-123	1						0	2
iEVT	MGA	0.20084	2.75126e-217	1	23.702	3.44078e-124	2.15332e-123	1	0.932018	0.656	0.413	8.4066e-07	MGA.MA0801.1	1	3
VCT_CCC	POU2F1	0.106715	0	1	23.7546	9.84454e-125	7.45612e-124	1						0	2
iEVT	GRHL2	0.589396	0	1	23.8363	1.40567e-125	9.27601e-125	1						0	2
iEVT	PRDM2	0.278577	2.37603e-184	1	23.8639	7.25969e-126	4.83859e-125	1						0	2
iEVT	CREB3L2	0.376802	0	1	23.8805	4.8811e-126	3.28611e-125	1						0	2
iEVT	ARID3B	0.164081	2.25217e-84	1	23.8929	3.63279e-126	2.45813e-125	1						0	2
EVT_1	ELF4	0.231561	1.435e-94	1	23.9108	2.36467e-126	3.31801e-125	1						0	2
VCT_CCC	GATA2	0.487722	0	1	24.0869	3.4253e-128	2.70173e-127	1						0	2
EVT_1	ETV4	0.163413	1.30474e-80	1	24.2057	1.93987e-129	2.8416e-128	1						0	2
iEVT	CLOCK	0.123743	1.09824e-94	1	24.2271	1.15234e-129	8.43992e-129	1						0	2
VCT_CCC	E2F3	0.241737	0	1	24.3848	2.48077e-131	2.02876e-130	1						0	2
iEVT	NCOA2	0.147991	0	1	24.455	4.45334e-132	3.53351e-131	1						0	2
iEVT	FOXJ3	0.601582	0	1	24.4972	1.58212e-132	1.26285e-131	1						0	2
iEVT	HIVEP1	0.183528	1.55378e-224	1	24.4974	1.57596e-132	1.26285e-131	1						0	2
iEVT	GABPA	0.105066	3.3192e-29	1	24.5201	9.02416e-133	7.51825e-132	1						0	2
iEVT	PURA	0.164827	9.5166e-16	1	24.6309	5.8973e-134	5.07168e-133	1						0	2
iEVT	RBPJ	0.191478	2.06191e-75	1	24.6662	2.46848e-134	2.17913e-133	1						0	2
iEVT	SP100	0.276321	2.68496e-96	1	24.7628	2.2572e-135	2.08947e-134	1						0	2
iEVT	GLIS3	0.708539	0	1	24.8932	8.8241e-137	8.71298e-136	1						0	2
iEVT	MEF2A	0.165306	1.09951e-185	1	24.9221	4.28705e-137	4.31055e-136	1						0	2
iEVT	EPAS1	0.991811	0	1	24.9671	1.39415e-137	1.47493e-136	1						0	2
iEVT	FOXN2	0.273713	5.08856e-296	1	24.994	7.10169e-138	7.69639e-137	1						0	2
iEVT	ZNF652	0.215117	1.5528e-198	1	25.0776	8.7341e-139	9.70213e-138	1						0	2
EVT_1	SP110	0.278012	3.32911e-109	1	25.29	4.11918e-141	7.03958e-140	1						0	2
iEVT	ZNF83	0.358329	0	1	25.4164	1.66136e-142	2.10913e-141	1						0	2
iEVT	TEAD1	0.789857	0	1	25.5204	1.16987e-143	1.51401e-142	1						0	2
iEVT	MLXIP	0.175135	1.13706e-55	1	25.6206	9.00528e-145	1.2249e-143	1						0	2
iEVT	SOX4	0.339443	8.14083e-216	1	25.6489	4.35383e-145	6.04547e-144	1						0	2
iEVT	ZNF532	0.170132	1.36726e-91	1	25.6502	4.21056e-145	5.90808e-144	1						0	2
iEVT	BBX	0.335723	8.77104e-255	1	25.9817	7.97311e-149	1.23583e-147	1						0	2
iEVT	MAFK	0.160249	7.54618e-45	1	26.0522	1.27058e-149	2.06547e-148	1						0	2
iEVT	ZBTB38	0.302054	3.50633e-83	1	26.2293	1.23216e-151	2.16114e-150	1						0	2
iEVT	ADNP	0.183214	1.86832e-189	1	26.6681	1.10334e-156	2.45126e-155	1						0	2
VCT_CCC	KLF6	1.2219	0	1	26.6988	4.86576e-157	5.14767e-156	1						0	2
VCT_CCC	TGIF1	0.270318	0	1	26.7283	2.20537e-157	2.3518e-156	1						0	2
iEVT	TCF12	0.41549	0	1	26.9969	1.60563e-160	4.19667e-159	1	1.21305	0.739	0.549	5.74588e-06	TCF12.SwissRegulon	1	3
iEVT	ZNF644	0.131744	8.35581e-200	1	27.2141	4.4276e-163	1.25574e-161	1						0	2
iEVT	TCF7L1	0.261893	3.11266e-144	1	27.2742	8.58736e-164	2.48847e-162	1						0	2
EVT_1	TFAP2A	0.101946	0	1	27.3549	9.45074e-165	1.96841e-163	1						0	2
iEVT	THRB	0.414791	0	1	27.4761	3.38999e-166	1.0509e-164	1						0	2
iEVT	ELF1	0.233616	3.81986e-306	1	27.5231	9.30109e-167	3.17906e-165	1						0	2
iEVT	JUNB	0.173611	0	1	27.5592	3.43625e-167	1.2054e-165	1	1.65102	0.877	0.784	0.0024274	JUNB.MA0490.1	1	3
EVT_1	SP100	0.366277	2.26072e-131	1	27.6165	7.04244e-168	1.49009e-166	1						0	2
VCT_CCC	KLF5	0.135927	0	1	27.7123	4.96384e-169	5.70414e-168	1						0	2
EVT_1	HOXB2	0.12459	5.36885e-146	1	27.8807	4.57871e-171	1.00056e-169	1						0	2
EVT_2	MAFK	0.127938	1.672e-76	1	28.008	1.29848e-172	5.00251e-172	1						0	2
iEVT	PLAGL1	0.151089	6.10799e-64	1	28.0947	1.13586e-173	5.4075e-172	1						0	2
VCT_CCC	ATF4	0.356354	0	1	28.1346	3.69339e-174	4.39579e-173	1						0	2
iEVT	GATA3	0.559026	2.6602e-92	1	28.3485	8.7322e-177	5.06088e-175	1	0.561005	0.667	0.455	1.09782e-05	GATA3.SwissRegulon	1	3
VCT_CCC	BATF3	0.126916	0	1	28.8682	2.99298e-183	3.91142e-182	1						0	2
VCT_CCC	STAT1	0.177382	1.56937e-131	1	29.3069	8.47158e-189	1.1887e-187	1						0	2
iEVT	ZFHX3	0.485635	0	1	29.4203	3.02075e-190	2.87618e-188	1						0	2
EVT_1	CREB3L2	0.192697	1.1651e-186	1	29.6276	6.595e-193	1.72375e-191	1						0	2
iEVT	MAX	0.137607	3.30101e-58	1	29.7226	3.9148e-194	4.74403e-192	1						0	2
EVT_1	FOXO1	0.18014	0	1	30.548	6.0088e-205	1.74125e-203	1						0	2
VCT_CCC	IRF1	0.257773	0	1	30.8188	1.46851e-208	2.50965e-207	1						0	2
EVT_1	IRF9	0.142929	7.90425e-139	1	31.2316	3.96567e-214	1.32156e-212	1						0	2
VCT_CCC	ARID3A	0.435192	0	1	35.0265	8.89482e-269	2.52272e-267	1						0	2
VCT_CCC	CEBPA	0.148536	0	1	35.0813	1.29999e-269	3.76715e-268	1						0	2
VCT_CCC	JUND	0.377672	0	1	35.5541	7.19073e-277	2.22913e-275	1	9.63832	0.237	0.076	3.76354e-05	JUND.MA0491.1	1	3
VCT_CCC	CSRNP1	0.173104	3.28199e-247	1	36.8102	1.26888e-296	5.12551e-295	1						0	2
VCT_CCC	EPAS1	0.209061	1.71308e-249	1	37.1426	5.76238e-302	2.56042e-300	1						0	2
VCT_CCC	TFDP1	0.236529	0	1	37.4222	1.69959e-306	8.71368e-305	1						0	2
VCT_CCC	MBD3	0.127317	3.00896e-271	1	37.4651	3.41532e-307	1.82105e-305	1						0	2
EVT_1	DLX5	0.481713	0	1	37.5017	8.64482e-308	5.76177e-306	1						0	2
VCT_CCC	HIF1A	0.288491	2.7032e-208	1	38.1024	0	0	1						0	2
VCT_CCC	FOSL2	0.363839	0	1	39.1917	0	0	1	8.92459	0.247	0.076	0.00025891	FOSL2.MA0478.1	1	3
EVT_1	ATF1	0.241441	2.11717e-118	1	39.4513	0	0	1						0	2
EVT_1	STAT2	0.253369	1.45382e-190	1	40.4047	0	0	1						0	2
VCT_CCC	FOXM1	0.170991	0	1	48.224	0	0	1						0	2
EVT_1	YY1	-0.164528	7.7674e-170	1				0	-0.561388	0.487	0.679	0.0474679	YY1.HOMER	1	2
EVT_1	CEBPZ	-0.158876	3.60871e-120	1				0	-0.671145	0.619	0.768	0.0210446	CEBPZ.SwissRegulon	1	2
EVT_1	FOXP1	-0.387896	0	1				0	-0.63552	0.447	0.642	0.0152743	FOXP1.SwissRegulon	1	2
EVT_1	GATA3	0.509573	0	1					0.763078	0.665	0.489	0.0136739	GATA3.MA0037.3	0	2
EVT_1	IRF1	-0.108619	3.15353e-171	1				0	-0.859837	0.553	0.711	0.0131582	IRF1.MA0050.2	1	2
GC	SMARCC1	-0.336869	6.04183e-156	1				0	-3.72881	0.621	0.875	0.012602	SMARCC1.SwissRegulon	1	2
GC	JUN	-0.153746	1.73974e-143	1				0	-4.08194	0.69	0.882	0.0113037	JUN(var.2).MA0489.1	1	2
VCT_CCC	SMARCC1	0.210882	3.70068e-179	1					6.40119	0.258	0.092	0.00746722	SMARCC1.SwissRegulon	0	2
EVT_1	SF1	-0.154585	6.04345e-135	1				0	-0.732362	0.228	0.421	0.0031449	SF1.HOMER	1	2
iEVT	SMARCC1	0.243617	1.76586e-302	1					1.45353	0.875	0.756	0.000251595	SMARCC1.SwissRegulon	0	2
iEVT	JUND	0.267011	7.63483e-301	1					1.84432	0.882	0.789	2.92599e-05	JUND.MA0491.1	0	2
EVT_1	TFDP1	-0.128707	5.55254e-108	1				0	-0.712727	0.695	0.853	1.29499e-05	TFDP1.SwissRegulon	1	2
EVT_1	JUND	-0.415922	3.90305e-262	1				0	-6.53022	0.772	0.237	7.47533e-29	JUND.MA0491.1	1	2
EVT_1	JUN	-1.52457	0	1				0	-5.82733	0.792	0.242	1.89902e-31	JUN-HUMAN.H10MO.A	1	2
GC	ASCL2	0.50038	6.90097e-186	1				0						0	1
VCT_CCC	ELF3	0.546627	0	1				0						0	1
EVT_1	SMAD3	0.114559	9.02259e-179	1				0						0	1
EVT_1	KDM5B	0.113405	1.88032e-39	1				0						0	1
EVT_1	ZNF439	0.111177	3.59264e-45	1				0						0	1
EVT_1	PRDM16	0.109883	1.18764e-85	1				0						0	1
EVT_1	ZNF518A	0.109411	2.28408e-111	1				0						0	1
EVT_1	NME2	0.103052	1.15346e-234	1				0						0	1
EVT_1	L3MBTL1	0.102333	0	1				0						0	1
EVT_1	GRHL2	0.102281	0	1				0						0	1
EVT_1	AHRR	0.101823	4.72664e-73	1				0						0	1
VCT_CCC	GATA3	0.838853	0	1				0						0	1
VCT_CCC	ATF3	0.710145	0	1				0						0	1
VCT_CCC	SOX4	0.539253	0	1				0						0	1
EVT_1	ELK3	0.118667	5.57539e-208	1				0						0	1
VCT_CCC	EZH2	0.413835	0	1				0						0	1
VCT_CCC	XBP1	0.40454	0	1				0						0	1
VCT_CCC	PA2G4	0.391303	0	1				0						0	1
VCT_CCC	NR6A1	0.385971	1.58094e-224	1				0						0	1
VCT_CCC	BHLHE40	0.351126	0	1				0						0	1
VCT_CCC	TEAD1	0.324428	0	1				0						0	1
VCT_CCC	OSR2	0.29882	0	1				0						0	1
VCT_CCC	TET1	0.292695	9.6145e-165	1				0						0	1
VCT_CCC	FOXN2	0.277527	0	1				0						0	1
VCT_CCC	YBX1	0.241536	0	1				0						0	1
VCT_CCC	ZNF292	0.239623	0	1				0						0	1
EVT_1	HOXC9	0.118582	9.35664e-139	1				0						0	1
EVT_1	LHX2	0.119101	2.43023e-62	1				0						0	1
EVT_1	FOSL2	0.619837	2.23826e-199	1				0						0	1
EVT_1	TET1	0.196777	2.81564e-34	1				0						0	1
EVT_1	TEAD1	0.56621	0	1				0						0	1
EVT_1	FOXJ3	0.455412	0	1				0						0	1
EVT_1	DLX4	0.427975	0	1				0						0	1
EVT_1	GTF2I	0.318607	0	1				0						0	1
EVT_1	NCOA1	0.313678	0	1				0						0	1
EVT_1	YBX1	0.276971	0	1				0						0	1
EVT_1	RAD21	0.262532	7.3223e-267	1				0						0	1
EVT_1	ARNT	0.261734	3.90315e-178	1				0						0	1
EVT_1	DLX6	0.224731	9.5863e-256	1				0						0	1
EVT_1	KLF10	0.220848	0	1				0						0	1
EVT_1	IRF7	0.212898	1.78361e-197	1				0						0	1
EVT_1	ZNF765	0.192984	1.22871e-51	1				0						0	1
EVT_1	ZNF254	0.121455	0	1				0						0	1
EVT_1	HES4	0.191827	9.86295e-69	1				0						0	1
EVT_1	ETS2	0.176516	2.401e-21	1				0						0	1
EVT_1	FUBP1	0.161829	6.23565e-15	1				0						0	1
EVT_1	TCF12	0.150962	0	1				0						0	1
EVT_1	GRHL1	0.14967	2.83413e-70	1				0						0	1
EVT_1	RREB1	0.148799	0	1				0						0	1
EVT_1	SMARCC1	0.145036	9.94833e-136	1				0						0	1
EVT_1	SKI	0.144117	8.5812e-265	1				0						0	1
EVT_1	TERF1	0.140449	9.32044e-218	1				0						0	1
EVT_1	ZHX3	0.127046	0	1				0						0	1
EVT_1	HOXB7	0.125685	5.78174e-179	1				0						0	1
VCT_CCC	CREB5	0.238975	0	1				0						0	1
VCT_CCC	THRB	0.232225	0	1				0						0	1
VCT_CCC	BRCA1	0.217978	2.652e-232	1				0						0	1
eEVT	HMBOX1	0.593447	1.47948e-42	1				0						0	1
eEVT	TCF7L2	1.01571	1.98603e-288	1				0						0	1
eEVT	GATAD2A	0.930274	4.79491e-83	1				0						0	1
eEVT	EPAS1	0.855861	1.27737e-85	1				0						0	1
eEVT	TBL1XR1	0.732128	3.99953e-105	1				0						0	1
eEVT	SREBF2	0.70801	1.10093e-32	1				0						0	1
eEVT	SMARCC1	0.696701	1.17815e-91	1				0						0	1
eEVT	ZNF91	0.696401	1.70551e-92	1				0						0	1
eEVT	RXRA	0.650537	4.45652e-08	1				0						0	1
eEVT	RCOR1	0.646523	2.20076e-232	1				0						0	1
eEVT	PPARD	0.608796	9.50002e-79	1				0						0	1
eEVT	EZH2	0.605334	1.91304e-20	1				0						0	1
eEVT	CEBPB	0.581455	1.36837e-138	1				0						0	1
VCT_CCC	RUNX1	0.209506	0	1				0						0	1
eEVT	MTA3	0.577287	1.84857e-63	1				0						0	1
eEVT	HIC2	0.550582	0.0261631	1				0						0	1
eEVT	HIF1A	0.54547	9.68018e-08	1				0						0	1
eEVT	NF1	0.522254	2.21402e-186	1				0						0	1
eEVT	ELK3	0.516817	4.02607e-51	1				0						0	1
eEVT	IRF3	0.512055	1.68423e-09	1				0						0	1
eEVT	STAT2	0.493417	1.16511e-31	1				0						0	1
eEVT	ATF6	0.468862	2.63952e-22	1				0						0	1
eEVT	STAT6	0.443485	1.68516e-06	1				0						0	1
eEVT	ZNF24	0.443338	2.35311e-12	1				0						0	1
eEVT	FOXO3	0.440782	3.16897e-37	1				0						0	1
eEVT	TSC22D1	1.03017	1.25229e-214	1				0						0	1
eEVT	PPARG	1.26186	8.28382e-111	1				0						0	1
eEVT	MYCN	1.46742	1.18464e-14	1				0						0	1
eEVT	HES4	1.86705	1.77611e-67	1				0						0	1
VCT_CCC	CEBPG	0.203579	0	1				0						0	1
VCT_CCC	BACH1	0.201104	0	1				0						0	1
VCT_CCC	SMC3	0.190714	0	1				0						0	1
VCT_CCC	SNAI1	0.184895	0	1				0						0	1
VCT_CCC	TBL1XR1	0.178397	0	1				0						0	1
VCT_CCC	ZNF93	0.161031	2.30215e-284	1				0						0	1
VCT_CCC	SOX13	0.152829	1.38625e-168	1				0						0	1
VCT_CCC	MAFF	0.148269	0	1				0						0	1
VCT_CCC	IRX4	0.136002	0	1				0						0	1
VCT_CCC	GATAD2A	0.135993	0	1				0						0	1
VCT_CCC	ZNF626	0.12938	0	1				0						0	1
VCT_CCC	HES2	0.117431	1.15538e-164	1				0						0	1
VCT_CCC	ZNF217	0.116624	2.04506e-45	1				0						0	1
VCT_CCC	PLAGL1	0.115129	3.10089e-268	1				0						0	1
VCT_CCC	FOXJ3	0.115097	0	1				0						0	1
VCT_CCC	CBFB	0.113977	0	1				0						0	1
VCT_CCC	HES4	0.111839	2.76874e-207	1				0						0	1
VCT_CCC	SOX15	0.111224	0	1				0						0	1
VCT_CCC	NFXL1	0.108984	0	1				0						0	1
VCT_CCC	NME2	0.10583	0	1				0						0	1
VCT_CCC	PKNOX1	0.104715	1.80123e-244	1				0						0	1
VCT_CCC	ZNF655	0.102858	0	1				0						0	1
eEVT	SMAD3	2.5097	1.85642e-78	1				0						0	1
EVT_1	NR6A1	0.600279	2.10669e-144	1				0						0	1
EVT_1	XBP1	0.620104	0	1				0						0	1
eEVT	CBFB	0.437978	1.04328e-18	1				0						0	1
iEVT	TSC22D1	0.725204	0	1				0						0	1
GC	YY1	0.115771	3.00057e-06	1				0						0	1
GC	TFAP2C	0.11355	1.20872e-19	1				0						0	1
GC	TBL1XR1	0.11283	2.28855e-228	1				0						0	1
GC	KLF2	0.112134	2.29865e-37	1				0						0	1
GC	ATF4	0.109339	8.47846e-231	1				0						0	1
GC	ZNF445	0.108374	7.27605e-06	1				0						0	1
GC	ZNF248	0.105748	3.33e-69	1				0						0	1
GC	MTF1	0.102695	1.2749e-16	1				0						0	1
GC	MXD4	0.102275	2.52789e-19	1				0						0	1
GC	SOX5	0.101954	1.44077e-35	1				0						0	1
GC	ZNF496	0.10152	7.37519e-10	1				0						0	1
iEVT	FOXN3	0.66955	0	1				0						0	1
GC	IRF1	0.12285	7.38667e-116	1				0						0	1
iEVT	TCF7L2	0.622148	0	1				0						0	1
iEVT	FOXP1	0.456639	0	1				0						0	1
iEVT	MBD2	0.414168	0	1				0						0	1
iEVT	GTF2I	0.361156	0	1				0						0	1
iEVT	HES4	0.358982	2.71363e-85	1				0						0	1
iEVT	NF1	0.333728	0	1				0						0	1
iEVT	CEBPB	0.326022	0	1				0						0	1
iEVT	RCOR1	0.309294	0	1				0						0	1
iEVT	MTA3	0.302977	2.86794e-273	1				0						0	1
iEVT	SMAD2	0.294669	2.93127e-210	1				0						0	1
iEVT	TBL1XR1	0.287872	0	1				0						0	1
GC	ZNF90	0.119655	7.17348e-27	1				0						0	1
GC	HIVEP2	0.122983	3.55476e-32	1				0						0	1
EVT_1	CUX1	0.663958	0	1				0						0	1
GC	IRF7	0.197741	6.66069e-32	1				0						0	1
GC	JUND	0.408373	3.49768e-201	1				0						0	1
GC	PBX1	0.354031	4.63655e-59	1				0						0	1
GC	GATA2	0.299798	6.82879e-64	1				0						0	1
GC	MECOM	0.280866	2.30954e-35	1				0						0	1
GC	ZEB1	0.274617	4.91159e-33	1				0						0	1
GC	SNAI1	0.236074	4.12038e-151	1				0						0	1
GC	PRDM15	0.220698	8.6666e-13	1				0						0	1
GC	ZNF595	0.214385	3.18181e-28	1				0						0	1
GC	ESR1	0.202589	1.53467e-14	1				0						0	1
GC	BNC2	0.202151	4.64646e-30	1				0						0	1
GC	MEF2A	0.200058	2.65278e-86	1				0						0	1
GC	THAP7	0.19576	7.00217e-27	1				0						0	1
GC	ZNF710	0.123435	1.73294e-29	1				0						0	1
GC	ZNF644	0.189411	2.29288e-100	1				0						0	1
GC	KLF16	0.186607	0.000990406	1				0						0	1
GC	TBX20	0.183231	2.61668e-26	1				0						0	1
GC	GTF2F1	0.18183	7.06991e-20	1				0						0	1
GC	ELK4	0.172218	4.80878e-07	1				0						0	1
GC	ZNF672	0.153633	0.00339258	1				0						0	1
GC	LEF1	0.146808	0.000409512	1				0						0	1
GC	TBX3	0.13172	7.56499e-21	1				0						0	1
GC	RFX7	0.131585	4.07779e-82	1				0						0	1
GC	ZNF517	0.130559	0.0222969	1				0						0	1
GC	ZNF592	0.130188	3.15652e-20	1				0						0	1
iEVT	RXRA	0.249223	1.67389e-31	1				0						0	1
iEVT	HLTF	0.245509	9.07834e-80	1				0						0	1
iEVT	SP3	0.238123	2.1367e-132	1				0						0	1
iEVT	ELK3	0.10839	5.78373e-140	1				0						0	1
iEVT	FUBP1	0.136616	1.27995e-107	1				0						0	1
iEVT	ESR2	0.135184	2.29251e-187	1				0						0	1
iEVT	ZNF438	0.133017	6.05164e-210	1				0						0	1
iEVT	STAT6	0.130164	9.40921e-43	1				0						0	1
iEVT	ATF6	0.129589	1.43454e-71	1				0						0	1
iEVT	HES2	0.128033	6.35897e-29	1				0						0	1
iEVT	ZHX3	0.123637	6.16935e-200	1				0						0	1
iEVT	GTF3A	0.12336	3.67953e-280	1				0						0	1
iEVT	CBFB	0.119081	5.08366e-88	1				0						0	1
iEVT	CEBPA	0.117323	6.58448e-100	1				0						0	1
iEVT	RAD21	0.112418	4.91831e-28	1				0						0	1
iEVT	DR1	0.104216	2.13826e-52	1				0						0	1
iEVT	YY1	0.230946	6.24263e-30	1				0						0	1
EVT_2	FOSB	0.675729	0	1				0						0	1
EVT_2	JUND	0.595572	9.66968e-279	1				0						0	1
EVT_2	KLF6	0.288225	0	1				0						0	1
EVT_2	KLF4	0.197766	2.79619e-175	1				0						0	1
EVT_2	EGR1	0.149888	4.94568e-275	1				0						0	1
EVT_2	MBD3	0.1477	3.1854e-26	1				0						0	1
EVT_2	JUN	0.129777	2.93647e-94	1				0						0	1
EVT_2	STAT3	0.117162	5.21589e-59	1				0						0	1
EVT_2	NR2F6	0.108913	5.22188e-92	1				0						0	1
EVT_1	EPAS1	0.799392	2.10441e-287	1				0						0	1
EVT_1	MYCN	0.741308	8.19697e-306	1				0						0	1
iEVT	HIF1A	0.136749	7.7568e-44	1				0						0	1
iEVT	ZBTB1	0.136988	5.86085e-75	1				0						0	1
iEVT	KLF2	0.137207	4.43812e-49	1				0						0	1
iEVT	TAF1	0.139853	9.02088e-159	1				0						0	1
iEVT	GATA2	0.229863	1.78421e-128	1				0						0	1
iEVT	ETV6	0.225353	0	1				0						0	1
iEVT	SREBF2	0.211037	2.25186e-159	1				0						0	1
iEVT	KMT2A	0.206526	2.4978e-98	1				0						0	1
iEVT	CEBPD	0.20452	4.39169e-247	1				0						0	1
iEVT	CHD1	0.200976	1.86133e-141	1				0						0	1
iEVT	EP300	0.198577	1.31968e-249	1				0						0	1
iEVT	IRF3	0.19761	1.54362e-31	1				0						0	1
iEVT	RFX3	0.194758	0	1				0						0	1
iEVT	ZNF91	0.19448	1.64642e-319	1				0						0	1
iEVT	HMBOX1	0.193758	3.13403e-196	1				0						0	1
iEVT	NFKB1	0.193196	5.29287e-248	1				0						0	1
iEVT	KLF10	0.19125	9.52542e-218	1				0						0	1
iEVT	ATF2	0.189785	4.71267e-118	1				0						0	1
iEVT	NR2F6	0.189585	2.03131e-121	1				0						0	1
iEVT	NR3C1	0.188171	3.58041e-75	1				0						0	1
iEVT	STAT3	0.169227	1.31362e-102	1				0						0	1
iEVT	YBX3	0.166605	3.61263e-49	1				0						0	1
iEVT	BPTF	0.160427	3.53603e-159	1				0						0	1
iEVT	MXI1	0.159838	6.23154e-27	1				0						0	1
iEVT	MXD1	0.154507	8.71697e-34	1				0						0	1
iEVT	HBP1	0.150325	3.12289e-24	1				0						0	1
iEVT	CHD2	0.149526	4.25251e-282	1				0						0	1
eEVT	YBX3	0.438767	1.26185e-13	1				0						0	1
eEVT	EP300	0.437229	4.89912e-76	1				0						0	1
eEVT	ZNF438	0.435485	6.92739e-64	1				0						0	1
eEVT	OVOL2	0.12227	2.01694e-05	1				0						0	1
eEVT	SP3	0.171217	6.56401e-33	1				0						0	1
eEVT	CREB1	0.1511	1.03433e-23	1				0						0	1
eEVT	SMAD2	0.149772	2.98756e-41	1				0						0	1
eEVT	ZNF14	0.148689	3.68123e-06	1				0						0	1
eEVT	ZNF568	0.148095	6.64416e-05	1				0						0	1
eEVT	CSRNP1	0.142834	3.08368e-10	1				0						0	1
eEVT	BPTF	0.139892	4.36106e-40	1				0						0	1
eEVT	STAT5A	0.136477	0.00218677	1				0						0	1
eEVT	HSF1	0.135542	0.00830481	1				0						0	1
eEVT	YY1	0.135021	0.00203981	1				0						0	1
eEVT	CHD1	0.124086	4.70384e-26	1				0						0	1
eEVT	ZNF215	0.11921	3.80635e-11	1				0						0	1
eEVT	NR2F2	0.187066	0.000290316	1				0						0	1
eEVT	ZNF34	0.1189	0.00831255	1				0						0	1
eEVT	ZNF540	0.115377	1.72457e-09	1				0						0	1
eEVT	AHRR	0.11445	0.0150773	1				0						0	1
eEVT	NFKB1	0.111212	7.46655e-77	1				0						0	1
eEVT	ZEB1	0.103697	8.6959e-27	1				0						0	1
eEVT	PRDM5	0.102655	3.17219e-42	1				0						0	1
eEVT	SRF	0.175025	6.54558e-13	1				0						0	1
eEVT	ATF2	0.193581	2.00427e-21	1				0						0	1
eEVT	NFE2L2	0.34802	1.08497e-28	1				0						0	1
eEVT	NR2F6	0.427843	7.72865e-39	1				0						0	1
eEVT	ZBTB7A	0.421936	9.22897e-10	1				0						0	1
eEVT	GTF2I	0.418854	2.16483e-214	1				0						0	1
eEVT	TFAP2C	0.400806	9.33824e-16	1				0						0	1
eEVT	ESR2	0.400655	4.66019e-55	1				0						0	1
eEVT	GATA2	0.400009	1.21435e-67	1				0						0	1
eEVT	ZNF431	0.399183	3.45149e-21	1				0						0	1
eEVT	CHD2	0.389329	7.0409e-77	1				0						0	1
eEVT	ZBTB1	0.383647	9.48915e-12	1				0						0	1
eEVT	ZNF208	0.377969	8.34277e-49	1				0						0	1
eEVT	SF1	0.358756	1.21217e-05	1				0						0	1
eEVT	ZNF277	0.334211	5.0165e-22	1				0						0	1
eEVT	KLF13	0.196564	0.00018711	1				0						0	1
eEVT	FOXK1	0.324768	1.65027e-34	1				0						0	1
eEVT	FUBP1	0.322624	4.8061e-20	1				0						0	1
eEVT	TFCP2	0.319271	1.63415e-74	1				0						0	1
eEVT	HES5	0.319092	1.40398e-73	1				0						0	1
eEVT	USF1	0.286476	0.0144342	1				0						0	1
eEVT	GATAD2B	0.245792	8.83904e-99	1				0						0	1
eEVT	TFAP2A	0.241126	7.51282e-14	1				0						0	1
eEVT	KLF2	0.239256	0.00101844	1				0						0	1
eEVT	DLX4	0.224743	5.39411e-31	1				0						0	1
eEVT	MLX	0.213211	4.7235e-17	1				0						0	1
eEVT	TAF1	0.203827	6.38388e-40	1				0						0	1
GC	CEBPD	0.424718	9.21809e-149	1				0						0	1
GC	ZNF571	-0.100312	1.61173e-09	1				0						0	1
eEVT	ZNF90	-0.211101	3.00154e-13	1				0						0	1
eEVT	GLI3	-0.3724	4.42997e-124	1				0						0	1
eEVT	FOSB	-0.3868	7.39138e-164	1				0						0	1
eEVT	GLIS3	-0.400668	5.18862e-110	1				0						0	1
eEVT	RFX2	-0.422954	5.52952e-106	1				0						0	1
eEVT	FOXO1	-0.531039	1.44388e-96	1				0						0	1
eEVT	CREB5	-0.657391	1.78457e-84	1				0						0	1
eEVT	ETS2	-0.750715	5.93886e-40	1				0						0	1
eEVT	BACH1	-0.334413	6.41881e-151	1				0						0	1
eEVT	FOS	-0.205936	0	1				0						0	1
GC	ZNF251	-0.381852	3.04962e-61	1				0						0	1
GC	ZNF512	-0.289012	2.18218e-41	1				0						0	1
GC	ZNF736	-0.290235	8.46663e-64	1				0						0	1
GC	CLOCK	-0.298048	9.21826e-39	1				0						0	1
GC	SP100	-0.304197	1.55733e-34	1				0						0	1
GC	ZNF611	-0.305183	1.3119e-43	1				0						0	1
GC	ZNF345	-0.305536	8.56796e-53	1				0						0	1
GC	SKI	-0.318581	1.12834e-52	1				0						0	1
GC	ZNF451	-0.323343	1.47358e-106	1				0						0	1
GC	ZNF236	-0.324988	4.67436e-58	1				0						0	1
GC	CBFB	-0.326443	3.78954e-47	1				0						0	1
GC	ZFHX3	-0.328215	4.61076e-215	1				0						0	1
GC	TCF3	-0.332486	1.39819e-09	1				0						0	1
GC	ZBTB1	-0.332584	6.8174e-37	1				0						0	1
GC	ZNF440	-0.340617	1.67834e-89	1				0						0	1
GC	ZNF148	-0.343993	2.46823e-172	1				0						0	1
GC	MAX	-0.347684	6.48653e-19	1				0						0	1
GC	ZNF83	-0.349232	7.12732e-218	1				0						0	1
GC	ARID2	-0.351197	5.03036e-170	1				0						0	1
GC	EWSR1	-0.358921	8.15611e-06	1				0						0	1
GC	ZNF438	-0.288104	1.13799e-116	1				0						0	1
GC	ZNF75D	-0.284126	1.34483e-42	1				0						0	1
GC	PRDM5	-0.283828	7.79425e-55	1				0						0	1
GC	ZSCAN5A	-0.240106	6.95982e-42	1				0						0	1
GC	NFX1	-0.22133	7.3818e-89	1				0						0	1
GC	MAFG	-0.228478	0.00201806	1				0						0	1
GC	TFCP2	-0.229384	1.06543e-98	1				0						0	1
GC	ZNF431	-0.231454	2.45692e-43	1				0						0	1
GC	ZNF675	-0.231956	9.95494e-33	1				0						0	1
GC	NR1H2	-0.235745	7.71415e-14	1				0						0	1
GC	STAT1	-0.23804	0.000115396	1				0						0	1
GC	MECP2	-0.240091	1.07704e-42	1				0						0	1
GC	IKZF2	-0.245382	1.2425e-88	1				0						0	1
GC	ZNF33B	-0.282286	4.68352e-43	1				0						0	1
GC	EZH2	-0.249921	6.13475e-32	1				0						0	1
GC	ZNF573	-0.25042	3.5791e-37	1				0						0	1
GC	KDM5B	-0.255371	1.83297e-53	1				0						0	1
GC	NFE2L1	-0.255772	0.0258404	1				0						0	1
GC	NFXL1	-0.257578	2.77598e-115	1				0						0	1
GC	BPTF	-0.270029	2.38638e-81	1				0						0	1
GC	NFKB1	-0.274804	1.81953e-124	1				0						0	1
GC	RAD21	-0.276301	1.39354e-05	1				0						0	1
GC	ZNF292	-0.370573	2.95781e-171	1				0						0	1
GC	HIC2	-0.385727	6.54708e-05	1				0						0	1
eEVT	TET1	-0.186435	0.00198334	1				0						0	1
GC	MTA3	-0.385911	4.02141e-140	1				0						0	1
GC	RFX3	-0.474643	2.41852e-191	1				0						0	1
GC	ZNF208	-0.480872	3.30104e-85	1				0						0	1
GC	SP110	-0.482219	2.76406e-07	1				0						0	1
GC	AEBP2	-0.485263	1.02364e-196	1				0						0	1
GC	DMTF1	-0.501476	2.68692e-65	1				0						0	1
GC	ATF3	-0.50588	4.41097e-69	1				0						0	1
GC	KMT2A	-0.514706	3.88682e-41	1				0						0	1
GC	NR6A1	-0.528786	9.75009e-100	1				0						0	1
GC	TSC22D1	-0.529377	0	1				0						0	1
GC	PRDM2	-0.535171	6.0065e-80	1				0						0	1
GC	ZNF43	-0.540533	1.54361e-101	1				0						0	1
GC	HMGN3	-0.545841	1.18738e-64	1				0						0	1
GC	TFDP2	-0.554868	2.77961e-77	1				0						0	1
GC	TCF12	-0.566718	0	1				0						0	1
GC	KLF6	-0.573865	2.82901e-75	1				0						0	1
GC	NF1	-0.589802	0	1				0						0	1
GC	HIF1A	-0.594595	2.57755e-19	1				0						0	1
GC	SP3	-0.611082	2.17716e-48	1				0						0	1
GC	ZNF518A	-0.612017	3.0758e-66	1				0						0	1
GC	THRB	-0.46847	0	1				0						0	1
GC	SMAD3	-0.463831	3.05061e-176	1				0						0	1
GC	FOXO3	-0.456178	6.99519e-80	1				0						0	1
GC	RFX2	-0.408018	2.78025e-109	1				0						0	1
GC	ZNF462	-0.386665	6.67831e-42	1				0						0	1
GC	ADNP	-0.386694	5.38806e-90	1				0						0	1
GC	ZHX3	-0.389492	6.2622e-104	1				0						0	1
GC	ZNF91	-0.391357	1.27121e-182	1				0						0	1
GC	PBX4	-0.400816	2.14307e-115	1				0						0	1
GC	ZNF721	-0.405327	1.00728e-103	1				0						0	1
GC	HIVEP1	-0.405621	5.9255e-117	1				0						0	1
GC	EPAS1	-0.406129	4.01004e-173	1				0						0	1
GC	REL	-0.410635	0.000653329	1				0						0	1
GC	ELF1	-0.449219	3.55139e-143	1				0						0	1
GC	GATAD2B	-0.413198	2.15428e-146	1				0						0	1
GC	ELF4	-0.415642	2.86151e-24	1				0						0	1
GC	CREB5	-0.41905	3.93325e-152	1				0						0	1
GC	L3MBTL1	-0.419295	1.95385e-55	1				0						0	1
GC	ZNF407	-0.421642	1.35259e-234	1				0						0	1
GC	PKNOX1	-0.424901	7.8449e-20	1				0						0	1
GC	NFE2L2	-0.44287	6.79309e-25	1				0						0	1
GC	GATA3	-0.444074	2.67139e-23	1				0						0	1
GC	ESR2	-0.220084	1.48359e-102	1				0						0	1
GC	PAX8	-0.21918	1.2275e-52	1				0						0	1
GC	ZNF765	-0.217302	0.0174973	1				0						0	1
GC	ATF2	-0.217237	1.66928e-49	1				0						0	1
GC	HES2	-0.1299	1.91019e-13	1				0						0	1
GC	ZBTB7A	-0.132638	3.22279e-05	1				0						0	1
GC	ZNF577	-0.134233	1.16663e-08	1				0						0	1
GC	ZNF552	-0.135933	9.39463e-05	1				0						0	1
GC	GTF3A	-0.13719	3.0753e-217	1				0						0	1
GC	ZNF780B	-0.137297	8.15259e-21	1				0						0	1
GC	ZFPM2	-0.140088	6.23167e-22	1				0						0	1
GC	NFIC	-0.141093	6.61541e-05	1				0						0	1
GC	STAT6	-0.144494	2.01153e-15	1				0						0	1
GC	ZNF678	-0.144664	8.10098e-35	1				0						0	1
GC	HCFC1	-0.145241	1.40258e-13	1				0						0	1
GC	CSRNP1	-0.145716	2.89455e-17	1				0						0	1
GC	ZNF808	-0.146441	5.02723e-08	1				0						0	1
GC	POU6F2	-0.148898	3.77178e-48	1				0						0	1
GC	ZNF793	-0.149127	1.26151e-10	1				0						0	1
GC	ZNF169	-0.149454	1.00643e-21	1				0						0	1
GC	TSHZ2	-0.151121	2.72026e-40	1				0						0	1
GC	ELF3	-0.152394	1.03915e-113	1				0						0	1
GC	KLF8	-0.153547	8.94763e-10	1				0						0	1
GC	RELA	-0.127274	1.24891e-19	1				0						0	1
GC	JUNB	-0.126074	0	1				0						0	1
GC	MLXIP	-0.125756	2.84153e-06	1				0						0	1
GC	CREB3	-0.115149	3.66258e-95	1				0						0	1
GC	SMAD2	-0.101997	7.62067e-95	1				0						0	1
GC	CTCF	-0.101999	9.6386e-25	1				0						0	1
GC	ZNF333	-0.102105	4.51342e-06	1				0						0	1
GC	SATB2	-0.106058	8.19322e-13	1				0						0	1
GC	CREB1	-0.107364	5.95933e-40	1				0						0	1
GC	MAZ	-0.109101	1.71778e-55	1				0						0	1
GC	ZNF337	-0.112921	1.6903e-11	1				0						0	1
GC	PIN1	-0.114275	3.33145e-132	1				0						0	1
GC	MEF2C	-0.115178	5.22333e-11	1				0						0	1
GC	MBD4	-0.125753	2.77828e-14	1				0						0	1
GC	BRCA1	-0.117714	1.1515e-23	1				0						0	1
GC	PEG3	-0.117893	3.90763e-13	1				0						0	1
GC	HIVEP3	-0.118094	2.2741e-143	1				0						0	1
GC	LIN54	-0.119048	1.19956e-17	1				0						0	1
GC	SRF	-0.120543	3.03866e-10	1				0						0	1
GC	NPAS3	-0.122566	2.99998e-17	1				0						0	1
GC	ZNF117	-0.124322	7.83251e-46	1				0						0	1
GC	FOXP1	-0.12468	2.03595e-247	1				0						0	1
GC	PRDM10	-0.153582	3.68002e-32	1				0						0	1
GC	ZFP82	-0.154575	4.55993e-09	1				0						0	1
GC	ZNF383	-0.15659	3.03184e-15	1				0						0	1
GC	NFATC3	-0.198637	4.11505e-48	1				0						0	1
GC	ARID3B	-0.189591	9.09079e-36	1				0						0	1
GC	ZNF782	-0.194052	2.93527e-42	1				0						0	1
GC	ZNF790	-0.195806	4.39988e-25	1				0						0	1
GC	SOX13	-0.196534	3.03287e-19	1				0						0	1
GC	NCOA2	-0.19729	0	1				0						0	1
GC	IRX2	-0.197393	3.5216e-23	1				0						0	1
GC	HMBOX1	-0.197598	3.56246e-113	1				0						0	1
GC	ZBTB44	-0.198044	0.00024673	1				0						0	1
GC	ZBTB41	-0.201275	3.44183e-13	1				0						0	1
GC	ZNF567	-0.182578	4.29921e-10	1				0						0	1
GC	ZNF217	-0.2013	7.22913e-13	1				0						0	1
GC	ZNF26	-0.201494	2.88041e-21	1				0						0	1
GC	SMC3	-0.203209	3.08485e-12	1				0						0	1
GC	ZNF714	-0.205009	6.73972e-38	1				0						0	1
GC	MEIS1	-0.206531	1.24999e-36	1				0						0	1
GC	ZNF33A	-0.212101	5.50519e-98	1				0						0	1
GC	MEIS2	-0.213406	2.40026e-54	1				0						0	1
GC	ZNF81	-0.214118	8.02569e-49	1				0						0	1
GC	MBD2	-0.185273	6.11416e-183	1				0						0	1
GC	RUNX1	-0.182004	2.52344e-52	1				0						0	1
GC	ZNF212	-0.157869	5.17983e-05	1				0						0	1
GC	ZNF253	-0.16717	7.02861e-23	1				0						0	1
GC	ZNF235	-0.158814	9.74362e-26	1				0						0	1
GC	SMARCC2	-0.158857	1.36561e-16	1				0						0	1
GC	AHRR	-0.159114	1.39022e-07	1				0						0	1
GC	ZBTB11	-0.159417	1.88175e-08	1				0						0	1
GC	STAT2	-0.160407	2.05563e-53	1				0						0	1
GC	TEAD3	-0.162822	9.92493e-29	1				0						0	1
GC	ZNF280C	-0.165294	2.4212e-31	1				0						0	1
GC	TRPS1	-0.165872	2.96306e-24	1				0						0	1
GC	ZNF655	-0.168959	5.6239e-80	1				0						0	1
GC	ZNF490	-0.18101	8.21947e-31	1				0						0	1
GC	MAFK	-0.169833	1.04416e-06	1				0						0	1
GC	E2F4	-0.17237	0.00107532	1				0						0	1
GC	RUNX2	-0.17363	3.58474e-31	1				0						0	1
GC	ZNF420	-0.174099	5.3345e-53	1				0						0	1
GC	PBX2	-0.175227	0.0349091	1				0						0	1
GC	THAP6	-0.176478	8.62475e-07	1				0						0	1
GC	SREBF2	-0.177219	5.74606e-89	1				0						0	1
GC	TCF7L1	-0.179207	2.18156e-62	1				0						0	1
GC	FOXJ3	-0.62368	0	1				0						0	1
GC	ETS2	-0.642515	2.14143e-62	1				0						0	1
GC	GATAD2A	-0.656339	7.35964e-127	1				0						0	1
EVT_1	ZNF165	-0.140165	3.70437e-88	1				0						0	1
EVT_1	EZH2	-0.293647	8.75627e-124	1				0						0	1
EVT_1	NFAT5	-0.312605	0	1				0						0	1
EVT_1	HES1	-0.33458	2.18502e-187	1				0						0	1
EVT_1	TFEB	-0.343567	1.46513e-252	1				0						0	1
EVT_1	AEBP2	-0.361545	0	1				0						0	1
EVT_1	TEAD4	-0.400011	5.36925e-244	1				0						0	1
EVT_1	BBX	-0.438392	3.38435e-120	1				0						0	1
EVT_1	FOSB	-0.476465	0	1				0						0	1
EVT_1	HMGA1	-0.49079	0	1				0						0	1
EVT_1	EGR1	-0.496615	0	1				0						0	1
EVT_1	PBX1	-0.503274	0	1				0						0	1
EVT_1	ZFAT	-0.525121	0	1				0						0	1
EVT_1	MSX2	-0.605945	0	1				0						0	1
EVT_1	NFE2L3	-0.665238	0	1				0						0	1
EVT_1	FOXO4	-0.827187	0	1				0						0	1
EVT_1	DNMT1	-1.14919	0	1				0						0	1
VCT_CCC	TFAP2A	-0.108097	0	1				0						0	1
VCT_CCC	DDIT3	-0.110868	0	1				0						0	1
VCT_CCC	GRHL2	-0.121174	0	1				0						0	1
EVT_1	NFE2L2	-0.285974	2.09259e-69	1				0						0	1
EVT_1	CEBPA	-0.271422	2.2335e-167	1				0						0	1
EVT_1	SP6	-0.250792	2.92037e-216	1				0						0	1
EVT_1	RXRA	-0.163082	3.42539e-27	1				0						0	1
EVT_1	RBPJ	-0.146694	2.0755e-11	1				0						0	1
EVT_1	ZBTB43	-0.148983	9.7261e-40	1				0						0	1
EVT_1	ATF5	-0.148984	2.71622e-158	1				0						0	1
EVT_1	ZBTB7A	-0.151702	2.32262e-60	1				0						0	1
EVT_1	SMC3	-0.154347	0	1				0						0	1
EVT_1	FOXK2	-0.154685	0	1				0						0	1
EVT_1	HIVEP1	-0.155049	0	1				0						0	1
EVT_1	E2F3	-0.156754	2.71036e-230	1				0						0	1
EVT_1	TFCP2L1	-0.191093	9.08773e-156	1				0						0	1
EVT_1	ETV5	-0.243279	1.62414e-80	1				0						0	1
EVT_1	CHD1	-0.194531	2.13855e-81	1				0						0	1
EVT_1	DDIT3	-0.209613	2.65021e-165	1				0						0	1
EVT_1	ZNF331	-0.211791	2.10858e-110	1				0						0	1
EVT_1	NFATC3	-0.219018	7.06865e-144	1				0						0	1
EVT_1	ZNF83	-0.226526	0	1				0						0	1
EVT_1	NF1	-0.226929	0	1				0						0	1
EVT_1	TFDP2	-0.229733	8.34334e-44	1				0						0	1
EVT_1	TFAP2C	-0.242689	1.36117e-157	1				0						0	1
VCT_CCC	NFYC	-0.121706	2.99369e-110	1				0						0	1
VCT_CCC	MXD4	-0.123498	0	1				0						0	1
VCT_CCC	SOX14	-0.126948	5.93688e-311	1				0						0	1
VCT_CCC	FOXO4	-0.559693	0	1				0						0	1
VCT_CCC	FOXP1	-0.336864	0	1				0						0	1
VCT_CCC	NFE2L2	-0.339909	1.29255e-154	1				0						0	1
VCT_CCC	ZFAT	-0.372399	0	1				0						0	1
VCT_CCC	TBX3	-0.37482	3.83189e-150	1				0						0	1
VCT_CCC	ARID5B	-0.392551	6.53348e-95	1				0						0	1
VCT_CCC	ZBTB7C	-0.441956	0	1				0						0	1
VCT_CCC	MSX2	-0.464939	0	1				0						0	1
VCT_CCC	DNMT1	-0.52954	0	1				0						0	1
VCT_CCC	HMGN3	-0.58814	0	1				0						0	1
VCT_CCC	CUX1	-0.285765	0	1				0						0	1
VCT_CCC	NFE2L3	-0.801259	0	1				0						0	1
eEVT	BRCA1	-0.103086	0.0339659	1				0						0	1
eEVT	BNC2	-0.10815	7.35464e-38	1				0						0	1
eEVT	HIVEP3	-0.116843	1.75965e-44	1				0						0	1
eEVT	JUNB	-0.119824	1.61409e-161	1				0						0	1
eEVT	RORA	-0.136852	1.00212e-26	1				0						0	1
eEVT	ZNF462	-0.161555	2.02329e-38	1				0						0	1
eEVT	ZNF432	-0.166739	3.47267e-65	1				0						0	1
VCT_CCC	ZFX	-0.304993	0	1				0						0	1
VCT_CCC	TFCP2L1	-0.285135	4.40572e-240	1				0						0	1
VCT_CCC	ARID3B	-0.134242	3.23151e-247	1				0						0	1
VCT_CCC	NFIA	-0.175818	0	1				0						0	1
VCT_CCC	ATF6B	-0.135249	0	1				0						0	1
VCT_CCC	HMGA1	-0.136241	0	1				0						0	1
VCT_CCC	ARNTL	-0.136433	2.26051e-63	1				0						0	1
VCT_CCC	TFEB	-0.146327	6.19516e-229	1				0						0	1
VCT_CCC	ZNF83	-0.151611	0	1				0						0	1
VCT_CCC	GTF2I	-0.158236	5.3242e-161	1				0						0	1
VCT_CCC	DLX5	-0.165025	0	1				0						0	1
VCT_CCC	ZKSCAN1	-0.168954	3.10936e-45	1				0						0	1
VCT_CCC	KDM5B	-0.183266	1.05722e-80	1				0						0	1
VCT_CCC	ELF5	-0.26568	2.10161e-290	1				0						0	1
VCT_CCC	NF1	-0.189177	0	1				0						0	1
VCT_CCC	ETV5	-0.201552	8.97278e-50	1				0						0	1
VCT_CCC	PPARG	-0.202028	0	1				0						0	1
VCT_CCC	ISL1	-0.205534	0	1				0						0	1
VCT_CCC	FOXN3	-0.209435	0	1				0						0	1
VCT_CCC	SP6	-0.236028	0	1				0						0	1
VCT_CCC	JUN	-0.256479	0	1				0						0	1
VCT_CCC	NR3C1	-0.262444	0	1				0						0	1
EVT_1	HES2	-0.144514	9.88541e-71	1				0						0	1
EVT_1	ZBTB4	-0.133212	3.53972e-77	1				0						0	1
GC	GTF2I	-0.657905	0	1				0						0	1
EVT_1	ZBTB7C	-0.132082	2.61832e-197	1				0						0	1
iEVT	TET1	-0.223891	1.02304e-68	1				0						0	1
EVT_2	ZNF273	-0.104886	1.08989e-52	1				0						0	1
EVT_2	CHD1	-0.106203	2.89309e-42	1				0						0	1
EVT_2	ZNF439	-0.10697	1.36294e-38	1				0						0	1
EVT_2	BPTF	-0.108795	1.31285e-127	1				0						0	1
EVT_2	CBFB	-0.111675	8.3268e-37	1				0						0	1
EVT_2	ZNF85	-0.112907	1.19386e-49	1				0						0	1
EVT_2	GLI3	-0.118176	0	1				0						0	1
EVT_2	ZNF292	-0.118707	4.20117e-299	1				0						0	1
EVT_2	GTF2F1	-0.119858	1.04456e-187	1				0						0	1
EVT_2	ADNP	-0.121595	2.99453e-195	1				0						0	1
EVT_2	PKNOX1	-0.127691	2.67382e-19	1				0						0	1
EVT_2	ARNT	-0.143336	5.27757e-122	1				0						0	1
EVT_2	SMAD2	-0.144468	5.95456e-61	1				0						0	1
EVT_2	ZNF93	-0.148859	4.54729e-43	1				0						0	1
EVT_2	ZNF714	-0.149135	9.01085e-75	1				0						0	1
EVT_2	NCOA2	-0.149301	0	1				0						0	1
EVT_2	NME2	-0.150301	8.92888e-254	1				0						0	1
EVT_2	CREB1	-0.151648	1.28956e-53	1				0						0	1
iEVT	HEY1	-0.109609	2.07587e-182	1				0						0	1
GC	TEAD1	-1.35468	0	1				0						0	1
GC	CUX1	-1.26683	0	1				0						0	1
GC	BBX	-0.778101	9.40375e-139	1				0						0	1
GC	ETV6	-0.673155	1.10013e-214	1				0						0	1
GC	ZNF131	-0.675693	3.86524e-107	1				0						0	1
GC	KDM2A	-0.697215	2.48092e-198	1				0						0	1
GC	GLIS3	-0.705011	1.48187e-303	1				0						0	1
GC	GLI3	-0.724609	5.37819e-194	1				0						0	1
GC	GRHL2	-0.731182	0	1				0						0	1
GC	PPARG	-0.745518	9.96681e-316	1				0						0	1
GC	CHD2	-0.755261	5.71805e-171	1				0						0	1
GC	FOXN2	-0.814208	1.11496e-163	1				0						0	1
GC	FOXN3	-1.1945	0	1				0						0	1
GC	CREB3L2	-0.82091	5.69256e-176	1				0						0	1
GC	ZNF254	-0.826121	3.75113e-144	1				0						0	1
GC	BACH1	-0.826289	3.50499e-264	1				0						0	1
GC	RCOR1	-0.846361	0	1				0						0	1
GC	ARNT	-0.875002	3.82098e-82	1				0						0	1
GC	NCOA1	-0.900922	0	1				0						0	1
GC	ARID3A	-0.933067	3.26737e-10	1				0						0	1
GC	TCF7L2	-1.03571	0	1				0						0	1
EVT_2	BRCA1	-0.152948	1.49059e-31	1				0						0	1
EVT_2	ZNF148	-0.157256	2.23834e-299	1				0						0	1
EVT_2	ZNF644	-0.16088	7.42069e-215	1				0						0	1
EVT_2	HMGA1	-0.860396	0	1				0						0	1
EVT_2	RAD21	-0.331209	3.52417e-284	1				0						0	1
EVT_2	XBP1	-0.389411	0	1				0						0	1
EVT_2	CREM	-0.427575	4.20284e-249	1				0						0	1
EVT_2	DLX5	-0.435073	0	1				0						0	1
EVT_2	TSC22D1	-0.447807	0	1				0						0	1
EVT_2	GATA3	-0.46141	7.724e-248	1				0						0	1
EVT_2	PA2G4	-0.64121	0	1				0						0	1
EVT_2	YBX1	-0.72101	0	1				0						0	1
EVT_1	DEAF1	-0.103007	1.01635e-50	1				0						0	1
EVT_2	SMARCC1	-0.323691	5.3904e-154	1				0						0	1
EVT_1	FOXJ2	-0.104733	1.07487e-52	1				0						0	1
EVT_1	ZNF44	-0.105268	2.02565e-54	1				0						0	1
EVT_1	ELK4	-0.107781	7.08349e-47	1				0						0	1
EVT_1	PURB	-0.114093	1.20529e-28	1				0						0	1
EVT_1	E2F4	-0.115571	9.56512e-249	1				0						0	1
EVT_1	ZNF217	-0.121551	2.49441e-40	1				0						0	1
EVT_1	PA2G4	-0.123617	0	1				0						0	1
EVT_1	WRNIP1	-0.127238	4.42189e-38	1				0						0	1
EVT_2	TET1	-0.324188	1.29106e-126	1				0						0	1
EVT_2	DLX4	-0.321061	0	1				0						0	1
EVT_2	MBD4	-0.164867	7.49718e-209	1				0						0	1
EVT_2	FUBP1	-0.222542	1.01775e-22	1				0						0	1
EVT_2	SP3	-0.170247	4.33921e-91	1				0						0	1
EVT_2	ZNF90	-0.178192	1.20505e-33	1				0						0	1
EVT_2	TBL1XR1	-0.191836	0	1				0						0	1
EVT_2	ATF3	-0.196131	0	1				0						0	1
EVT_2	TCF12	-0.197931	0	1				0						0	1
EVT_2	MTA3	-0.206805	3.28499e-140	1				0						0	1
EVT_2	RBPJ	-0.214333	3.46959e-22	1				0						0	1
EVT_2	SF1	-0.222117	8.30458e-178	1				0						0	1
EVT_2	OSR2	-0.227516	0	1				0						0	1
EVT_2	SMC3	-0.31653	0	1				0						0	1
EVT_2	EZH2	-0.230369	8.59632e-49	1				0						0	1
EVT_2	MAX	-0.234381	4.1654e-52	1				0						0	1
EVT_2	DR1	-0.240568	0	1				0						0	1
EVT_2	TERF1	-0.247991	1.38897e-240	1				0						0	1
EVT_2	CEBPG	-0.259706	0	1				0						0	1
EVT_2	ELF1	-0.289166	4.90283e-311	1				0						0	1
EVT_2	EWSR1	-0.29805	1.74191e-198	1				0						0	1
EVT_2	GTF2B	-0.302767	4.64367e-213	1				0						0	1
GC	ZNF717	-0.101809	3.91181e-09	1				0						0	1

## Sheet: B.P13donors
cluster	TF	logFC_limma	adjPVal_limma	is_DE_limma	stat_dorothea	pval_dorothea	fdr_dorothea	is_DA_dorothea	log2FC_chromVar	pct.1_chromVar	pct.2_chromVar	adjPVal_chromVar	motif	is_DA_chromVar	is_evidence
EVT_1	TCF7L2	1.834	5.54464e-149	1				0						0	1
eEVT	SMAD3	1.48336	3.96007e-29	1				0						0	1
EVT_1	GTF2I	1.17403	1.37949e-93	1				0						0	1
iEVT	SMAD3	1.15177	5.18262e-117	1	7.29175	3.05948e-13	3.63586e-13	1						0	2
eEVT	HES4	1.09665	1.81048e-56	1				0						0	1
iEVT	CREB5	1.06752	2.69832e-60	1				0						0	1
EVT_1	CUX1	1.06602	8.60204e-64	1				0						0	1
EVT_1	GCM1	1.0582	8.04004e-91	1	9.77471	1.44575e-22	6.35082e-22	1	0.67495	0.566	0.312	0.00795304	GCM1.MA0646.1	1	3
EVT_2	EPAS1	1.05433	2.76337e-61	1				0						0	1
EVT_1	ARID3A	1.00642	1.02945e-70	1	12.6649	9.25252e-37	9.1223e-36	1						0	2
EVT_1	TSC22D1	0.97303	1.26702e-57	1				0						0	1
EVT_1	TEAD1	0.949062	9.05941e-46	1	7.8368	4.62166e-15	1.18297e-14	1						0	2
EVT_1	FOXJ3	0.936583	1.20741e-60	1	7.80821	5.80047e-15	1.46498e-14	1						0	2
eEVT	NFAT5	0.893537	7.83194e-09	1	4.41559	1.00736e-05	2.17309e-05	1						0	2
EVT_1	EPAS1	0.87157	1.76596e-50	1	8.9593	3.26731e-19	1.1659e-18	1						0	2
EVT_2	GRHL2	0.855444	5.85787e-56	1				0						0	1
EVT_1	PPARG	0.84125	2.31159e-40	1	9.91804	3.47498e-23	1.59489e-22	1						0	2
EVT_1	FOSL2	0.83664	2.42483e-102	1				0	2.63149	0.769	0.225	2.20203e-24	FOSL2.MA0478.1	1	2
eEVT	PLAGL1	0.831128	7.21752e-14	1	5.44292	5.24153e-08	1.46582e-06	1						0	2
VCT_CCC	TCF7L2	0.814623	1.87745e-120	1				0						0	1
VCT_CCC	EZH2	0.81159	2.53816e-266	1				0						0	1
EVT_2	GLIS3	0.788964	2.9712e-43	1				0						0	1
EVT_1	MBD2	0.788949	2.4903e-61	1	10.7608	5.27293e-27	3.14721e-26	1						0	2
eEVT	MYCN	0.785602	1.59336e-06	1				0						0	1
eEVT	CREB3L2	0.782235	1.39881e-05	1	3.98821	6.65729e-05	0.000106629	1						0	2
EVT_1	GATA3	0.778071	1.79833e-44	1	5.23861	1.61793e-07	2.55453e-07	1						0	2
EVT_2	NCOA1	0.770811	1.41257e-34	1				0						0	1
VCT_CCC	TEAD1	0.770588	1.69505e-107	1				0						0	1
VCT_CCC	TSC22D1	0.761347	1.09358e-135	1				0						0	1
eEVT	ZNF562	0.721354	8.10882e-08	1	4.50743	6.56168e-06	1.56797e-05	1						0	2
iEVT	HMGN3	0.717272	3.25556e-45	1	14.1514	1.82981e-45	5.06336e-45	1						0	2
EVT_1	MYCN	0.713185	8.09785e-85	1				0						0	1
EVT_2	TEAD1	0.699502	1.49831e-21	1				0						0	1
GC	SOX4	0.695632	0.0269925	1				0						0	1
GC	ASCL2	0.679823	0.000912995	1				0						0	1
EVT_2	FOS	0.667808	1.5271e-31	1				0						0	1
EVT_2	ETS2	0.643296	1.07295e-27	1				0						0	1
GC	CEBPB	0.636136	7.32727e-05	1				0						0	1
EVT_2	SOX4	0.615229	3.41761e-29	1				0						0	1
eEVT	TFDP2	0.61338	0.000562454	1	4.5104	6.4707e-06	1.55723e-05	1						0	2
EVT_2	MBD2	0.605145	3.30564e-27	1				0						0	1
iEVT	GLIS3	0.586836	4.1498e-24	1	16.3209	7.0093e-60	6.34651e-59	1						0	2
eEVT	TCF7L1	0.586223	1.37895e-09	1	5.06295	4.12828e-07	3.47768e-06	1						0	2
eEVT	PBX3	0.57597	7.93914e-15	1	3.66305	0.000249227	0.00036373	1						0	2
eEVT	ZNF423	0.573294	6.65111e-11	1	3.69786	0.000217421	0.000318708	1						0	2
EVT_2	RCOR1	0.562438	2.85299e-18	1				0						0	1
EVT_1	NR6A1	0.553701	9.00798e-30	1	5.90869	3.44845e-09	5.99985e-09	1						0	2
EVT_2	HMGN3	0.544458	7.58151e-23	1				0						0	1
eEVT	ZNF121	0.525017	6.94749e-08	1	4.71408	2.42801e-06	8.36832e-06	1						0	2
VCT_CCC	THRB	0.523657	1.18597e-46	1				0						0	1
VCT_CCC	E2F3	0.522381	1.15458e-122	1	14.8027	1.40719e-49	8.03851e-49	1						0	2
GC	GATA2	0.512217	0.0166583	1				0						0	1
iEVT	NFAT5	0.511695	4.06833e-27	1	14.5191	9.16641e-48	3.01247e-47	1						0	2
EVT_2	STAT3	0.508288	8.14823e-28	1	3.29543	0.000982719	0.00110194	1						0	2
VCT_CCC	GATA3	0.503513	1.44706e-63	1				0						0	1
EVT_2	STAT2	0.499126	3.60424e-27	1				0						0	1
GC	YBX1	0.495188	0.00297706	1				0						0	1
EVT_2	KLF6	0.482268	5.64713e-19	1				0						0	1
iEVT	NCOA1	0.480646	7.09144e-16	1	11.1375	8.24035e-29	1.20526e-28	1						0	2
EVT_1	NCOA1	0.469997	7.38691e-16	1	9.36967	7.27577e-21	2.94348e-20	1						0	2
EVT_2	CUX1	0.462396	5.97858e-10	1				0						0	1
EVT_2	NFAT5	0.459428	3.97808e-18	1				0						0	1
EVT_2	GCM1	0.457381	2.4016e-10	1				0						0	1
EVT_2	GATA3	0.457103	2.55351e-13	1				0						0	1
iEVT	FOXP1	0.454741	6.55787e-22	1				0						0	1
eEVT	SREBF2	0.45069	0.0180295	1				0						0	1
EVT_2	FOXN3	0.450142	6.70472e-11	1	13.0481	6.51183e-39	2.00167e-38	1						0	2
EVT_2	ZNF432	0.448524	8.29045e-27	1				0						0	1
EVT_1	GRHL1	0.445632	1.06961e-19	1	4.99415	5.90957e-07	8.94839e-07	1						0	2
VCT_CCC	ZNF331	0.440394	9.13153e-66	1	5.7772	7.59554e-09	1.1607e-08	1						0	2
iEVT	FOXN3	0.437275	1.39388e-11	1				0						0	1
EVT_2	NFKB1	0.436818	5.4401e-19	1	7.13922	9.38622e-13	1.24309e-12	1						0	2
VCT_CCC	CREB5	0.43444	5.90982e-111	1				0						0	1
EVT_2	SP100	0.432928	1.94689e-24	1				0						0	1
EVT_1	FOS	0.429364	2.05661e-19	1	12.6137	1.77497e-36	1.73713e-35	1	3.47027	0.832	0.237	6.82286e-26	FOS.MA0476.1	1	3
iEVT	PBX4	0.42018	7.6376e-33	1	6.44823	1.13163e-10	1.3052e-10	1						0	2
EVT_2	FOSB	0.418379	2.04308e-16	1				0						0	1
eEVT	EZH2	0.417041	0.000124295	1				0						0	1
EVT_2	CREB3L2	0.411814	4.09805e-11	1				0						0	1
EVT_1	ASCL2	0.411704	3.69611e-41	1	6.62391	3.49815e-11	6.88763e-11	1						0	2
EVT_2	KDM5B	0.406175	4.48068e-20	1				0						0	1
EVT_1	SOX4	0.402165	1.58877e-28	1	14.4966	1.27321e-47	1.74706e-46	1						0	2
EVT_1	FOXN2	0.399813	3.30466e-16	1	16.2195	3.6715e-59	7.18642e-58	1						0	2
EVT_2	TSC22D1	0.390845	2.45717e-06	1	9.84477	7.22067e-23	1.17634e-22	1						0	2
VCT_CCC	BRCA1	0.390749	4.66381e-124	1				0						0	1
EVT_2	SMAD3	0.390653	3.50693e-22	1	13.1008	3.25994e-39	1.02094e-38	1						0	2
EVT_2	CHD2	0.385568	4.91225e-12	1				0						0	1
VCT_CCC	SMARCC1	0.377565	1.48769e-34	1				0						0	1
EVT_2	FOXJ3	0.375919	7.42526e-07	1				0						0	1
iEVT	IKZF2	0.375276	4.93668e-31	1	13.6891	1.17935e-42	2.76358e-42	1						0	2
iEVT	HIVEP3	0.375272	8.65049e-24	1	13.235	5.50828e-40	1.11932e-39	1						0	2
VCT_CCC	KLF6	0.374657	4.12203e-96	1	5.69539	1.23087e-08	1.87447e-08	1						0	2
iEVT	ZFHX3	0.374261	4.54389e-15	1	18.9507	4.35417e-80	1.70453e-78	1						0	2
EVT_2	STAT1	0.370391	4.77672e-18	1				0						0	1
VCT_CCC	FOXN2	0.368303	2.7935e-71	1				0						0	1
EVT_2	GTF2I	0.365618	4.98749e-05	1	4.5564	5.20372e-06	6.16206e-06	1						0	2
VCT_CCC	TET1	0.365113	4.00476e-63	1				0						0	1
GC	MAZ	0.363811	0.000185706	1				0						0	1
eEVT	PAX8	0.359972	0.00108186	1	7.24352	4.37189e-13	5.81899e-10	1						0	2
iEVT	ZNF83	0.347638	2.42829e-16	1	15.6377	4.0271e-55	2.31038e-54	1						0	2
VCT_CCC	BACH1	0.338681	2.4518e-28	1				0						0	1
EVT_2	SP110	0.338355	1.14577e-25	1				0						0	1
EVT_2	ELK3	0.336545	1.79621e-20	1	11.5643	6.25306e-31	1.29639e-30	1						0	2
EVT_1	FOXO1	0.333492	2.14654e-14	1	18.6137	2.48969e-77	8.72048e-76	1						0	2
EVT_2	RFX2	0.333414	9.47259e-09	1	3.54226	0.000396711	0.000448617	1						0	2
EVT_2	RFX3	0.329135	1.77461e-07	1	13.0989	3.3392e-39	1.0433e-38	1						0	2
VCT_CCC	FOXK2	0.327279	2.46412e-29	1	2.30922	0.0209312	0.0240374	1						0	2
EVT_1	ETS2	0.326851	1.69098e-13	1				0						0	1
iEVT	GRHL2	0.321092	2.70242e-07	1	13.6273	2.75724e-42	6.36029e-42	1						0	2
VCT_CCC	ARID3A	0.31831	8.12559e-24	1	19.3586	1.72545e-83	2.67043e-82	1						0	2
EVT_1	CREB3L2	0.316765	5.70769e-07	1	14.9331	2.00594e-50	2.9999e-49	1						0	2
EVT_1	STAT2	0.316533	2.22201e-19	1	24.0564	7.14868e-128	1.18936e-125	1						0	2
EVT_1	TBL1XR1	0.30985	6.97027e-07	1				0						0	1
iEVT	EPAS1	0.305218	1.02301e-05	1	18.5867	4.11748e-77	1.4422e-75	1						0	2
EVT_1	RFX2	0.297306	2.22237e-15	1	6.40193	1.53426e-10	2.91729e-10	1						0	2
VCT_CCC	FOS	0.296424	7.55096e-55	1				0	1.29071	0.237	0.095	0.000600775	FOS.MA0476.1	1	2
VCT_CCC	ZNF93	0.296203	2.30293e-81	1				0						0	1
EVT_1	RAD21	0.292025	6.20307e-11	1				0						0	1
iEVT	KLF6	0.28955	1.81026e-06	1	10.9997	3.83448e-28	5.51154e-28	1						0	2
iEVT	TCF7L1	0.288227	9.40803e-18	1	17.6024	2.36137e-69	5.2383e-68	1						0	2
EVT_1	ARNT	0.286923	7.59764e-11	1				0						0	1
VCT_CCC	RUNX1	0.2836	6.11274e-72	1	5.39279	6.93731e-08	1.02481e-07	1						0	2
EVT_2	KLF5	0.280581	9.31284e-07	1				0						0	1
VCT_CCC	TFDP1	0.280225	4.98756e-46	1	22.0331	1.38784e-107	4.99247e-106	1						0	2
VCT_CCC	NR6A1	0.280013	1.8849e-23	1				0						0	1
EVT_1	CREB5	0.278927	7.1831e-05	1	2.72218	0.00648528	0.0077625	1						0	2
GC	ELK4	0.278173	0.0299946	1				0						0	1
eEVT	IRF8	0.276391	3.05326e-15	1				0						0	1
EVT_2	SKI	0.26792	9.60404e-07	1				0						0	1
EVT_2	FOXN2	0.266757	0.00205919	1				0						0	1
EVT_2	ZNF562	0.263451	1.3801e-08	1				0						0	1
eEVT	ZNF780A	0.260815	4.89541e-08	1	4.72223	2.33272e-06	8.23567e-06	1						0	2
iEVT	SREBF2	0.260782	4.12731e-10	1				0						0	1
eEVT	ZNF420	0.260522	0.0348075	1	4.50299	6.70046e-06	1.58689e-05	1						0	2
VCT_CCC	GCM1	0.259148	1.03807e-21	1				0						0	1
iEVT	RXRA	0.257906	8.08003e-19	1				0						0	1
VCT_CCC	HIF1A	0.256848	1.89524e-30	1	12.9324	2.95315e-38	1.20572e-37	1						0	2
EVT_2	ARNT	0.25387	7.77071e-05	1				0						0	1
VCT_CCC	POU2F1	0.24597	1.48699e-12	1	7.87148	3.50458e-15	6.59773e-15	1						0	2
EVT_1	RREB1	0.245479	0.00941976	1	5.94095	2.83371e-09	4.95621e-09	1						0	2
EVT_2	ETV6	0.243937	7.46706e-05	1	11.6633	1.96173e-31	4.15114e-31	1						0	2
VCT_CCC	ELF1	0.243102	2.44293e-09	1				0						0	1
iEVT	HES4	0.242851	4.09191e-20	1				0						0	1
VCT_CCC	PLAGL1	0.241311	4.15296e-53	1				0						0	1
EVT_2	ELF4	0.24126	6.49863e-06	1				0						0	1
EVT_1	ZNF254	0.240718	8.94643e-07	1	8.87178	7.19858e-19	2.45675e-18	1						0	2
eEVT	ZNF25	0.238673	2.90179e-14	1	4.91703	8.78668e-07	4.91389e-06	1						0	2
EVT_2	ZNF451	0.237292	0.00151575	1				0						0	1
iEVT	GRHL1	0.236292	0.000209979	1	13.9297	4.18392e-44	1.07923e-43	1						0	2
EVT_2	PRDM2	0.235439	1.12551e-05	1				0						0	1
EVT_2	PBX4	0.234791	2.4547e-19	1				0						0	1
EVT_2	STAT6	0.232896	2.65644e-13	1				0						0	1
VCT_CCC	RCOR1	0.231947	5.41932e-08	1				0						0	1
EVT_1	KLF13	0.229824	6.73176e-11	1				0						0	1
iEVT	ASCL2	0.229538	4.14279e-06	1	10.0786	6.86806e-24	9.21511e-24	1						0	2
VCT_CCC	FOSB	0.227569	4.51357e-43	1	2.22216	0.0262727	0.029837	1	0.935202	0.37	0.179	0.0232251	FOSB-HUMAN.H10MO.C	1	3
VCT_CCC	SKI	0.225991	3.03517e-34	1				0						0	1
EVT_1	ZNF462	0.223148	1.19689e-07	1	9.92949	3.09826e-23	1.42692e-22	1						0	2
EVT_2	RFX1	0.22283	5.79966e-12	1				0						0	1
VCT_CCC	ETS2	0.222484	2.96667e-37	1				0						0	1
VCT_CCC	ATF3	0.22187	5.54687e-40	1				0						0	1
eEVT	ZNF561	0.221394	1.08282e-06	1	4.76297	1.90766e-06	7.5175e-06	1						0	2
eEVT	DLX3	0.220863	0.000478632	1	4.3193	1.56526e-05	3.10949e-05	1						0	2
EVT_2	IRF3	0.218717	2.11414e-08	1				0						0	1
EVT_1	TEAD3	0.218047	4.9808e-05	1	12.0682	1.55484e-33	1.33516e-32	1						0	2
VCT_CCC	ELF4	0.217199	1.04684e-45	1	3.94	8.14818e-05	0.000107805	1						0	2
EVT_2	CEBPD	0.214926	5.78874e-09	1				0						0	1
EVT_2	ATF3	0.213956	4.9961e-05	1	6.26441	3.74241e-10	4.753e-10	1						0	2
iEVT	NFXL1	0.213599	5.22418e-06	1	14.3616	9.0094e-47	2.70689e-46	1						0	2
VCT_CCC	HMG20B	0.211802	3.55248e-39	1	16.5064	3.29999e-61	2.74518e-60	1						0	2
EVT_1	HIF1A	0.211333	0.00104427	1	9.33396	1.01987e-20	4.10105e-20	1						0	2
EVT_1	ZHX3	0.210555	1.39749e-13	1				0						0	1
EVT_2	ZHX3	0.209526	3.97571e-05	1	11.0369	2.53522e-28	4.78635e-28	1						0	2
EVT_1	KLF6	0.208785	0.00666797	1	5.44703	5.12186e-08	8.36465e-08	1						0	2
iEVT	ZFAT	0.207469	0.00450149	1	14.455	2.33212e-47	7.37306e-47	1						0	2
EVT_1	ZNF432	0.206983	9.70416e-11	1	3.80035	0.000144491	0.000192896	1						0	2
VCT_CCC	GATAD2A	0.206758	2.19578e-10	1				0						0	1
VCT_CCC	PA2G4	0.20536	2.82403e-54	1				0						0	1
iEVT	SETBP1	0.20404	8.75675e-13	1	8.70857	3.0774e-18	3.86782e-18	1						0	2
VCT_CCC	HIVEP1	0.203421	2.2311e-11	1				0						0	1
EVT_2	ZNF131	0.20096	0.00357877	1				0						0	1
EVT_1	STAT3	0.199124	4.01867e-06	1				0						0	1
EVT_1	L3MBTL1	0.198044	7.74986e-09	1				0						0	1
VCT_CCC	NFX1	0.195612	6.38682e-14	1				0						0	1
EVT_2	JUND	0.193957	0.00340932	1				0						0	1
VCT_CCC	GATA2	0.19149	9.84878e-28	1	9.17926	4.34046e-20	9.62858e-20	1						0	2
eEVT	HMGA2	0.190744	1.74165e-18	1	5.47106	4.47346e-08	1.38757e-06	1						0	2
EVT_1	FOXO3	0.189634	0.0289721	1	27.4933	2.11389e-166	9.37865e-164	1						0	2
VCT_CCC	NFKB1	0.188833	5.51358e-13	1	8.91454	4.89836e-19	1.05668e-18	1						0	2
EVT_2	MXD4	0.185863	4.71023e-11	1				0						0	1
eEVT	KLF9	0.184681	7.4622e-18	1	4.13561	3.54014e-05	6.15135e-05	1						0	2
GC	SNAI1	0.183288	0.00413743	1				0						0	1
VCT_CCC	TBL1XR1	0.183061	3.02151e-06	1				0						0	1
VCT_CCC	ZNF519	0.182956	5.89758e-61	1				0						0	1
VCT_CCC	E2F7	0.182766	1.07565e-142	1	6.20068	5.62183e-10	8.90792e-10	1						0	2
VCT_CCC	CTCF	0.182569	2.73271e-13	1				0						0	1
VCT_CCC	MYBL2	0.182343	2.82228e-171	1	3.11867	0.00181668	0.00224096	1						0	2
VCT_CCC	MBD2	0.181573	2.94378e-08	1	11.0944	1.33579e-28	3.89045e-28	1						0	2
EVT_1	PRDM5	0.181045	9.14162e-08	1				0						0	1
VCT_CCC	SOX13	0.178828	1.40306e-36	1				0						0	1
VCT_CCC	NR4A1	0.177442	5.36006e-33	1				0						0	1
VCT_CCC	YBX1	0.177379	7.51126e-18	1				0						0	1
VCT_CCC	NFXL1	0.175997	2.5719e-15	1				0						0	1
VCT_CCC	FOXM1	0.173526	1.27171e-105	1	25.5504	5.4408e-144	8.04635e-142	1						0	2
iEVT	GATA2	0.172516	0.000253021	1				0						0	1
EVT_1	ELF4	0.171416	0.000541618	1	13.7862	3.08408e-43	3.63266e-42	1						0	2
VCT_CCC	PBX3	0.169968	8.77986e-44	1				0						0	1
iEVT	MBD3	0.169963	4.84216e-06	1	15.6124	5.99345e-55	3.4091e-54	1						0	2
EVT_1	GATA2	0.167469	0.00581182	1				0						0	1
iEVT	MLXIP	0.167258	6.19908e-11	1	16.8378	1.28934e-63	1.54604e-62	1						0	2
EVT_1	ZNF100	0.166885	0.000595422	1	8.84296	9.32131e-19	3.133e-18	1						0	2
EVT_2	HIVEP1	0.166836	0.011007	1				0						0	1
EVT_2	MEIS2	0.165515	0.000731628	1				0						0	1
eEVT	ZSCAN21	0.164266	0.000663431	1	2.89422	0.00380098	0.0048786	1						0	2
VCT_CCC	HIC2	0.163641	1.11344e-07	1				0						0	1
EVT_1	HIVEP3	0.162776	2.52091e-05	1	9.00591	2.13878e-19	7.69384e-19	1						0	2
EVT_1	STAT1	0.161751	3.92496e-06	1	14.5102	1.04439e-47	1.448e-46	1						0	2
EVT_1	SP100	0.161133	3.35279e-05	1	17.79	8.44709e-71	2.24862e-69	1						0	2
VCT_CCC	BACH2	0.159345	1.57238e-58	1				0						0	1
iEVT	ZBTB38	0.156495	0.00153654	1	15.6007	7.20161e-55	4.06158e-54	1						0	2
EVT_2	ZNF235	0.154814	1.15404e-06	1				0						0	1
EVT_1	CEBPB	0.154544	0.000674286	1				0						0	1
VCT_CCC	PEG3	0.153945	2.85301e-06	1				0						0	1
VCT_CCC	FOSL2	0.15323	2.17792e-22	1	19.3968	8.21507e-84	1.28638e-82	1	1.33595	0.225	0.079	0.0045368	FOSL2.MA0478.1	1	3
VCT_CCC	MYCN	0.153182	8.99708e-37	1	5.42976	5.64306e-08	8.35474e-08	1						0	2
VCT_CCC	HMGA1	0.150785	4.38789e-15	1	14.9178	2.52613e-50	1.49435e-49	1						0	2
iEVT	MEF2A	0.150193	0.0030016	1	15.2379	1.98206e-52	9.35506e-52	1						0	2
EVT_2	SP140L	0.150058	0.00180862	1				0						0	1
VCT_CCC	TCF3	0.149546	4.68144e-42	1	25.3344	1.33642e-141	1.61707e-139	1						0	2
VCT_CCC	FOXJ3	0.146192	0.034007	1				0						0	1
EVT_2	ZNF578	0.14546	1.37637e-06	1				0						0	1
iEVT	MAFK	0.142136	0.000534482	1	18.4163	9.71573e-76	3.07896e-74	1						0	2
VCT_CCC	HIVEP3	0.141311	5.63062e-41	1	9.96249	2.22424e-23	5.42208e-23	1						0	2
VCT_CCC	ARNTL2	0.141276	1.41732e-24	1	11.6615	2.00466e-31	6.24872e-31	1						0	2
EVT_1	ELK3	0.139815	6.13524e-09	1				0						0	1
iEVT	MXD1	0.136536	1.09605e-06	1				0						0	1
VCT_CCC	SOX4	0.13493	4.77097e-20	1				0						0	1
VCT_CCC	SMC3	0.133632	5.52683e-09	1				0						0	1
VCT_CCC	E2F1	0.133012	4.00083e-69	1				0						0	1
VCT_CCC	HSF1	0.132001	9.68633e-14	1	9.36187	7.83387e-21	1.77328e-20	1						0	2
iEVT	ZNF420	0.131341	9.19927e-06	1	11.5236	1.00302e-30	1.52574e-30	1						0	2
VCT_CCC	L3MBTL1	0.129127	3.18291e-20	1				0						0	1
EVT_1	NFYB	0.128924	4.51686e-05	1				0						0	1
EVT_2	LHX2	0.127872	2.57836e-09	1				0						0	1
EVT_1	GATA6	0.125292	1.188e-11	1	12.5716	3.02675e-36	2.91928e-35	1	0.765739	0.713	0.48	0.00795304	GATA6.MA1104.1	1	3
VCT_CCC	ASCL2	0.124234	4.51449e-40	1	3.9753	7.02894e-05	9.32754e-05	1						0	2
VCT_CCC	NPAS2	0.124067	1.99374e-07	1	2.875	0.00404025	0.00486658	1						0	2
EVT_2	ZNF423	0.12318	0.00227148	1				0						0	1
VCT_CCC	RFX2	0.122834	3.92889e-12	1				0						0	1
EVT_1	AHRR	0.122702	6.18608e-12	1				0						0	1
VCT_CCC	LIN54	0.122397	4.075e-12	1				0						0	1
VCT_CCC	REL	0.121607	2.15122e-07	1	7.61325	2.67297e-14	4.90044e-14	1						0	2
EVT_2	ZNF846	0.121439	0.000305695	1				0						0	1
VCT_CCC	MAZ	0.121433	5.56232e-22	1	13.0028	1.18004e-38	4.92363e-38	1						0	2
VCT_CCC	NR2C2	0.121347	0.000668184	1				0						0	1
EVT_2	PML	0.12021	4.24931e-05	1				0						0	1
VCT_CCC	BHLHE40	0.119826	1.73545e-16	1				0						0	1
VCT_CCC	RXRA	0.117077	1.06421e-09	1	3.37038	0.000750637	0.000946116	1						0	2
VCT_CCC	RELB	0.116102	4.89498e-36	1				0						0	1
VCT_CCC	ATF1	0.113963	0.000511578	1				0						0	1
EVT_1	KLF8	0.112941	0.000212874	1	10.4387	1.65047e-25	8.96645e-25	1						0	2
VCT_CCC	ZNF254	0.111186	0.00345734	1				0						0	1
EVT_2	TEAD2	0.110821	7.36378e-05	1				0	1.12646	0.694	0.476	0.00196189	TEAD2.HOMER	1	2
VCT_CCC	ZNF726	0.110179	5.91938e-20	1	12.5784	2.77699e-36	1.05304e-35	1						0	2
VCT_CCC	RFX1	0.109954	6.11623e-15	1				0						0	1
iEVT	HBP1	0.109595	0.00386152	1				0						0	1
VCT_CCC	TCF7L1	0.108018	2.85401e-06	1				0						0	1
iEVT	ZNF532	0.107966	0.00242885	1	17.0546	3.23168e-65	4.62513e-64	1						0	2
VCT_CCC	ZBED4	0.106374	3.67258e-10	1	8.64217	5.51574e-18	1.1489e-17	1						0	2
EVT_1	HLTF	0.106004	0.0293279	1				0						0	1
iEVT	TCF3	0.104338	0.0466141	1				0	0.877174	0.592	0.382	3.53421e-06	TCF3.MA0522.2	1	2
EVT_2	MXI1	0.104338	0.000210699	1	10.1578	3.05766e-24	5.15811e-24	1						0	2
VCT_CCC	ZNF121	0.103351	5.61715e-06	1				0						0	1
VCT_CCC	TEAD4	0.103341	0.000617454	1	3.106	0.00189638	0.00233495	1						0	2
VCT_CCC	TRERF1	0.102884	0.00916869	1				0						0	1
EVT_2	ZNF345	0.102343	0.0469874	1				0						0	1
EVT_1	ZNF813	0.101202	0.000786191	1	8.069	7.08774e-16	1.91744e-15	1						0	2
VCT_CCC	HCFC1	0.100075	1.37854e-19	1				0						0	1
VCT_CCC	ZNF496	0.0993672	1.66301e-10	1				0						0	1
VCT_CCC	STAT2	0.099013	7.22596e-06	1	6.64243	3.08564e-11	5.10819e-11	1						0	2
VCT_CCC	PRDM5	0.0982737	2.58955e-11	1	18.457	4.58451e-76	5.39998e-75	1						0	2
VCT_CCC	ZNF257	0.09645	1.49856e-07	1				0						0	1
VCT_CCC	ZNF124	0.0960291	0.00039467	1				0						0	1
VCT_CCC	IRX4	0.0957409	8.2094e-95	1				0						0	1
EVT_2	TBX1	0.0929183	0.00580436	1				0						0	1
iEVT	IRX2	0.0928122	0.00325505	1	11.226	3.04053e-29	4.48663e-29	1						0	2
EVT_1	NFIL3	0.0904862	0.00969787	1	13.4018	5.89904e-41	6.598e-40	1						0	2
iEVT	ZNF280D	0.089765	0.00571207	1	13.9267	4.3597e-44	1.12239e-43	1						0	2
iEVT	PURB	0.0893957	0.00518516	1	14.4142	4.21548e-47	1.30788e-46	1						0	2
VCT_CCC	KMT2B	0.0890654	1.98638e-06	1				0						0	1
VCT_CCC	E2F2	0.0886513	1.277e-70	1	15.5235	2.40493e-54	1.61664e-53	1						0	2
EVT_1	HES4	0.0874079	0.00115267	1				0						0	1
VCT_CCC	ZNF217	0.0871886	0.0271576	1				0						0	1
VCT_CCC	JDP2	0.0849965	5.31767e-28	1	10.7062	9.51666e-27	2.6444e-26	1	1.45414	0.254	0.09	0.00341778	JDP2.SwissRegulon	1	3
EVT_1	SREBF1	0.0848223	0.00624468	1				0						0	1
VCT_CCC	KLF13	0.0842789	0.000263775	1				0						0	1
iEVT	ZNF600	0.0829463	0.0117005	1	10.5525	4.94605e-26	6.86465e-26	1						0	2
EVT_1	STAT6	0.0826067	0.0383115	1	7.888	3.07077e-15	7.95173e-15	1						0	2
VCT_CCC	ELF3	0.0820406	9.50626e-12	1				0						0	1
VCT_CCC	STAT1	0.0810184	1.22583e-06	1				0						0	1
EVT_2	KLF2	0.0796827	0.000130048	1	13.2305	5.85045e-40	1.9664e-39	1						0	2
EVT_1	SP110	0.0795484	0.0128577	1	15.953	2.71561e-57	5.0201e-56	1						0	2
EVT_1	DLX3	0.0795135	0.0458856	1	9.69993	3.017e-22	1.29956e-21	1						0	2
EVT_2	CSRNP2	0.0781778	0.036947	1				0						0	1
VCT_CCC	TGIF1	0.0761513	0.0277807	1	6.29088	3.15669e-10	5.0318e-10	1						0	2
VCT_CCC	DMC1	0.0759513	3.59849e-28	1				0						0	1
iEVT	PEG3	0.0755116	0.000552729	1	12.7375	3.65736e-37	6.6593e-37	1						0	2
iEVT	KLF7	0.075092	0.00628657	1	16.5358	2.02689e-61	2.05939e-60	1						0	2
iEVT	NFE2L3	0.0747503	0.000664859	1	12.6657	9.15771e-37	1.64938e-36	1						0	2
VCT_CCC	GMEB1	0.0736996	0.00330908	1				0						0	1
VCT_CCC	PCGF2	0.0715708	9.87456e-18	1				0						0	1
VCT_CCC	ZBTB40	0.070091	0.0117493	1				0						0	1
VCT_CCC	IRF1	0.0698103	6.46153e-14	1	10.1438	3.5314e-24	8.7366e-24	1						0	2
VCT_CCC	ZNF789	0.0692098	0.00518469	1				0						0	1
EVT_1	OSR2	0.0672113	6.37359e-05	1	14.0337	9.69672e-45	1.21758e-43	1						0	2
VCT_CCC	TP53	0.066533	0.0108092	1	4.79286	1.64417e-06	2.31821e-06	1						0	2
VCT_CCC	SRF	0.0657427	6.2176e-11	1				0						0	1
VCT_CCC	XBP1	0.0612665	0.00569651	1				0						0	1
VCT_CCC	SMAD3	0.0606987	2.09213e-07	1	9.42861	4.1557e-21	9.4551e-21	1						0	2
VCT_CCC	ZNF215	0.0602235	1.66377e-30	1	9.32169	1.145e-20	2.57431e-20	1						0	2
VCT_CCC	GTF3A	0.0591819	3.84393e-05	1				0						0	1
VCT_CCC	MNT	0.0588524	1.11544e-08	1				0						0	1
EVT_1	TEAD2	0.0587552	0.000245743	1	14.9596	1.34869e-50	2.06335e-49	1						0	2
VCT_CCC	ZNF347	0.0586054	1.10835e-05	1				0						0	1
VCT_CCC	ZNF423	0.0572001	4.78315e-14	1	4.1418	3.44584e-05	4.61874e-05	1						0	2
VCT_CCC	IKZF4	0.0541445	0.0013541	1	3.74038	0.000183744	0.000238832	1						0	2
EVT_1	ZNF860	0.0537766	0.0162378	1	5.80832	6.31047e-09	1.08098e-08	1						0	2
VCT_CCC	SNAPC4	0.0530123	3.00673e-05	1	6.6317	3.31842e-11	5.48673e-11	1						0	2
EVT_1	TBX1	0.0528865	0.0104299	1	12.843	9.42111e-38	9.64577e-37	1						0	2
VCT_CCC	ZNF142	0.0521067	0.000410455	1	2.27012	0.0232004	0.0264607	1						0	2
VCT_CCC	SREBF1	0.052101	1.84751e-08	1	11.5086	1.19448e-30	3.65484e-30	1						0	2
iEVT	ZNF32	0.0516586	0.0101541	1	10.6228	2.33406e-26	3.24622e-26	1						0	2
VCT_CCC	ZFP42	0.0512641	3.05306e-10	1				0						0	1
eEVT	FOXC1	0.049136	0.0306958	1	3.91044	9.21277e-05	0.000142584	1						0	2
VCT_CCC	HES4	0.0481911	2.33783e-13	1				0						0	1
VCT_CCC	ZNF787	0.0479404	0.0193774	1	14.1634	1.54343e-45	8.02463e-45	1						0	2
VCT_CCC	FOSL1	0.047832	2.7097e-31	1	7.74816	9.32334e-15	1.73558e-14	1	1.53013	0.254	0.078	0.000156872	FOSL1.SwissRegulon	1	3
VCT_CCC	GTF2F1	0.0477848	0.000166014	1				0						0	1
VCT_CCC	NFKB2	0.0455494	2.37257e-09	1				0						0	1
VCT_CCC	GRHL3	0.0443974	1.27029e-14	1	4.70082	2.59124e-06	3.61903e-06	1						0	2
VCT_CCC	SP4	0.0438009	0.0079594	1				0						0	1
VCT_CCC	TFAP4	0.0435126	2.26089e-06	1				0						0	1
VCT_CCC	ZNF487	0.0408585	0.00025239	1				0						0	1
VCT_CCC	STAT6	0.0408008	0.0192769	1	7.75995	8.49615e-15	1.58381e-14	1						0	2
VCT_CCC	ZNF169	0.0405963	0.0484879	1				0						0	1
iEVT	LHX4	0.0402133	0.0326132	1	13.8816	8.18453e-44	2.07497e-43	1						0	2
VCT_CCC	ELK3	0.0400931	0.0258074	1	2.75443	0.0058795	0.0070122	1						0	2
VCT_CCC	JUNB	0.0398294	1.54426e-06	1	3.18158	0.00146475	0.00182374	1	1.3148	0.225	0.087	0.0186781	JUNB.MA0490.1	1	3
VCT_CCC	ETV1	0.0390538	6.26717e-07	1				0						0	1
VCT_CCC	ZNF655	0.0338954	0.000181183	1				0						0	1
VCT_CCC	IKZF3	0.0322631	0.000741305	1	7.47615	7.65325e-14	1.3878e-13	1						0	2
VCT_CCC	ZNF41	0.0316426	0.00174668	1				0						0	1
VCT_CCC	ZNF771	0.0281521	0.031439	1	16.8853	5.76968e-64	5.18882e-63	1						0	2
ZNF513	VCT_CCC	-0.0354684	0.00500068	1				0						0	1
ZNF219	EVT_1	-0.0400522	0.0445277	1				0						0	1
BATF3	iEVT	-0.0447546	0.000398831	1				0						0	1
ZNF836	iEVT	-0.0456158	0.00236137	1				0						0	1
LHX4	EVT_1	-0.0476075	0.0340829	1				0						0	1
ZFP42	iEVT	-0.0490578	0.0123614	1				0						0	1
HOXB3	VCT_CCC	-0.0496341	0.0168912	1	-12.0229	2.69321e-33	8.96165e-33	1						0	2
ZNF614	iEVT	-0.0528655	0.0412154	1				0						0	1
STAT5A	iEVT	-0.0531979	0.00040013	1				0						0	1
JDP2	iEVT	-0.0545301	0.00331189	1				0						0	1
CREBL2	VCT_CCC	-0.0575503	0.0258873	1	-14.0244	1.10472e-44	5.52774e-44	1						0	2
FOXP2	VCT_CCC	-0.0578589	0.000113766	1				0						0	1
GRHL3	EVT_1	-0.0585064	2.37816e-05	1	-13.2563	4.14972e-40	4.52727e-39	1						0	2
ZSCAN21	VCT_CCC	-0.0603211	0.000183055	1				0						0	1
ESR1	iEVT	-0.0613301	0.0325635	1				0						0	1
NR4A3	EVT_1	-0.062121	0.0280614	1	-4.11331	3.90031e-05	5.35739e-05	1						0	2
JUN	EVT_1	-0.0623684	0.0110398	1				0						0	1
SMAD1	VCT_CCC	-0.062696	0.0345288	1				0						0	1
BHLHE41	VCT_CCC	-0.0646676	3.13684e-05	1				0						0	1
BARX2	EVT_1	-0.0647051	0.000491631	1	-11.3305	9.27004e-30	6.66942e-29	1						0	2
E2F2	EVT_2	-0.0650849	4.16935e-06	1	-6.84415	7.69307e-12	9.99948e-12	1						0	2
ZNF613	VCT_CCC	-0.0656617	7.06498e-08	1	-13.2121	7.4704e-40	3.21783e-39	1						0	2
ZNF519	iEVT	-0.0661644	0.000135817	1				0						0	1
MXD4	VCT_CCC	-0.0662812	0.0114781	1				0						0	1
SOX6	VCT_CCC	-0.0680617	0.00310616	1	-19.7458	8.71585e-87	1.56768e-85	1						0	2
NFATC2	VCT_CCC	-0.0688095	0.00171558	1				0						0	1
ZNF14	VCT_CCC	-0.0688345	0.000328491	1	-15.0961	1.71696e-51	1.02479e-50	1						0	2
TSHZ1	VCT_CCC	-0.0709212	0.000152613	1	-18.1682	9.21278e-74	1.03044e-72	1						0	2
E2F1	EVT_2	-0.0723532	4.97252e-08	1	-14.3606	9.14601e-47	5.36271e-46	1						0	2
OSR2	iEVT	-0.0741365	0.0333294	1				0						0	1
ZNF345	VCT_CCC	-0.0744318	0.006067	1	-17.7368	2.18183e-70	2.23386e-69	1						0	2
ZNF717	VCT_CCC	-0.0748153	9.01241e-06	1	-22.1484	1.08004e-108	3.99314e-107	1						0	2
ZNF75A	VCT_CCC	-0.0748658	0.0171638	1	-12.9824	1.5389e-38	6.38093e-38	1						0	2
IRX4	EVT_1	-0.0751405	0.000265526	1	-5.60738	2.05418e-08	3.4305e-08	1						0	2
ZBTB37	VCT_CCC	-0.075528	0.00180868	1	-17.6306	1.43479e-69	1.43587e-68	1						0	2
ZNF133	VCT_CCC	-0.0756125	0.000217073	1	-12.1282	7.48803e-34	2.57534e-33	1						0	2
ZBTB43	VCT_CCC	-0.0769541	0.0167751	1	-2.77436	0.00553099	0.00660839	1						0	2
NR1D2	EVT_1	-0.0787354	0.00421043	1				0						0	1
ZNF528	iEVT	-0.0790029	1.94953e-05	1				0						0	1
ZNF487	iEVT	-0.0790459	0.00209273	1				0						0	1
ZNF420	VCT_CCC	-0.0793712	0.0269413	1	-14.8345	8.76424e-50	5.07183e-49	1						0	2
NR2F2	iEVT	-0.081188	0.000805573	1	-8.41325	3.988e-17	4.94691e-17	1						0	2
ELF3	EVT_1	-0.0836614	0.0441655	1				0						0	1
ZNF235	VCT_CCC	-0.0841092	0.0470304	1	-18.6022	3.08456e-77	3.66567e-76	1						0	2
IKZF4	EVT_1	-0.084421	0.00214367	1	-5.20153	1.97656e-07	3.09871e-07	1						0	2
ZBTB4	EVT_1	-0.0846422	3.03308e-06	1	-6.3657	1.94406e-10	3.66508e-10	1						0	2
ZNF429	VCT_CCC	-0.0848216	0.00530797	1	-19.0564	5.81506e-81	8.50533e-80	1						0	2
ZNF791	VCT_CCC	-0.0850394	0.00136726	1	-10.9585	6.0476e-28	1.71628e-27	1						0	2
SCX	VCT_CCC	-0.085309	5.35806e-11	1				0						0	1
ZNF552	VCT_CCC	-0.0858788	0.00013326	1	-20.2191	6.65172e-91	1.38335e-89	1						0	2
FOXO4	VCT_CCC	-0.0860912	0.0143616	1				0						0	1
POU6F1	VCT_CCC	-0.086509	6.93019e-10	1				0						0	1
ZNF846	VCT_CCC	-0.0866445	1.24675e-06	1	-15.4172	1.25517e-53	8.18935e-53	1						0	2
ZNF790	VCT_CCC	-0.0868961	4.88221e-06	1	-18.6732	8.18509e-78	9.99482e-77	1						0	2
ARNTL	EVT_1	-0.0878155	9.12593e-05	1	-2.47824	0.0132031	0.0155379	1						0	2
ZNF140	VCT_CCC	-0.0884968	2.06084e-06	1	-13.52	1.19246e-41	5.49191e-41	1						0	2
E2F5	EVT_1	-0.0885906	1.91265e-06	1	-5.20862	1.90251e-07	2.98966e-07	1						0	2
DR1	VCT_CCC	-0.0888962	0.000852009	1				0						0	1
ZBTB4	VCT_CCC	-0.0893114	1.7215e-06	1				0						0	1
ZNF682	iEVT	-0.0902176	8.37716e-05	1				0						0	1
E2F1	EVT_1	-0.09405	0.000875405	1				0						0	1
DLX3	EVT_2	-0.0944911	0.00457168	1	-14.0719	5.64985e-45	2.91471e-44	1						0	2
MYBL1	EVT_1	-0.0959837	0.000367656	1				0						0	1
NR1D2	VCT_CCC	-0.0962263	4.8168e-06	1	-14.1074	3.41944e-45	1.75414e-44	1						0	2
ZNF441	VCT_CCC	-0.0966387	3.18256e-12	1	-18.7022	4.74836e-78	5.96233e-77	1						0	2
ZNF274	iEVT	-0.0969827	2.09559e-05	1	-13.0627	5.38056e-39	1.05008e-38	1						0	2
ZNF26	VCT_CCC	-0.097211	1.90174e-06	1	-6.50502	7.76845e-11	1.25942e-10	1						0	2
ISL1	VCT_CCC	-0.0980521	2.50082e-09	1	-6.92403	4.38975e-12	7.49071e-12	1						0	2
CREBZF	VCT_CCC	-0.0987265	0.00453069	1	-12.3205	7.02175e-35	2.49225e-34	1						0	2
ZNF175	EVT_1	-0.100351	0.00025728	1				0						0	1
AHRR	iEVT	-0.101791	0.000105004	1	-5.51817	3.42552e-08	3.82818e-08	1						0	2
ZNF445	EVT_1	-0.104575	3.5187e-07	1				0						0	1
ZBTB11	EVT_1	-0.104635	0.0266939	1				0						0	1
REST	VCT_CCC	-0.104861	0.000515574	1	-6.6898	2.23469e-11	3.73196e-11	1						0	2
SP6	EVT_1	-0.105056	7.25708e-11	1				0						0	1
ZFP2	VCT_CCC	-0.105165	7.00696e-12	1	-20.5149	1.58423e-93	3.83383e-92	1						0	2
ZHX2	iEVT	-0.107146	1.24249e-06	1	-14.3395	1.23883e-46	3.69706e-46	1						0	2
ZNF420	EVT_1	-0.107202	0.000271115	1				0						0	1
ZNF280D	VCT_CCC	-0.107588	4.64287e-08	1	-16.8896	5.36215e-64	4.85512e-63	1						0	2
WRNIP1	EVT_1	-0.109262	0.0170631	1				0						0	1
BHLHE40	iEVT	-0.109944	9.49584e-07	1	-12.9979	1.25683e-38	2.40697e-38	1						0	2
E2F3	iEVT	-0.110254	0.00044944	1				0						0	1
FOXK1	iEVT	-0.110348	0.00598621	1				0						0	1
TBX3	EVT_1	-0.11089	0.026235	1	-11.9007	1.17354e-32	9.70171e-32	1						0	2
PPARA	iEVT	-0.111614	0.00111582	1				0						0	1
TFAP2C	VCT_CCC	-0.112818	0.00171827	1				0						0	1
ZNF697	EVT_1	-0.113192	7.47128e-08	1				0						0	1
ELK4	EVT_1	-0.113298	0.00172301	1				0						0	1
ZNF708	iEVT	-0.113628	0.00799173	1				0						0	1
GATA6	EVT_2	-0.114575	3.68134e-06	1	-12.616	1.7233e-36	4.59661e-36	1						0	2
ZNF682	VCT_CCC	-0.121613	1.96997e-08	1	-8.25469	1.52296e-16	3.02546e-16	1						0	2
ARNTL	VCT_CCC	-0.121879	3.03769e-10	1				0						0	1
ZNF257	EVT_2	-0.122043	0.0284712	1	-13.3413	1.33195e-40	4.74017e-40	1						0	2
NFIB	VCT_CCC	-0.122377	0.00202926	1	-13.5537	7.53417e-42	3.51859e-41	1						0	2
BACH2	EVT_1	-0.12253	0.00305039	1				0						0	1
PRDM2	VCT_CCC	-0.122764	0.00191647	1	-8.37308	5.61302e-17	1.13196e-16	1						0	2
ZBTB46	iEVT	-0.122939	8.8268e-10	1				0						0	1
ZNF714	iEVT	-0.123771	0.000362309	1				0						0	1
PA2G4	EVT_1	-0.124134	0.0448555	1				0						0	1
ZNF354B	EVT_1	-0.124303	8.78789e-05	1				0						0	1
ARNTL2	EVT_1	-0.124455	0.00070084	1				0						0	1
PBX3	EVT_2	-0.126229	0.0160162	1	-14.2399	5.178e-46	2.88365e-45	1						0	2
HMG20A	VCT_CCC	-0.127607	2.93118e-08	1	-8.97407	2.85762e-19	6.21486e-19	1						0	2
ZNF131	VCT_CCC	-0.12784	0.00286545	1	-4.93463	8.03041e-07	1.14193e-06	1						0	2
ZNF678	iEVT	-0.128909	2.98673e-07	1				0						0	1
ZNF90	iEVT	-0.130842	2.32597e-05	1				0						0	1
ATF1	iEVT	-0.131014	0.0113299	1				0						0	1
TFAP2A	VCT_CCC	-0.131388	0.00911649	1				0						0	1
ZNF69	iEVT	-0.132102	0.0133932	1				0						0	1
NFYC	VCT_CCC	-0.132295	0.000161438	1				0						0	1
IRF6	EVT_1	-0.133055	5.39585e-11	1	-6.14475	8.00877e-10	1.45425e-09	1						0	2
MYBL2	EVT_2	-0.133277	1.61329e-17	1	-12.8285	1.13598e-37	3.26563e-37	1						0	2
ZNF282	VCT_CCC	-0.133535	6.05076e-11	1				0						0	1
ZNF652	VCT_CCC	-0.133911	0.00675898	1	-15.7714	4.89208e-56	3.44516e-55	1						0	2
ZNF697	VCT_CCC	-0.133938	3.97042e-11	1				0						0	1
BNC2	EVT_2	-0.134505	0.00115523	1	-9.73857	2.06431e-22	3.32639e-22	1						0	2
HIVEP2	EVT_1	-0.135211	0.0101782	1				0						0	1
ZNF33A	VCT_CCC	-0.137289	0.0019903	1	-15.3596	3.05562e-53	1.97429e-52	1						0	2
ZNF726	EVT_2	-0.139431	1.37637e-07	1	-17.2347	1.45832e-66	1.14178e-64	1						0	2
TFCP2	iEVT	-0.139915	0.0474822	1				0						0	1
HMGA1	EVT_2	-0.140793	7.64679e-10	1	-4.27672	1.89668e-05	2.2164e-05	1						0	2
ZNF100	iEVT	-0.14195	0.00244661	1				0						0	1
PLAG1	VCT_CCC	-0.142412	4.31904e-15	1	-11.843	2.33874e-32	7.55549e-32	1						0	2
NR2F2	EVT_2	-0.150581	3.1112e-05	1				0						0	1
TFAP2C	EVT_1	-0.152742	0.000246314	1				0						0	1
MSX2	EVT_1	-0.154547	9.5297e-17	1				0						0	1
RFX1	iEVT	-0.154568	3.07788e-07	1				0						0	1
NPAS3	EVT_1	-0.157371	2.79301e-08	1				0						0	1
NFYC	EVT_1	-0.159378	0.00126286	1				0						0	1
SMC3	EVT_2	-0.160034	0.000493361	1				0						0	1
ZNF714	EVT_2	-0.161076	0.0119129	1	-18.0474	8.26204e-73	1.57097e-70	1						0	2
ZNF93	iEVT	-0.161632	8.66376e-17	1				0						0	1
KMT2A	EVT_1	-0.162524	0.00133855	1	-7.07123	1.53568e-12	3.3897e-12	1						0	2
ZNF721	VCT_CCC	-0.164302	3.54591e-05	1	-12.7263	4.22201e-37	1.63834e-36	1						0	2
RXRA	EVT_2	-0.166276	3.09948e-05	1				0						0	1
NPAS2	iEVT	-0.166555	2.73976e-13	1				0						0	1
ZNF578	iEVT	-0.169225	2.19655e-20	1				0						0	1
BBX	VCT_CCC	-0.1725	0.00714191	1	-13.8308	1.6616e-43	8.013e-43	1						0	2
ARID3B	EVT_1	-0.174883	0.000387831	1				0						0	1
ELF5	VCT_CCC	-0.175141	3.4385e-29	1				0						0	1
FOXM1	EVT_2	-0.175773	2.53882e-24	1	-4.07818	4.5389e-05	5.25785e-05	1						0	2
BNC2	EVT_1	-0.176874	0.00035429	1				0						0	1
ZNF175	VCT_CCC	-0.177224	2.8228e-18	1	-3.40335	0.000665657	0.00084541	1						0	2
ELK3	iEVT	-0.177322	5.68778e-06	1	-15.5436	1.75711e-54	9.58488e-54	1	-0.786354	0.547	0.728	2.5193e-05	ELK3.MA0759.1	1	3
ZNF562	iEVT	-0.178729	0.000116423	1				0						0	1
ZBTB46	VCT_CCC	-0.179638	8.84714e-17	1				0						0	1
ZNF462	VCT_CCC	-0.180309	1.48489e-10	1	-12.8751	6.21643e-38	2.49972e-37	1						0	2
E2F7	EVT_2	-0.180585	7.12086e-25	1	-7.46509	8.32424e-14	1.12028e-13	1						0	2
ZNF331	iEVT	-0.1806	1.70297e-12	1				0						0	1
ZNF69	VCT_CCC	-0.180761	9.10692e-12	1	-10.5183	7.11382e-26	1.91283e-25	1						0	2
ZNF721	EVT_1	-0.181011	0.0313121	1				0						0	1
FOXO4	EVT_1	-0.182298	2.00851e-15	1				0						0	1
MEF2A	VCT_CCC	-0.182843	5.45523e-09	1	-2.34293	0.0191328	0.0220865	1						0	2
GLI3	VCT_CCC	-0.182906	0.00121002	1	-19.9432	1.71649e-88	3.31109e-87	1						0	2
ZNF235	iEVT	-0.1846	4.11601e-21	1				0						0	1
ZNF440	VCT_CCC	-0.18481	1.58103e-08	1	-12.0728	1.47038e-33	4.97985e-33	1						0	2
MEF2A	EVT_1	-0.186696	4.79962e-05	1				0						0	1
GATA2	EVT_2	-0.187348	0.00294203	1				0						0	1
NR3C2	VCT_CCC	-0.187394	5.99727e-13	1	-19.841	1.31731e-87	2.46949e-86	1						0	2
HMGA1	EVT_1	-0.18872	1.39186e-06	1				0						0	1
ZBTB38	VCT_CCC	-0.18885	6.19115e-13	1	-9.64447	5.18788e-22	1.20718e-21	1						0	2
LIN54	EVT_2	-0.191731	9.04358e-10	1	-15.2129	2.90233e-52	3.48019e-51	1						0	2
ZNF44	EVT_1	-0.193638	3.37519e-13	1				0						0	1
ZNF718	EVT_2	-0.193917	2.60633e-06	1	-12.3152	7.5042e-35	1.80616e-34	1						0	2
NR3C2	EVT_2	-0.194331	1.75572e-06	1	-15.977	1.84798e-57	4.09943e-56	1						0	2
ZNF208	VCT_CCC	-0.19484	2.96371e-13	1				0						0	1
ZNF44	VCT_CCC	-0.197539	1.34781e-16	1	-14.4054	4.78549e-47	2.57874e-46	1						0	2
NR4A1	EVT_1	-0.199678	9.85218e-11	1	-2.26172	0.0237145	0.0275187	1						0	2
CLOCK	VCT_CCC	-0.19988	5.43555e-12	1				0						0	1
NFATC3	EVT_1	-0.200235	0.000159893	1				0						0	1
ZBTB44	EVT_1	-0.200439	4.67783e-06	1				0						0	1
SMAD2	VCT_CCC	-0.201837	1.24299e-08	1				0						0	1
TFAP2A	iEVT	-0.204443	0.000282866	1				0						0	1
ZNF519	EVT_2	-0.205074	3.26713e-14	1	-17.765	1.31907e-70	1.75568e-68	1						0	2
CUX1	VCT_CCC	-0.20715	2.69967e-05	1	-4.16072	3.17242e-05	4.25654e-05	1						0	2
RFX2	iEVT	-0.209056	0.00712031	1				0						0	1
ZNF248	VCT_CCC	-0.210321	3.76402e-17	1	-16.0895	3.02462e-58	2.28737e-57	1						0	2
ZXDC	EVT_1	-0.214813	5.00166e-10	1				0						0	1
DMTF1	VCT_CCC	-0.215078	7.72112e-13	1	-15.7854	3.92294e-56	2.77736e-55	1						0	2
TFDP1	EVT_2	-0.215366	6.21413e-09	1	-6.76668	1.3177e-11	1.70112e-11	1	-0.502359	0.618	0.783	0.0122965	TFDP1.SwissRegulon	1	3
ZNF124	iEVT	-0.215653	6.26726e-12	1				0						0	1
NFIB	EVT_1	-0.217853	9.69839e-14	1				0						0	1
RUNX1	iEVT	-0.218471	4.77549e-09	1				0						0	1
STAT3	iEVT	-0.218906	3.72182e-05	1				0						0	1
CHD2	iEVT	-0.22059	0.00036621	1				0						0	1
ARID3B	VCT_CCC	-0.220704	7.4712e-14	1				0						0	1
SOX13	EVT_1	-0.224479	6.12628e-18	1	-8.89526	5.8281e-19	2.02538e-18	1						0	2
STAT5B	iEVT	-0.224774	1.24183e-12	1				0						0	1
GATAD2B	iEVT	-0.225176	1.25549e-07	1	-14.9297	2.11372e-50	8.44851e-50	1						0	2
HIF1A	EVT_2	-0.227226	0.000854439	1	-7.03616	1.97608e-12	2.60412e-12	1						0	2
SF1	EVT_1	-0.227658	2.84772e-06	1				0	-0.980825	0.203	0.416	0.000861867	SF1.HOMER	1	2
CTCF	EVT_2	-0.22803	7.3849e-07	1	-8.22155	2.00884e-16	2.85964e-16	1						0	2
SMARCC1	iEVT	-0.22951	0.000305757	1				0						0	1
NFE2L3	VCT_CCC	-0.234248	6.02676e-16	1	-3.77378	0.000160791	0.000210229	1						0	2
ZKSCAN1	VCT_CCC	-0.235646	5.18978e-21	1				0						0	1
FOSL2	iEVT	-0.236196	2.91548e-06	1	-12.9365	2.80011e-38	5.25663e-38	1						0	2
NF1	VCT_CCC	-0.236208	4.57077e-08	1				0						0	1
ARID2	iEVT	-0.236332	9.4097e-07	1				0						0	1
HIC2	EVT_2	-0.23657	4.65857e-06	1				0						0	1
STAT2	iEVT	-0.240921	3.02817e-07	1				0						0	1
HMGN3	VCT_CCC	-0.241144	3.67148e-11	1				0						0	1
ELF1	iEVT	-0.241218	0.00124767	1				0	-0.751115	0.558	0.717	0.00358206	ELF1.MA0473.2	1	2
ZNF254	iEVT	-0.243143	1.60916e-08	1				0						0	1
SREBF2	EVT_2	-0.247152	7.58635e-06	1				0						0	1
IKZF2	EVT_2	-0.248745	2.87391e-12	1	-15.3927	1.83239e-53	2.65098e-52	1						0	2
ARID5B	EVT_2	-0.250633	0.000431561	1	-11.6886	1.4585e-31	3.111e-31	1						0	2
ZNF90	EVT_2	-0.257065	1.23591e-10	1	-16.2957	1.05966e-59	3.06611e-58	1						0	2
MBD2	iEVT	-0.257575	8.0514e-05	1	-5.49072	4.00303e-08	4.46982e-08	1						0	2
ESRRG	EVT_2	-0.262097	1.32639e-07	1	-13.6706	1.52039e-42	6.42426e-42	1						0	2
TFCP2L1	EVT_1	-0.267928	7.62923e-31	1	-7.10489	1.20417e-12	2.67571e-12	1						0	2
ZNF91	VCT_CCC	-0.270098	8.50362e-18	1				0						0	1
KLF13	iEVT	-0.270535	5.54245e-30	1	-6.25068	4.08674e-10	4.66905e-10	1						0	2
TFEB	EVT_1	-0.272203	4.61115e-28	1				0						0	1
NCOA2	iEVT	-0.272612	2.64173e-07	1				0						0	1
RAD21	EVT_2	-0.272988	1.76594e-07	1				0						0	1
PKNOX1	iEVT	-0.273552	3.45286e-22	1				0						0	1
RFX7	EVT_1	-0.273804	3.83834e-12	1				0						0	1
PEG3	EVT_1	-0.278203	1.36264e-10	1				0						0	1
YBX3	EVT_1	-0.28138	1.94992e-22	1	-6.58065	4.68384e-11	9.12766e-11	1						0	2
ZNF331	EVT_1	-0.282865	1.87483e-06	1				0						0	1
CHD1	EVT_1	-0.283932	1.5343e-07	1				0						0	1
ARID5B	VCT_CCC	-0.287865	2.27343e-13	1	-2.81147	0.00493157	0.0059067	1						0	2
GLIS3	VCT_CCC	-0.290008	3.92625e-17	1				0						0	1
TFDP2	EVT_2	-0.294847	1.227e-06	1	-14.1253	2.65299e-45	1.40124e-44	1						0	2
NFE2L2	VCT_CCC	-0.299611	2.68713e-24	1				0						0	1
BPTF	EVT_1	-0.301424	1.65811e-08	1				0						0	1
PPARG	VCT_CCC	-0.305105	1.32151e-12	1				0						0	1
TET1	iEVT	-0.306473	4.32053e-47	1				0						0	1
ZNF354B	VCT_CCC	-0.308458	2.04277e-40	1	-11.8214	3.02668e-32	9.70725e-32	1						0	2
RFX7	VCT_CCC	-0.315133	9.23755e-25	1	-9.69586	3.13978e-22	7.34454e-22	1						0	2
KDM5B	VCT_CCC	-0.319183	2.51218e-33	1				0						0	1
SOX4	iEVT	-0.325822	4.46332e-09	1				0						0	1
ZNF83	VCT_CCC	-0.330548	8.20495e-23	1				0						0	1
ZFX	VCT_CCC	-0.332153	8.87596e-21	1				0						0	1
ZNF93	EVT_2	-0.333582	2.39883e-20	1				0						0	1
GRHL2	VCT_CCC	-0.336985	7.0111e-23	1	-4.35459	1.33316e-05	1.8088e-05	1						0	2
ARID5B	EVT_1	-0.341179	2.74781e-08	1				0						0	1
TFCP2L1	VCT_CCC	-0.351197	2.65544e-46	1				0						0	1
ZNF439	VCT_CCC	-0.352719	4.7551e-42	1	-14.5785	3.84956e-48	2.10855e-47	1						0	2
NR6A1	iEVT	-0.355081	2.95001e-15	1				0						0	1
TBX3	VCT_CCC	-0.355673	5.04e-46	1				0						0	1
ZFHX3	EVT_1	-0.358224	2.98121e-09	1				0						0	1
NF1	EVT_1	-0.358815	4.91906e-07	1				0						0	1
TEAD4	EVT_1	-0.359267	1.44145e-38	1				0						0	1
RREB1	iEVT	-0.359955	3.40245e-14	1				0						0	1
NFE2L3	EVT_1	-0.36283	9.31263e-32	1				0						0	1
GATAD2A	iEVT	-0.364408	5.60074e-18	1	-11.1682	5.8375e-29	8.57584e-29	1						0	2
ETV5	EVT_1	-0.366681	4.26833e-30	1				0						0	1
MYCN	iEVT	-0.370936	8.32018e-20	1				0						0	1
FOXK2	EVT_1	-0.371244	2.3458e-13	1				0						0	1
ETV6	EVT_1	-0.372163	1.58539e-13	1	-7.63804	2.2055e-14	5.40613e-14	1						0	2
ETS2	iEVT	-0.373083	2.5526e-11	1				0						0	1
TFDP2	VCT_CCC	-0.383451	7.62888e-27	1	-16.2624	1.82525e-59	1.45474e-58	1						0	2
TRERF1	EVT_1	-0.385519	1.38889e-38	1				0						0	1
NCOA3	EVT_1	-0.391924	3.54023e-11	1				0						0	1
ZNF331	EVT_2	-0.396096	1.65042e-21	1	-7.99906	1.25372e-15	1.75284e-15	1						0	2
ARNT	iEVT	-0.399125	1.97816e-26	1				0						0	1
RCOR1	iEVT	-0.400368	8.52283e-13	1				0						0	1
TET1	EVT_2	-0.401941	6.50078e-18	1	-15.915	4.98492e-57	1.07015e-55	1						0	2
NFIA	VCT_CCC	-0.409577	2.02041e-44	1				0						0	1
ZNF432	iEVT	-0.413109	4.86721e-36	1				0						0	1
ZFAT	VCT_CCC	-0.420141	3.53512e-26	1				0						0	1
EZH2	EVT_1	-0.423534	8.6674e-15	1				0						0	1
ETV6	VCT_CCC	-0.425058	8.68601e-35	1				0						0	1
ZFX	EVT_1	-0.431878	5.27724e-22	1				0						0	1
FOXO1	iEVT	-0.43538	1.96173e-28	1				0						0	1
FOXN3	VCT_CCC	-0.435714	1.99269e-33	1				0						0	1
AEBP2	EVT_1	-0.440007	6.16207e-18	1				0						0	1
NPAS3	VCT_CCC	-0.442903	4.93307e-47	1	-26.6948	5.40975e-157	1.02863e-154	1						0	2
GLI3	EVT_1	-0.44384	1.05305e-14	1	-12.192	3.43048e-34	3.06441e-33	1						0	2
BRCA1	EVT_2	-0.460738	2.99003e-43	1				0						0	1
SKI	iEVT	-0.468035	7.96924e-45	1				0						0	1
HIVEP1	EVT_1	-0.481691	1.79144e-29	1				0						0	1
MEIS2	VCT_CCC	-0.486603	2.80736e-56	1	-12.6099	1.86146e-36	7.09916e-36	1						0	2
ZNF83	EVT_1	-0.493015	4.60322e-25	1				0						0	1
FOXP1	VCT_CCC	-0.496969	7.92593e-39	1				0						0	1
NR2F2	EVT_1	-0.500891	1.02421e-36	1				0						0	1
EZH2	EVT_2	-0.510756	1.81853e-38	1				0						0	1
NCOA2	VCT_CCC	-0.522914	2.21485e-47	1	-18.9292	6.56028e-80	9.1913e-79	1						0	2
E2F3	EVT_2	-0.540007	1.40781e-44	1	-5.24179	1.59024e-07	1.92594e-07	1						0	2
MEIS1	VCT_CCC	-0.541829	4.07416e-77	1	-7.35908	1.85183e-13	3.31734e-13	1						0	2
ZNF518A	VCT_CCC	-0.541929	3.24785e-65	1	-18.888	1.43033e-79	1.98309e-78	1						0	2
BBX	EVT_1	-0.548235	7.36147e-21	1				0						0	1
BNC2	VCT_CCC	-0.556537	1.27883e-64	1	-10.4436	1.56713e-25	4.14682e-25	1						0	2
GTF2I	iEVT	-0.563967	5.9889e-26	1				0						0	1
ZBTB7C	EVT_1	-0.568657	7.32392e-58	1				0						0	1
ZNF148	GC	-0.576407	0.0232547	1				0						0	1
FOSB	eEVT	-0.587965	0.0291171	1				0						0	1
THRB	EVT_2	-0.59645	9.04153e-20	1	-12.493	8.1526e-36	2.06688e-35	1						0	2
NCOA3	VCT_CCC	-0.61277	1.89482e-64	1	-14.3878	6.16914e-47	3.29764e-46	1						0	2
FOS	eEVT	-0.615374	0.043255	1				0						0	1
NR3C1	VCT_CCC	-0.632479	3.33189e-81	1				0						0	1
TP63	VCT_CCC	-0.634913	1.17542e-77	1	-11.5122	1.14487e-30	3.5111e-30	1						0	2
ESRRG	VCT_CCC	-0.642793	3.51208e-61	1	-17.8095	5.95973e-71	6.24599e-70	1						0	2
RFX2	GC	-0.645603	0.0286195	1				0						0	1
IKZF2	VCT_CCC	-0.692654	2.39285e-114	1	-14.7301	4.12941e-49	2.32891e-48	1						0	2
TP63	EVT_1	-0.698216	9.54289e-75	1				0	-1.58973	0.329	0.746	6.76934e-14	TP63.MA0525.2	1	2
GLI3	GC	-0.710896	0.000904577	1	-2.48672	0.0128926	0.0238003	1						0	2
ESRRG	EVT_1	-0.72034	4.41572e-43	1				0	-0.915387	0.189	0.457	2.53329e-06	ESRRG.SwissRegulon	1	2
FOXN2	GC	-0.747211	0.0210687	1	-2.71415	0.00664465	0.0143572	1						0	2
NF1	GC	-0.754815	0.00468326	1				0						0	1
RFX2	eEVT	-0.773922	5.25764e-06	1				0						0	1
NFAT5	EVT_1	-0.774525	3.42354e-53	1				0						0	1
FOSL2	eEVT	-0.78454	2.41457e-07	1				0						0	1
TSC22D1	GC	-0.801309	0.0353559	1				0						0	1
GLIS3	eEVT	-0.81485	0.000638417	1				0						0	1
THRB	GC	-0.84203	0.00293522	1	-3.30992	0.000933216	0.00484557	1						0	2
GLIS3	GC	-0.861554	0.0143162	1	-2.2474	0.0246143	0.0403965	1						0	2
NFAT5	VCT_CCC	-0.935756	9.68514e-159	1	-8.442	3.11957e-17	6.34884e-17	1						0	2
BACH1	GC	-0.937051	5.30673e-07	1				0						0	1
TCF12	GC	-0.938591	2.18181e-05	1	-3.15602	0.00159936	0.00592782	1						0	2
DNMT1	EVT_1	-0.940638	4.97276e-97	1				0						0	1
FOXJ3	GC	-0.946331	0.00084267	1	-3.43787	0.000586303	0.00446745	1						0	2
GRHL2	GC	-0.966816	3.24034e-05	1	-3.60258	0.000315069	0.00389493	1						0	2
FOXP1	EVT_1	-0.973601	5.33329e-69	1				0						0	1
ZBTB7C	VCT_CCC	-0.977615	4.69974e-169	1	-6.86024	6.87443e-12	1.17006e-11	1						0	2
PBX1	EVT_1	-0.984851	3.28408e-82	1				0						0	1
RCOR1	GC	-0.992637	5.12803e-06	1				0						0	1
ZFAT	EVT_1	-1.03565	2.07713e-77	1				0						0	1
PPARG	GC	-1.04853	7.37803e-05	1				0						0	1
GTF2I	GC	-1.11228	4.40248e-08	1				0						0	1
NCOA1	GC	-1.2688	1.32514e-08	1	-3.57087	0.0003558	0.0039916	1						0	2
FOXN3	GC	-1.29014	6.22761e-08	1				0						0	1
TCF7L2	GC	-1.39246	1.64333e-09	1				0						0	1
PBX1	VCT_CCC	-1.39891	4.72291e-298	1	-13.5238	1.13167e-41	5.24825e-41	1						0	2
TEAD1	GC	-1.4453	6.60308e-10	1	-3.4822	0.000497304	0.00437772	1						0	2
CUX1	GC	-1.52292	1.57195e-15	1				0						0	1
