# Supplementary material for: Spatial multiomics map of trophoblast development in early pregnancy
Source: Nature. 2023 Mar 29;616(7955):143–51. doi: 10.1038/s41586-023-05869-0 (PMC10076224; doi:10.1038/s41586-023-05869-0)
Supplement: Supplementary file 10 — Probes used for multiplexed RNAscope smFISH. [file 41586_2023_5869_MOESM10_ESM.xlsx]

## Sheet: Sheet1
Target gene	Probe	Supplier	Product number
NCAM1	RNAscope 2.5 LS Probe - Hs-NCAM1	ACD, Bio-Techne	421468
NCAM1	RNAscope 2.5 LS Probe - Hs-NCAM1-C3	ACD, Bio-Techne	421468-C3
HLA-G	RNAscope 2.5 LS Probe - Hs-HLA-G-C4	ACD, Bio-Techne	426698-C4
CSF1	RNAscope 2.5 LS Probe- Hs-CSF1-C2	ACD, Bio-Techne	313008-C2
CSF1R	RNAscope 2.5 LS Probe- Hs-CSF1R-C3	ACD, Bio-Techne	310818-C3
CXCL12	RNAscope 2.5 LS Probe- Hs-CXCL12-C2	ACD, Bio-Techne	422998-C2
EFNB1	RNAscope 2.5 LS Probe - Hs-EFNB1	ACD, Bio-Techne	515738
NTRK3	RNAscope 2.5 LS Probe - Hs-NTRK3-C2	ACD, Bio-Techne	406348-C2
MCAM	RNAscope 2.5 LS Probe - Hs-MCAM-C3	ACD, Bio-Techne	601738-C3
PTPRS	RNAscope 2.5 LS Probe - Hs-PTPRS-C1	ACD, Bio-Techne	1170488-C1
EREG	RNAscope 2.5 LS Probe - Hs-EREG	ACD, Bio-Techne	313088
CD14	RNAscope 2.5 LS Probe- Hs-CD14-C3	ACD, Bio-Techne	418808-C3
FOLR2	RNAscope 2.5 LS Probe- Hs-FOLR2-C2	ACD, Bio-Techne	479878-C2
CXCR6	RNAscope 2.5 LS Probe - Hs-CXCR6-C2	ACD, Bio-Techne	468468-C2
CXCL16	RNAscope 2.5 LS Probe - Hs-CXCL16-NO-XMM	ACD, Bio-Techne	498008
FNDC1	RNAscope 2.5 LS Probe - Hs-FNDC1-C3	ACD, Bio-Techne	1206668-C3
MMP11	RNAscope 2.5 LS Probe - Hs-MMP11	ACD, Bio-Techne	479748
MYH11	RNAscope 2.5 LS Probe - Hs-MYH11	ACD, Bio-Techne	444158
NTRK2	RNAscope 2.5 LS Probe - Hs-NTRK2-C2	ACD, Bio-Techne	402628-C2
STEAP4	RNAscope 2.5 LS Probe - Hs-STEAP4	ACD, Bio-Techne	542158
LGI4	RNAscope 2.5 LS Probe - Hs-LGI4-C2	ACD, Bio-Techne	807358-C2
LZTS1	RNAscope 2.5 LS Probe - Hs-LZTS1-C4	ACD, Bio-Techne	482888-C4
EPHB6	RNAscope 2.5 LS Probe - Hs-EPHB6-C2	ACD, Bio-Techne	1054648-C2
FHL5	RNAscope 2.5 LS Probe - Hs-FHL5-C3	ACD, Bio-Techne	1207538-C3
